# Supplementary material for: Unique inducible filamentous motility identified in pathogenic Bacillus cereus group species
Source: ISME J. 2020 Aug 7;14(12):2997–3010. doi: 10.1038/s41396-020-0728-x (PMC7784679; doi:10.1038/s41396-020-0728-x)
Supplement: Supplementary file 5 — Supplemental Table S4 [file 41396_2020_728_MOESM5_ESM.xlsx]

## Sheet: Milk vs Control
ProteinID_mobilis	locus_tag_mobilis	gene_symbol_mobilis	GCF_000007825.1_ASM782v1_cereus_protein_ortholog	log2FoldChange	Absolute_FoldChange	FoldChange	statistic	pvalue	pvalue_FDRadjusted
AYF04236.1	MLA2C4_00005	DnaA	NP_829910.1	0.921344	1.89388	1.89388	7.9153	2.46657e-15	2.89852e-14
AYF04237.1	MLA2C4_00010		NP_829911.1	1.25736	2.39058	2.39058	10.4555	1.38264e-25	3.02595e-24
AYF04238.1	MLA2C4_00015	yaaA	NP_829912.1	0.380139	1.30147	1.30147	2.55787	0.0105314	0.0211119
AYF04239.1	MLA2C4_00020		NP_829913.1	0.247598	1.18723	1.18723	1.71189	0.086917	0.135252
AYF04240.1	MLA2C4_00025	gyrB	NP_829914.1	0.166779	1.12255	1.12255	1.05153	0.293015	0.375927
AYF04241.1	MLA2C4_00030		NP_829915.1	0.208988	1.15588	1.15588	1.51159	0.130639	0.191602
AYF04242.1	MLA2C4_00060		NP_829916.1	-0.388323	1.30887	-1.30887	-1.65886	0.0971447	0.148693
AYF04243.1	MLA2C4_00065		NP_829917.1	0.69923	1.62364	1.62364	4.81888	1.44366e-06	6.12785e-06
AYF04244.1	MLA2C4_00070		NP_829918.1	-0.262038	1.19917	-1.19917	-1.70917	0.0874204	0.135769
AYF04245.1	MLA2C4_00075		NP_829919.1	0.116293	1.08395	1.08395	0.784362	0.432828	0.52213
AYF04246.1	MLA2C4_00080	pdxT	NP_829920.1	-0.155847	1.11408	-1.11408	-1.28628	0.198345	0.271148
AYF04247.1	MLA2C4_00085		NP_829921.1	0.136894	1.09954	1.09954	1.13243	0.257455	0.336697
AYF04248.1	MLA2C4_00095		NP_829922.1	0.317526	1.24619	1.24619	2.22512	0.0260734	0.047245
AYF04249.1	MLA2C4_00100		NA	0.227693	1.17096	1.17096	1.50236	0.133004	0.194472
AYF04250.1	MLA2C4_00105		NP_829923.1	0.192026	1.14237	1.14237	1.00609	0.314371	0.399538
AYF04252.1	MLA2C4_00115		NP_829925.1	-0.0513606	1.03624	-1.03624	-0.219976	0.82589	0.868678
AYF04253.1	MLA2C4_00125		NP_829926.1	-0.351091	1.27552	-1.27552	-2.4501	0.0142816	0.0277546
AYF04254.1	MLA2C4_00130		NP_829927.1	-0.339068	1.26494	-1.26494	-2.35886	0.0183314	0.034651
AYF04255.1	MLA2C4_00135		NP_829928.1	-0.366902	1.28958	-1.28958	-3.44954	0.000561539	0.00150427
AYF04256.1	MLA2C4_00140		NP_829929.1	-0.362955	1.28606	-1.28606	-3.2982	0.000973085	0.00246815
AYF04259.1	MLA2C4_00180		NP_829932.1	0.0569627	1.04027	1.04027	0.378852	0.704798	0.773543
AYF04260.1	MLA2C4_00185		NP_829933.1	-0.103323	1.07425	-1.07425	-0.633503	0.526405	0.613004
AYF04261.1	MLA2C4_00190		NP_829934.1	-0.367232	1.28988	-1.28988	-3.33638	0.00084878	0.00218539
AYF04262.1	MLA2C4_00195		NP_829935.1	-0.577434	1.49219	-1.49219	-4.39931	1.08595e-05	4.06357e-05
AYF04263.1	MLA2C4_00200		NP_829936.1	-0.470305	1.3854	-1.3854	-3.24521	0.00117364	0.00293933
AYF04264.1	MLA2C4_00205		NP_829937.1	0.272741	1.2081	1.2081	2.00178	0.0453083	0.0764486
AYF04265.1	MLA2C4_00210		NA	0.466454	1.38171	1.38171	2.57854	0.00992189	0.0200497
AYF04266.1	MLA2C4_00215	rsmI	NP_829938.1	0.417194	1.33533	1.33533	3.58867	0.000332373	0.000930605
AYF04267.1	MLA2C4_00220		NP_829939.1	1.21761	2.32561	2.32561	7.45714	8.84194e-14	8.78852e-13
AYF04268.1	MLA2C4_00225		NP_829940.1	0.0943032	1.06755	1.06755	0.700323	0.483726	0.571818
AYF04269.1	MLA2C4_00230		NP_829941.1	0.703157	1.62806	1.62806	5.34486	9.04874e-08	4.58783e-07
AYF04270.1	MLA2C4_00235	rnmV	NP_829942.1	0.0557656	1.03941	1.03941	0.322541	0.747043	0.808098
AYF04271.1	MLA2C4_00240		NP_829943.1	0.308949	1.2388	1.2388	2.37294	0.0176471	0.0334902
AYF04272.1	MLA2C4_00245	yabG	NP_829944.1	-0.466786	1.38203	-1.38203	-1.39618	0.16266	0.230831
AYF04273.1	MLA2C4_00250		NP_829945.1	-1.53349	2.89486	-2.89486	-3.34488	0.000823193	0.00212525
AYF04274.1	MLA2C4_00255		NP_829946.1	-0.720593	1.64786	-1.64786	-1.54845	0.121514	0.179803
AYF04275.1	MLA2C4_00260		NP_829947.1	0.683252	1.60576	1.60576	5.1376	2.78264e-07	1.31315e-06
AYF04276.1	MLA2C4_00265		NP_829948.1	0.968959	1.95743	1.95743	8.00619	1.18314e-15	1.42906e-14
AYF04277.1	MLA2C4_00270		NP_829949.1	0.623994	1.54114	1.54114	3.71725	0.000201399	0.00059497
AYF04278.1	MLA2C4_00275		NP_829950.1	-0.0333096	1.02336	-1.02336	-0.219631	0.826159	0.868769
AYF04279.1	MLA2C4_00280		NP_829951.1	-0.0978266	1.07016	-1.07016	-0.737469	0.460837	0.549389
AYF04280.1	MLA2C4_00285		NP_829952.1	-0.256962	1.19496	-1.19496	-1.93256	0.0532907	0.0881587
AYF04281.1	MLA2C4_00290		NP_829953.1	-0.30687	1.23702	-1.23702	-2.31404	0.0206653	0.0385887
AYF04282.1	MLA2C4_00295		NP_829954.1	-0.470859	1.38593	-1.38593	-3.41733	0.000632395	0.00167806
AYF04283.1	MLA2C4_00300	mfd	NP_829955.1	-0.449377	1.36545	-1.36545	-3.50488	0.000456817	0.00123904
AYF04284.1	MLA2C4_00305	spoVT	NP_829956.1	-0.676148	1.59787	-1.59787	-5.23947	1.61034e-07	7.93693e-07
AYF04285.1	MLA2C4_00310		NP_829957.1	-0.66278	1.58313	-1.58313	-3.78095	0.00015623	0.000471617
AYF04286.1	MLA2C4_00315		NP_829958.1	-0.65485	1.57445	-1.57445	-4.03544	5.44994e-05	0.000179075
AYF04287.1	MLA2C4_00320		NP_829959.1	-0.785513	1.72371	-1.72371	-4.19664	2.70909e-05	9.35243e-05
AYF04288.1	MLA2C4_00325	yabP	NP_829960.1	-0.623285	1.54038	-1.54038	-3.10845	0.00188074	0.00452953
AYF04289.1	MLA2C4_00330	yabQ	NP_829961.1	-0.432001	1.3491	-1.3491	-2.95658	0.00311073	0.00711346
AYF04290.1	MLA2C4_00335		NP_829962.1	-0.626716	1.54405	-1.54405	-4.95475	7.24223e-07	3.20229e-06
AYF04291.1	MLA2C4_00340		NP_829963.1	-0.00886787	1.00617	-1.00617	-0.0849801	0.932277	0.949337
AYF04292.1	MLA2C4_00355	spoIIE	NP_829964.1	-4.0446	16.5024	-16.5024	-18.6236	2.06923e-77	3.79703e-75
AYF04293.1	MLA2C4_00360	tilS	NP_829965.1	0.226596	1.17007	1.17007	2.16553	0.030347	0.0540043
AYF04294.1	MLA2C4_00365	hpt	NP_829966.1	0.307954	1.23795	1.23795	2.89015	0.00385057	0.00860068
AYF04295.1	MLA2C4_00370		NP_829967.1	0.0336117	1.02357	1.02357	0.304369	0.760847	0.818858
AYF04296.1	MLA2C4_00375		NP_829968.1	0.418749	1.33677	1.33677	2.06641	0.0387898	0.0669075
AYF09419.1	MLA2C4_00380		NP_829969.1	0.325718	1.25329	1.25329	1.79028	0.0734089	0.116706
AYF04297.1	MLA2C4_00385	cysK	NP_829970.1	0.280296	1.21444	1.21444	1.64307	0.100369	0.152624
AYF04298.1	MLA2C4_00390	trpE	NP_829971.1	0.102695	1.07378	1.07378	0.566494	0.571058	0.652926
AYF04299.1	MLA2C4_00395		NP_829972.1	-0.289989	1.22263	-1.22263	-1.33539	0.18175	0.252239
AYF04300.1	MLA2C4_00400		NP_829973.1	-0.172659	1.12713	-1.12713	-0.795808	0.426144	0.515369
AYF04301.1	MLA2C4_00405	folP	NP_829974.1	0.1589	1.11644	1.11644	0.543778	0.586594	0.66666
AYF04302.1	MLA2C4_00410	folB	NP_829975.1	0.00891248	1.0062	1.0062	0.0267227	0.978681	0.983767
AYF04303.1	MLA2C4_00415	folK	NP_829976.1	-0.0931459	1.06669	-1.06669	-0.395334	0.692596	0.763222
AYF04304.1	MLA2C4_00420		NP_829977.1	0.0450393	1.03171	1.03171	0.150089	0.880694	0.910122
AYF09420.1	MLA2C4_00425		NP_829978.1	-0.434172	1.35114	-1.35114	-2.97759	0.00290527	0.00668969
AYF04305.1	MLA2C4_00430	lysS	NP_829979.1	0.348096	1.27288	1.27288	2.28839	0.0221149	0.040916
AYF04306.1	MLA2C4_00510		NP_829980.1	-0.944573	1.92462	-1.92462	-8.07982	6.48647e-16	7.89463e-15
AYF04307.1	MLA2C4_00515		NP_829981.1	-1.08642	2.12347	-2.12347	-9.11328	7.99299e-20	1.33806e-18
AYF04308.1	MLA2C4_00520		NP_829982.1	-1.43412	2.70216	-2.70216	-12.3081	8.1928e-35	2.73841e-33
AYF04309.1	MLA2C4_00525		NP_829983.1	-1.53149	2.89085	-2.89085	-11.6118	3.5917e-31	1.05778e-29
AYF04310.1	MLA2C4_00530		NP_829984.1	-0.769929	1.70519	-1.70519	-5.11026	3.21724e-07	1.49897e-06
AYF04311.1	MLA2C4_00535		NP_829985.1	-0.742845	1.67347	-1.67347	-4.73515	2.18889e-06	9.04173e-06
AYF04312.1	MLA2C4_00540		NP_829986.1	-0.322153	1.25019	-1.25019	-2.14011	0.0323461	0.05703
AYF04313.1	MLA2C4_00545		NP_829987.1	-0.339359	1.26519	-1.26519	-2.22426	0.0261308	0.0472951
AYF04314.1	MLA2C4_00550		NP_829988.1	0.219084	1.16399	1.16399	1.36361	0.17269	0.242111
AYF04315.1	MLA2C4_00555		NP_829989.1	0.256897	1.19491	1.19491	2.2388	0.0251688	0.0458147
AYF04316.1	MLA2C4_00560	cysE	NP_829990.1	0.537221	1.45117	1.45117	3.25686	0.00112653	0.00283175
AYF04317.1	MLA2C4_00565	cysS	NP_829991.1	0.186649	1.13812	1.13812	1.47599	0.139948	0.203254
AYF04318.1	MLA2C4_00570		NP_829992.1	0.367594	1.2902	1.2902	2.56759	0.0102408	0.0206242
AYF04319.1	MLA2C4_00575		NP_829993.1	0.195777	1.14534	1.14534	1.56632	0.117275	0.174413
AYF04320.1	MLA2C4_00580		NP_829994.1	0.164509	1.12078	1.12078	1.38739	0.165324	0.234054
AYF04321.1	MLA2C4_00585		NP_829995.1	-0.301963	1.23282	-1.23282	-2.53478	0.011252	0.0224146
AYF04322.1	MLA2C4_00590	rpmG	NA	0.20123	1.14968	1.14968	1.34578	0.178372	0.248494
AYF04323.1	MLA2C4_00595		NP_829996.1	-0.120137	1.08684	-1.08684	-0.742942	0.457517	0.546353
AYF04324.1	MLA2C4_00600		NP_829997.1	0.6834	1.60592	1.60592	5.60236	2.11459e-08	1.17038e-07
AYF04325.1	MLA2C4_00605	rplK	NP_829998.1	0.903976	1.87122	1.87122	7.14626	8.91732e-13	8.13471e-12
AYF04326.1	MLA2C4_00610		NP_829999.2	0.873632	1.83227	1.83227	7.03331	2.01691e-12	1.7754e-11
AYF04327.1	MLA2C4_00615		NP_830000.1	1.27505	2.42007	2.42007	10.6711	1.38958e-26	3.20275e-25
AYF04328.1	MLA2C4_00620		NP_830001.1	1.19288	2.28609	2.28609	9.56885	1.08106e-21	1.96861e-20
AYF04329.1	MLA2C4_00625		NP_830002.1	1.09464	2.1356	2.1356	7.55945	4.04777e-14	4.17104e-13
AYF04330.1	MLA2C4_00630	rpoB	NP_830003.1	0.71906	1.64611	1.64611	4.96269	6.95222e-07	3.09124e-06
AYF04331.1	MLA2C4_00635	rpoC	NP_830004.1	0.564679	1.47906	1.47906	4.18879	2.80442e-05	9.64659e-05
AYF04332.1	MLA2C4_00640		NP_830005.1	-0.0340863	1.02391	-1.02391	-0.282744	0.777373	0.831321
AYF04333.1	MLA2C4_00645		NP_830006.1	0.66218	1.58247	1.58247	4.86132	1.16603e-06	5.02088e-06
AYF04334.1	MLA2C4_00650		NP_830007.1	0.58981	1.50505	1.50505	4.2762	1.90114e-05	6.72874e-05
AYF04335.1	MLA2C4_00655	fusA	NP_830008.1	0.771147	1.70663	1.70663	5.5664	2.60059e-08	1.41961e-07
AYF04336.1	MLA2C4_00660	tuf	NP_830009.1	0.658815	1.57879	1.57879	5.17601	2.26684e-07	1.09023e-06
	MLA2C4_00665		NP_832205.1	1.16398	2.24075	2.24075	4.47572	7.61543e-06	2.93721e-05
AYF04337.1	MLA2C4_00670		NP_830010.1	0.968065	1.95621	1.95621	6.71832	1.83837e-11	1.44021e-10
AYF04338.1	MLA2C4_00675		NP_830011.1	0.932637	1.90876	1.90876	6.50581	7.72752e-11	5.66329e-10
AYF04339.1	MLA2C4_00680		NP_830012.1	0.926566	1.90075	1.90075	6.02282	1.71401e-09	1.07883e-08
AYF04340.1	MLA2C4_00685		NP_830013.1	1.22569	2.33868	2.33868	7.27705	3.41197e-13	3.21944e-12
AYF04341.1	MLA2C4_00690		NP_830014.1	1.01557	2.02171	2.02171	6.72552	1.74968e-11	1.37298e-10
AYF04342.1	MLA2C4_00695		NP_830015.1	1.01159	2.01613	2.01613	6.4499	1.11927e-10	8.11556e-10
AYF04343.1	MLA2C4_00700	rplV	NP_830016.1	1.21428	2.32026	2.32026	7.54083	4.66978e-14	4.77077e-13
AYF04344.1	MLA2C4_00705		NP_830017.1	0.986465	1.98132	1.98132	6.29756	3.02366e-10	2.06675e-09
AYF04345.1	MLA2C4_00710		NP_830018.1	0.98499	1.9793	1.9793	6.35723	2.05418e-10	1.43492e-09
AYF04346.1	MLA2C4_00715		NP_830019.1	1.22063	2.33049	2.33049	7.45898	8.71962e-14	8.68503e-13
AYF04347.1	MLA2C4_00720		NP_830020.1	0.982679	1.97613	1.97613	6.35772	2.04771e-10	1.4325e-09
AYF04348.1	MLA2C4_00725		NP_830021.1	0.927463	1.90193	1.90193	5.53403	3.12951e-08	1.6852e-07
AYF04349.1	MLA2C4_00730		NP_830022.1	0.96669	1.95435	1.95435	6.42939	1.28114e-10	9.23313e-10
AYF04350.1	MLA2C4_00735		NP_830023.1	0.93691	1.91442	1.91442	5.83571	5.35613e-09	3.17048e-08
AYF04351.1	MLA2C4_00740		NP_830024.1	1.19581	2.29074	2.29074	7.42704	1.11054e-13	1.09697e-12
AYF04352.1	MLA2C4_00745		NP_830025.1	0.974832	1.96541	1.96541	6.25388	4.00376e-10	2.70183e-09
AYF04353.1	MLA2C4_00750		NP_830026.1	1.01974	2.02756	2.02756	6.70465	2.01884e-11	1.57127e-10
AYF04354.1	MLA2C4_00755		NP_830027.1	1.10284	2.14776	2.14776	7.3807	1.57456e-13	1.53311e-12
AYF04355.1	MLA2C4_00760		NP_830028.1	1.02535	2.03545	2.03545	6.74377	1.54328e-11	1.22106e-10
AYF04356.1	MLA2C4_00765		NP_830029.1	1.15617	2.22865	2.22865	7.67517	1.65201e-14	1.75931e-13
AYF04357.1	MLA2C4_00770		NP_830030.1	0.892398	1.85626	1.85626	5.45351	4.93854e-08	2.57788e-07
AYF04358.1	MLA2C4_00775		NP_832492.1	1.03566	2.05004	2.05004	6.71493	1.8816e-11	1.46925e-10
AYF04359.1	MLA2C4_00780		NP_830031.1	0.966153	1.95362	1.95362	6.38945	1.66486e-10	1.18376e-09
AYF04360.1	MLA2C4_00785	map	NP_830032.1	1.04363	2.06141	2.06141	6.96996	3.1703e-12	2.72532e-11
AYF04361.1	MLA2C4_00790		NP_830033.1	1.00433	2.00601	2.00601	6.92089	4.48808e-12	3.7566e-11
AYF04362.1	MLA2C4_00795		NP_830034.1	1.02521	2.03525	2.03525	6.81834	9.20983e-12	7.44747e-11
AYF04363.1	MLA2C4_00800		NP_830035.1	0.898761	1.86446	1.86446	6.0004	1.9683e-09	1.22916e-08
AYF04364.1	MLA2C4_00805		NP_830036.1	0.767467	1.70228	1.70228	5.0812	3.75049e-07	1.73387e-06
AYF04365.1	MLA2C4_00810		NP_830037.1	0.931397	1.90712	1.90712	6.15244	7.62991e-10	5.00346e-09
AYF04366.1	MLA2C4_00815		NP_830038.1	0.768226	1.70317	1.70317	5.9611	2.50553e-09	1.54254e-08
AYF04367.1	MLA2C4_00820		NP_830039.1	1.21019	2.31368	2.31368	6.88696	5.69977e-12	4.70477e-11
AYF04368.1	MLA2C4_00825		NP_830040.1	1.05571	2.07873	2.07873	5.95723	2.5655e-09	1.57327e-08
AYF04369.1	MLA2C4_00830		NP_830041.1	1.01604	2.02236	2.02236	6.01471	1.80211e-09	1.13279e-08
AYF09421.1	MLA2C4_00835		NP_830042.1	0.825978	1.77274	1.77274	5.07984	3.77761e-07	1.74472e-06
AYF04370.1	MLA2C4_00840		NP_830043.1	0.833192	1.78162	1.78162	6.1392	8.29356e-10	5.40554e-09
AYF04371.1	MLA2C4_00845		NP_830044.1	0.589271	1.50449	1.50449	5.3356	9.52286e-08	4.81288e-07
AYF04374.1	MLA2C4_00860		NP_830047.1	-0.50598	1.42009	-1.42009	-2.87852	0.00399549	0.00887867
AYF04375.1	MLA2C4_00865		NP_830048.1	-1.85637	3.62094	-3.62094	-4.31845	1.57132e-05	5.67016e-05
AYF04376.1	MLA2C4_00870		NP_830049.1	-0.713772	1.64009	-1.64009	-5.08993	3.58199e-07	1.6608e-06
AYF04377.1	MLA2C4_00875	pdaB	NP_830050.1	-2.64117	6.23836	-6.23836	-7.74307	9.70434e-15	1.05706e-13
AYF04379.1	MLA2C4_00945		NP_830052.1	0.836625	1.78587	1.78587	1.98699	0.0469233	0.078939
AYF04380.1	MLA2C4_00950	rocF	NP_830053.1	-0.545505	1.45953	-1.45953	-5.07212	3.93417e-07	1.81177e-06
AYF04381.1	MLA2C4_00955		NP_830054.1	-0.000674713	1.00047	-1.00047	-0.00541644	0.995678	0.996514
AYF04382.1	MLA2C4_00960		NP_830055.1	0.0517746	1.03654	1.03654	0.388998	0.697277	0.767417
AYF04383.1	MLA2C4_00965		NP_830056.1	0.0669478	1.0475	1.0475	0.561483	0.574468	0.655691
AYF04384.1	MLA2C4_00970		NP_830057.1	-0.219076	1.16399	-1.16399	-1.38131	0.167182	0.235915
AYF04385.1	MLA2C4_00975	glmS	NP_830058.1	-0.416947	1.3351	-1.3351	-2.45848	0.0139527	0.0271486
AYF04386.1	MLA2C4_00980		NP_830060.1	0.0143044	1.00996	1.00996	0.0854778	0.931882	0.94919
AYF04387.1	MLA2C4_00985		NP_830061.1	-0.0200589	1.014	-1.014	-0.140724	0.888088	0.916201
AYF04388.1	MLA2C4_00990		NP_830062.1	-2.88573	7.3908	-7.3908	-15.6851	1.91167e-55	1.44771e-53
AYF04389.1	MLA2C4_00995		NA	-0.452011	1.36795	-1.36795	-1.73774	0.0822573	0.129053
AYF04390.1	MLA2C4_01000		NA	-0.387124	1.30778	-1.30778	-1.05903	0.289584	0.372401
AYF04391.1	MLA2C4_01005		NA	-0.825053	1.7716	-1.7716	-5.70109	1.19042e-08	6.77742e-08
AYF09422.1	MLA2C4_01010		NP_830063.1	-1.12011	2.17363	-2.17363	-8.34287	7.25106e-17	9.66335e-16
AYF04392.1	MLA2C4_01015		NP_830064.1	-0.484612	1.39921	-1.39921	-1.17552	0.239785	0.317077
AYF04393.1	MLA2C4_01020		NP_830065.1	0.0851512	1.0608	1.0608	0.295293	0.76777	0.823851
AYF04394.1	MLA2C4_01025		NP_830066.1	-0.147878	1.10794	-1.10794	-0.499281	0.617581	0.695253
AYF04395.1	MLA2C4_01030		NP_830067.1	-2.10978	4.31625	-4.31625	-4.49255	7.03763e-06	2.73425e-05
AYF04396.1	MLA2C4_01035		NP_830068.1	-0.346035	1.27106	-1.27106	-2.04094	0.0412567	0.0706011
AYF04397.1	MLA2C4_01040		NP_830069.1	-0.110331	1.07948	-1.07948	-0.573621	0.566224	0.648764
AYF04398.1	MLA2C4_01045		NP_830070.1	-0.0524723	1.03704	-1.03704	-0.173109	0.862566	0.897804
AYF04399.1	MLA2C4_01050		NP_830071.1	-1.14499	2.21144	-2.21144	-9.04079	1.55538e-19	2.54134e-18
AYF04400.1	MLA2C4_01055		NP_830072.1	-0.440046	1.35665	-1.35665	-2.20115	0.0277251	0.0498216
AYF04401.1	MLA2C4_01060		NP_830073.1	-0.230254	1.17304	-1.17304	-1.32675	0.184593	0.255718
AYF04402.1	MLA2C4_01065		NA	0.632813	1.55058	1.55058	2.7349	0.0062399	0.0132196
AYF04403.1	MLA2C4_01070		NA	-0.375564	1.29735	-1.29735	-1.71851	0.0857038	0.133669
AYF04405.1	MLA2C4_01080		NP_830075.1	0.904362	1.87172	1.87172	1.54922	0.121328	0.179601
AYF04407.1	MLA2C4_01090		NP_830077.1	0.534206	1.44814	1.44814	0.919178	0.358003	0.446311
AYF04408.1	MLA2C4_01095		NP_830078.1	1.03083	2.0432	2.0432	1.79863	0.0720772	0.114857
AYF04409.1	MLA2C4_01100		NP_830079.1	0.48073	1.39545	1.39545	1.87308	0.0610574	0.0996254
AYF04410.1	MLA2C4_01105		NP_830080.1	-4.17549	18.0696	-18.0696	-7.00248	2.51475e-12	2.18939e-11
AYF04411.1	MLA2C4_01110		NP_830081.1	-0.797055	1.73755	-1.73755	-2.84783	0.00440184	0.00965128
AYF04412.1	MLA2C4_01115		NA	-0.390183	1.31056	-1.31056	-0.917865	0.35869	0.44705
AYF09423.1	MLA2C4_01120		NP_830082.1	0.0427938	1.03011	1.03011	0.116194	0.907499	0.931514
AYF04413.1	MLA2C4_01125		NA	0.673206	1.59461	1.59461	3.83781	0.000124137	0.000382596
AYF04414.1	MLA2C4_01130		NA	1.30902	2.47774	2.47774	8.97226	2.90492e-19	4.6198e-18
AYF04415.1	MLA2C4_01135		NP_830085.1	-0.75308	1.68539	-1.68539	-6.59166	4.34937e-11	3.26785e-10
AYF04416.1	MLA2C4_01140		NP_830086.1	-0.492051	1.40644	-1.40644	-3.92505	8.67115e-05	0.000274337
AYF04417.1	MLA2C4_01145		NP_830087.1	1.51438	2.85676	2.85676	8.70027	3.31094e-18	4.87545e-17
AYF04418.1	MLA2C4_01150	modB	NP_830088.1	-1.6375	3.11127	-3.11127	-8.35765	6.39794e-17	8.62276e-16
AYF04419.1	MLA2C4_01155	modA	NP_830089.1	-2.04576	4.12892	-4.12892	-11.3162	1.09147e-29	2.99277e-28
AYF09424.1	MLA2C4_01160		NP_830090.1	-0.196409	1.14584	-1.14584	-1.18508	0.235986	0.312921
AYF04420.1	MLA2C4_01165		NA	-1.6445	3.12639	-3.12639	-4.09007	4.31249e-05	0.00014378
AYF04421.1	MLA2C4_01170		NP_830092.1	-0.690266	1.61358	-1.61358	-3.1628	0.00156259	0.00381727
AYF04422.1	MLA2C4_01175		NP_830093.1	-0.945395	1.92572	-1.92572	-2.52179	0.011676	0.0230859
AYF04424.1	MLA2C4_01185		NA	-2.3568	5.12234	-5.12234	-4.90222	9.47614e-07	4.1326e-06
AYF04425.1	MLA2C4_01190		NP_830096.1	-0.26464	1.20134	-1.20134	-1.77244	0.0763223	0.120814
AYF04426.1	MLA2C4_01200		NA	-1.14704	2.21458	-2.21458	-2.042	0.0411514	0.0704714
AYF04427.1	MLA2C4_01205		NP_830098.1	0.0456482	1.03215	1.03215	0.263487	0.792175	0.841565
AYF04428.1	MLA2C4_01210		NP_830099.1	-2.57147	5.94414	-5.94414	-3.65695	0.00025523	0.00073444
AYF04429.1	MLA2C4_01215		NP_830100.1	-0.69463	1.61847	-1.61847	-3.63997	0.000272667	0.000779445
AYF04430.1	MLA2C4_01220		NP_830101.1	-0.675976	1.59768	-1.59768	-1.308	0.190875	0.26259
AYF04431.1	MLA2C4_01225		NP_830102.1	0.158213	1.1159	1.1159	0.439251	0.660479	0.73402
AYF04432.1	MLA2C4_01230		NA	-0.485527	1.4001	-1.4001	-2.39551	0.0165971	0.0317502
AYF04433.1	MLA2C4_01235		NP_830103.1	1.08192	2.11686	2.11686	6.37622	1.81512e-10	1.28296e-09
AYF09425.1	MLA2C4_01240		NP_830104.1	-0.883616	1.84499	-1.84499	-4.43286	9.29922e-06	3.54181e-05
AYF04434.1	MLA2C4_01245		NP_830105.1	-1.17817	2.2629	-2.2629	-7.3844	1.53144e-13	1.49417e-12
AYF04436.1	MLA2C4_01255		NP_830107.1	-0.0452067	1.03183	-1.03183	-0.179638	0.857437	0.894366
AYF04437.1	MLA2C4_01260		NA	0.45857	1.37418	1.37418	1.76979	0.0767624	0.121419
AYF04438.1	MLA2C4_01265		NA	0.0991941	1.07117	1.07117	0.359562	0.719175	0.786247
AYF04439.1	MLA2C4_01270		NP_831509.1	-0.809616	1.75274	-1.75274	-1.37499	0.169133	0.237894
AYF04441.1	MLA2C4_01280		NA	-0.53117	1.4451	-1.4451	-1.38633	0.165648	0.234373
AYF04442.1	MLA2C4_01285		NP_830108.1	-3.3745	10.3711	-10.3711	-6.97493	3.06016e-12	2.64493e-11
AYF04443.1	MLA2C4_01290		NP_830109.1	0.504072	1.41821	1.41821	1.3582	0.1744	0.244007
AYF04444.1	MLA2C4_01295		NP_830109.1	0.622714	1.53977	1.53977	5.00177	5.68064e-07	2.56408e-06
AYF04445.1	MLA2C4_01300		NP_830110.1	1.05336	2.07536	2.07536	4.54092	5.60098e-06	2.20118e-05
AYF04446.1	MLA2C4_01305		NP_830111.1	1.00278	2.00386	2.00386	4.59446	4.33874e-06	1.72789e-05
AYF04447.1	MLA2C4_01310		NP_830112.1	0.275436	1.21036	1.21036	1.59615	0.110456	0.165615
AYF04448.1	MLA2C4_01315		NP_830113.1	0.429096	1.34639	1.34639	2.95725	0.00310395	0.00710262
AYF04449.1	MLA2C4_01320		NP_830114.1	-0.255655	1.19388	-1.19388	-2.01726	0.0436686	0.0742226
AYF04450.1	MLA2C4_01325		NA	-1.83186	3.55996	-3.55996	-6.35249	2.11853e-10	1.47125e-09
AYF04454.1	MLA2C4_01345		NP_830116.1	-2.86711	7.29604	-7.29604	-14.0307	1.01178e-44	4.77941e-43
AYF04455.1	MLA2C4_01350		NP_830117.1	-3.1344	8.78111	-8.78111	-16.5794	9.8272e-62	9.97565e-60
AYF04456.1	MLA2C4_01355	hppD	NP_830120.1	-0.943171	1.92275	-1.92275	-7.97529	1.52022e-15	1.83156e-14
AYF04457.1	MLA2C4_01360		NP_830121.1	-0.670736	1.59188	-1.59188	-4.40184	1.07338e-05	4.02603e-05
AYF04458.1	MLA2C4_01365		NP_830122.1	-0.835747	1.78478	-1.78478	-6.26893	3.63534e-10	2.46367e-09
AYF04459.1	MLA2C4_01370		NP_830123.1	-0.633832	1.55168	-1.55168	-1.98967	0.0466268	0.0785351
AYF04460.1	MLA2C4_01375		NP_830124.1	-0.836921	1.78623	-1.78623	-3.48461	0.000492861	0.00133302
AYF04461.1	MLA2C4_01380		NP_830125.1	0.200972	1.14947	1.14947	1.72722	0.084129	0.1316
AYF04462.1	MLA2C4_01385	murF	NP_830126.1	0.244292	1.18451	1.18451	1.74263	0.0813981	0.127954
AYF04463.1	MLA2C4_01390		NP_830127.1	0.834587	1.78335	1.78335	4.5866	4.50522e-06	1.78971e-05
AYF04466.1	MLA2C4_01405		NP_830130.1	-0.242377	1.18294	-1.18294	-0.891845	0.372476	0.460284
AYF09426.1	MLA2C4_01410		NP_830131.1	-0.825279	1.77188	-1.77188	-5.40407	6.51461e-08	3.35103e-07
AYF04467.1	MLA2C4_01415	alr	NP_830132.1	-1.10554	2.1518	-2.1518	-5.83703	5.31388e-09	3.14938e-08
AYF04468.1	MLA2C4_01420		NP_830133.1	-0.0861412	1.06153	-1.06153	-0.578623	0.562844	0.645822
AYF04469.1	MLA2C4_01425		NP_830134.1	-0.243712	1.18404	-1.18404	-1.95582	0.0504865	0.0841617
AYF04470.1	MLA2C4_01430		NP_830135.1	0.196327	1.14578	1.14578	1.24226	0.214141	0.288933
AYF04472.1	MLA2C4_01440		NP_830136.1	0.200448	1.14906	1.14906	0.617431	0.536951	0.622247
AYF04473.1	MLA2C4_01530		NP_830137.1	0.631614	1.5493	1.5493	4.15251	3.28854e-05	0.000112069
AYF04474.1	MLA2C4_01535	tsaB	NP_830138.1	0.545478	1.4595	1.4595	3.65427	0.000257911	0.000740809
AYF04475.1	MLA2C4_01540	rimI	NP_830139.1	0.398131	1.3178	1.3178	3.01855	0.00253989	0.00593719
AYF04476.1	MLA2C4_01545	tsaD	NP_830140.2	0.273509	1.20874	1.20874	2.04239	0.0411127	0.0704305
AYF04477.1	MLA2C4_01550		NP_830141.1	-0.193181	1.14328	-1.14328	-1.69011	0.0910067	0.14047
AYF04478.1	MLA2C4_01555		NP_830142.1	-1.0122	2.01698	-2.01698	-7.39655	1.39772e-13	1.37212e-12
AYF04479.1	MLA2C4_01560		NP_830143.1	-0.705283	1.63046	-1.63046	-2.8023	0.0050739	0.0109835
AYF04480.1	MLA2C4_01565		NP_830144.1	-0.520064	1.43402	-1.43402	-3.87172	0.00010807	0.000336556
AYF04481.1	MLA2C4_01570		NP_830145.2	-0.0484714	1.03417	-1.03417	-0.314021	0.753505	0.813342
AYF04482.1	MLA2C4_01575	groL	NP_830146.1	-0.306008	1.23628	-1.23628	-1.65482	0.0979613	0.149655
AYF04483.1	MLA2C4_01580		NP_830706.1	0.353098	1.2773	1.2773	2.53697	0.0111816	0.0223025
AYF04484.1	MLA2C4_01585		NA	0.160746	1.11787	1.11787	1.05632	0.290821	0.373688
AYF04485.1	MLA2C4_01590		NP_830147.1	1.56259	2.95384	2.95384	9.80976	1.02209e-22	1.99037e-21
AYF04486.1	MLA2C4_01595		NP_830148.1	2.69866	6.49197	6.49197	15.9521	2.75315e-57	2.15333e-55
AYF04487.1	MLA2C4_01600		NP_830149.1	-0.0382883	1.02689	-1.02689	-0.0708481	0.943519	0.958384
AYF04488.1	MLA2C4_01605		NP_830150.1	-0.481411	1.39611	-1.39611	-2.70475	0.00683548	0.0143224
AYF04489.1	MLA2C4_01625		NP_830151.1	0.76822	1.70317	1.70317	2.11094	0.0347778	0.060911
AYF04490.1	MLA2C4_01630		NP_830152.1	0.434778	1.3517	1.3517	3.15738	0.00159191	0.00388095
	MLA2C4_01665		NP_832205.1	-1.07608	2.1083	-2.1083	-5.04716	4.48419e-07	2.0512e-06
AYF04492.1	MLA2C4_01670		NP_830158.1	-2.48842	5.61164	-5.61164	-3.86939	0.000109106	0.000338677
AYF04493.1	MLA2C4_01675		NP_830159.1	-2.51817	5.72855	-5.72855	-5.22993	1.69571e-07	8.29768e-07
AYF04494.1	MLA2C4_01695		NA	0.223686	1.16771	1.16771	1.47772	0.139482	0.202763
AYF09427.1	MLA2C4_01700		NA	-1.09671	2.13866	-2.13866	-5.56066	2.68757e-08	1.46375e-07
AYF04495.1	MLA2C4_01720		NP_830160.1	-0.885278	1.84712	-1.84712	-3.43605	0.000590254	0.001575
AYF04496.1	MLA2C4_01745	purE	NP_830162.1	2.88098	7.36651	7.36651	15.6258	4.85784e-55	3.62137e-53
AYF04497.1	MLA2C4_01750		NP_830163.1	2.88566	7.39046	7.39046	17.0111	6.79671e-65	7.90905e-63
AYF04498.1	MLA2C4_01755		NP_830164.1	2.19983	4.59426	4.59426	15.3597	3.0497e-53	2.10871e-51
AYF04499.1	MLA2C4_01760		NP_830165.2	3.17975	9.06152	9.06152	18.7025	4.72025e-78	9.38346e-76
AYF04500.1	MLA2C4_01765		NP_830166.1	3.01451	8.08087	8.08087	15.0701	2.54872e-51	1.59999e-49
AYF04501.1	MLA2C4_01770		NP_830167.1	2.98662	7.92613	7.92613	18.6039	2.98625e-77	5.27681e-75
AYF04502.1	MLA2C4_01775		NP_830168.1	3.13354	8.77584	8.77584	18.4598	4.35177e-76	7.15941e-74
AYF04503.1	MLA2C4_01780		NP_830169.1	3.147	8.85809	8.85809	19.931	2.19118e-88	6.14948e-86
AYF04504.1	MLA2C4_01785		NP_830170.1	3.07844	8.44703	8.44703	16.0071	1.13917e-57	9.05833e-56
AYF04505.1	MLA2C4_01790		NP_830171.1	2.94838	7.71884	7.71884	14.3692	8.07951e-47	4.17217e-45
AYF04506.1	MLA2C4_01795	purH	NP_830172.1	2.40753	5.30566	5.30566	16.7259	8.48568e-63	9.41515e-61
AYF04507.1	MLA2C4_01800		NP_830173.1	2.39621	5.26418	5.26418	20.1237	4.57671e-90	1.4557e-87
AYF04509.1	MLA2C4_01810		NP_830174.1	0.546501	1.46054	1.46054	3.71805	0.000200764	0.000593829
AYF04510.1	MLA2C4_01815		NP_830175.1	0.427147	1.34457	1.34457	2.90762	0.00364185	0.00820363
AYF04511.1	MLA2C4_01820		NP_830176.1	-3.89447	14.8714	-14.8714	-8.37227	5.65196e-17	7.63896e-16
AYF04512.1	MLA2C4_01825		NP_830178.1	-0.354701	1.27872	-1.27872	-2.05733	0.0396549	0.0682515
AYF09428.1	MLA2C4_01830	pcrA	NP_830179.1	-0.394512	1.3145	-1.3145	-2.90067	0.00372367	0.00835243
AYF04513.1	MLA2C4_01835		NP_830180.1	-0.44573	1.362	-1.362	-3.38036	0.000723915	0.00189227
AYF04514.1	MLA2C4_01840		NP_830181.1	-0.539693	1.45366	-1.45366	-3.70841	0.000208561	0.000612336
AYF04515.1	MLA2C4_01845		NP_830182.1	0.359928	1.28336	1.28336	1.58394	0.113207	0.169155
AYF04516.1	MLA2C4_01850	pruA	NP_830183.1	-0.0549847	1.03885	-1.03885	-0.376801	0.706321	0.774324
AYF04517.1	MLA2C4_01855		NP_830184.1	-1.95933	3.88882	-3.88882	-10.7745	4.54266e-27	1.07292e-25
	MLA2C4_01860		NP_832205.1	0.0977832	1.07013	1.07013	0.178758	0.858128	0.894891
AYF04518.1	MLA2C4_01865		NP_830185.1	1.13556	2.19704	2.19704	3.64614	0.000266206	0.000763262
AYF04520.1	MLA2C4_01875		NP_830187.1	0.857173	1.81148	1.81148	2.39599	0.0165757	0.0317218
AYF04522.1	MLA2C4_01890		NA	-0.0159236	1.0111	-1.0111	-0.0615162	0.950948	0.963673
AYF04523.1	MLA2C4_01895		NA	0.240725	1.18159	1.18159	1.55368	0.12026	0.178187
AYF04524.1	MLA2C4_01900		NP_830188.1	-0.397831	1.31753	-1.31753	-2.25503	0.0241317	0.0442477
AYF04525.1	MLA2C4_01905		NP_830189.1	1.00108	2.0015	2.0015	5.45178	4.98677e-08	2.60021e-07
AYF04526.1	MLA2C4_01910		NP_830190.1	0.628339	1.54578	1.54578	4.31017	1.63128e-05	5.86942e-05
AYF04527.1	MLA2C4_01915		NP_830191.1	0.596844	1.5124	1.5124	4.82119	1.42706e-06	6.0628e-06
AYF04528.1	MLA2C4_01920		NP_830192.1	-0.527567	1.4415	-1.4415	-3.32773	0.000875558	0.00224344
AYF04529.1	MLA2C4_01925		NP_830193.1	-0.342706	1.26813	-1.26813	-1.35116	0.176645	0.246479
AYF04530.1	MLA2C4_01930		NP_830194.1	-3.00064	8.00355	-8.00355	-9.80238	1.09959e-22	2.12394e-21
AYF04531.1	MLA2C4_01935		NP_830195.1	-1.01805	2.02518	-2.02518	-4.35498	1.33082e-05	4.89318e-05
AYF04532.1	MLA2C4_01940		NP_830196.1	-1.18191	2.26876	-2.26876	-5.8719	4.3083e-09	2.58227e-08
AYF04533.1	MLA2C4_01945		NP_830197.1	-0.911519	1.88103	-1.88103	-4.12223	3.7523e-05	0.00012625
AYF04534.1	MLA2C4_01950		NP_831585.1	0.231271	1.17387	1.17387	1.81119	0.0701122	0.112492
AYF04535.1	MLA2C4_01955		NP_830200.1	-0.717509	1.64434	-1.64434	-4.19547	2.72301e-05	9.38014e-05
AYF04536.1	MLA2C4_01960		NP_830200.1	0.419144	1.33713	1.33713	2.15514	0.0311512	0.0552294
AYF04537.1	MLA2C4_01965		NP_830202.1	2.41503	5.33331	5.33331	15.1118	1.35356e-51	8.61048e-50
AYF04538.1	MLA2C4_01970		NP_830203.1	0.0320422	1.02246	1.02246	0.230785	0.817482	0.862202
AYF04539.1	MLA2C4_01975		NP_830204.1	0.262717	1.19974	1.19974	1.76608	0.0773819	0.122208
AYF04540.1	MLA2C4_01980		NP_835115.2	0.551914	1.46603	1.46603	3.30051	0.00096511	0.00245444
AYF04541.1	MLA2C4_01985		NP_830207.1	1.28543	2.43756	2.43756	5.98234	2.19955e-09	1.36464e-08
AYF04542.1	MLA2C4_01990		NP_830208.1	0.534436	1.44838	1.44838	2.19757	0.0279799	0.0501661
AYF04543.1	MLA2C4_01995		NP_830209.1	-1.25925	2.39371	-2.39371	-6.94049	3.90729e-12	3.31702e-11
AYF04544.1	MLA2C4_02000		NP_830210.1	-1.41563	2.66776	-2.66776	-7.96077	1.70973e-15	2.03928e-14
AYF04545.1	MLA2C4_02005		NP_830211.1	-0.924818	1.89844	-1.89844	-3.80612	0.000141162	0.00043034
AYF04546.1	MLA2C4_02010	nhaC	NP_830212.1	0.519175	1.43314	1.43314	3.12014	0.00180767	0.00436237
AYF04547.1	MLA2C4_02015		NP_830213.1	-0.40238	1.32169	-1.32169	-2.83192	0.00462688	0.0100983
AYF04548.1	MLA2C4_02020		NP_830214.1	0.0175916	1.01227	1.01227	0.0823652	0.934356	0.951102
AYF04549.1	MLA2C4_02025		NP_830215.1	0.322296	1.25032	1.25032	2.49627	0.0125506	0.0246923
AYF04550.1	MLA2C4_02030	ahpC	NP_830216.1	0.44633	1.36257	1.36257	3.21833	0.00128938	0.00320731
AYF04551.1	MLA2C4_02035		NP_830217.1	-0.367317	1.28995	-1.28995	-1.48021	0.138816	0.201856
AYF04552.1	MLA2C4_02040	mtnA	NP_830218.1	-0.668949	1.58991	-1.58991	-2.72761	0.00637949	0.0134974
AYF04553.1	MLA2C4_02045		NP_830219.1	-0.544545	1.45856	-1.45856	-2.46655	0.0136422	0.0266313
AYF04554.1	MLA2C4_02050		NA	0.249116	1.18848	1.18848	0.669962	0.502882	0.590657
AYF04555.1	MLA2C4_02055		NP_830220.1	1.19932	2.29631	2.29631	4.7878	1.68622e-06	7.10683e-06
AYF04556.1	MLA2C4_02060		NP_830221.1	1.82389	3.54035	3.54035	5.30709	1.11391e-07	5.56489e-07
AYF04557.1	MLA2C4_02065		NP_830222.1	1.55252	2.93329	2.93329	8.3472	6.99024e-17	9.34186e-16
AYF04558.1	MLA2C4_02075		NP_830224.1	-0.0297441	1.02083	-1.02083	-0.150025	0.880745	0.910122
AYF04559.1	MLA2C4_02085		NP_830226.1	-0.168	1.1235	-1.1235	-1.1209	0.262332	0.342151
AYF09431.1	MLA2C4_02090		NP_830227.1	0.835134	1.78402	1.78402	4.07803	4.54198e-05	0.000150589
AYF04562.1	MLA2C4_02105		NP_830230.1	0.245132	1.1852	1.1852	0.731727	0.464335	0.552803
AYF04563.1	MLA2C4_02110		NP_830231.1	-0.100883	1.07243	-1.07243	-0.354195	0.723193	0.789374
AYF04564.1	MLA2C4_02120		NP_830233.1	-0.0831327	1.05932	-1.05932	-0.553727	0.579766	0.660789
AYF04565.1	MLA2C4_02125		NP_830234.1	-0.483952	1.39857	-1.39857	-3.63039	0.000282992	0.0008051
AYF04566.1	MLA2C4_02130		NP_830235.1	-1.02272	2.03175	-2.03175	-1.81005	0.0702879	0.112651
AYF04567.1	MLA2C4_02135		NP_830236.1	1.24749	2.37428	2.37428	6.88741	5.68174e-12	4.69802e-11
AYF04568.1	MLA2C4_02140		NP_830237.1	-1.12369	2.17904	-2.17904	-3.57776	0.000346551	0.000966334
AYF04570.1	MLA2C4_02150		NP_830239.1	0.20381	1.15174	1.15174	1.52704	0.12675	0.186586
AYF04571.1	MLA2C4_02155		NP_830240.1	-2.51538	5.7175	-5.7175	-9.75222	1.8048e-22	3.45811e-21
AYF04572.1	MLA2C4_02160		NP_830241.1	-2.00567	4.01574	-4.01574	-13.4653	2.50269e-41	1.11592e-39
AYF04573.1	MLA2C4_02165		NP_830242.1	-1.86779	3.64974	-3.64974	-9.85523	6.50694e-23	1.28283e-21
	MLA2C4_02175		NP_832205.1	-0.532496	1.44643	-1.44643	-1.82337	0.0682472	0.109706
AYF04574.1	MLA2C4_02180		NP_830243.1	0.414856	1.33317	1.33317	1.97344	0.048445	0.0811556
AYF04575.1	MLA2C4_02190		NP_830252.1	2.52921	5.77257	5.77257	20.698	3.61403e-95	1.43688e-92
AYF04576.1	MLA2C4_02195		NP_830253.1	2.32392	5.00692	5.00692	20.4994	2.1787e-93	7.99581e-91
AYF04577.1	MLA2C4_02200		NP_830254.1	2.23404	4.7045	4.7045	17.5681	4.32436e-69	5.57609e-67
AYF04579.1	MLA2C4_02210		NP_830255.1	0.0836159	1.05967	1.05967	0.674552	0.499961	0.587515
AYF04580.1	MLA2C4_02215		NP_830256.1	-0.310231	1.23991	-1.23991	-2.17533	0.0296053	0.0528025
	MLA2C4_02220		NP_832205.1	-0.31282	1.24213	-1.24213	-1.32305	0.18582	0.256912
AYF09432.1	MLA2C4_02225		NP_832742.1	0.233115	1.17537	1.17537	1.64487	0.0999959	0.15213
AYF04581.1	MLA2C4_02230		NA	-0.2109	1.15741	-1.15741	-1.60245	0.109057	0.164033
AYF09433.1	MLA2C4_02235		NA	-0.0766063	1.05453	-1.05453	-0.593158	0.553075	0.636911
AYF04582.1	MLA2C4_02240		NA	-0.134246	1.09752	-1.09752	-0.804083	0.421349	0.510088
AYF04583.1	MLA2C4_02245		NA	-0.131115	1.09514	-1.09514	-0.762459	0.445786	0.534663
AYF04584.1	MLA2C4_02250		NA	0.0605765	1.04288	1.04288	0.378158	0.705313	0.773931
AYF04585.1	MLA2C4_02255		NA	0.107384	1.07727	1.07727	0.618578	0.536195	0.621824
AYF04586.1	MLA2C4_02260		NA	0.00429726	1.00298	1.00298	0.0265508	0.978818	0.983767
	MLA2C4_02265		NP_832205.1	0.150182	1.10971	1.10971	0.281028	0.778689	0.831907
	MLA2C4_02270		NP_832205.1	0.139914	1.10184	1.10184	0.777822	0.436674	0.525838
AYF04587.1	MLA2C4_02275		NP_830258.1	-0.472163	1.38719	-1.38719	-1.32078	0.186574	0.257863
AYF04588.1	MLA2C4_02280		NP_830259.1	-0.557227	1.47144	-1.47144	-3.15668	0.00159575	0.00388833
AYF04589.1	MLA2C4_02285		NA	-0.627302	1.54467	-1.54467	-3.92042	8.83935e-05	0.000278442
AYF04590.1	MLA2C4_02290		NP_830260.1	0.0660023	1.04681	1.04681	0.328426	0.74259	0.804655
AYF04591.1	MLA2C4_02295		NP_830261.1	0.910327	1.87947	1.87947	6.38366	1.72905e-10	1.22757e-09
AYF04592.1	MLA2C4_02300		NP_830263.1	0.227165	1.17053	1.17053	1.35609	0.17507	0.244761
AYF04593.1	MLA2C4_02305		NP_830264.1	0.123513	1.08938	1.08938	0.886365	0.375421	0.462846
AYF04594.1	MLA2C4_02310		NP_830265.1	0.246709	1.1865	1.1865	1.85515	0.0635741	0.103062
AYF04595.1	MLA2C4_02315		NP_830266.1	0.103556	1.07442	1.07442	0.863229	0.388012	0.475888
AYF04596.1	MLA2C4_02320		NA	-0.456803	1.3725	-1.3725	-2.07368	0.0381095	0.0659486
AYF04597.1	MLA2C4_02325		NP_835094.1	-1.83366	3.56441	-3.56441	-13.0452	6.77088e-39	2.64786e-37
AYF04598.1	MLA2C4_02330		NP_830268.1	-2.06196	4.17552	-4.17552	-9.59518	8.37741e-22	1.54319e-20
AYF04599.1	MLA2C4_02335		NP_830269.1	-0.218886	1.16383	-1.16383	-0.998746	0.317918	0.403615
AYF04600.1	MLA2C4_02340		NP_830270.1	-0.0167185	1.01166	-1.01166	-0.0629464	0.949809	0.962724
AYF04601.1	MLA2C4_02345		NP_830271.1	0.160719	1.11784	1.11784	0.295659	0.76749	0.823851
AYF04603.1	MLA2C4_02355		NP_830272.1	0.431517	1.34865	1.34865	2.51702	0.0118351	0.0233908
AYF04604.1	MLA2C4_02360		NP_830273.1	0.449913	1.36596	1.36596	1.31531	0.188407	0.25987
AYF09434.1	MLA2C4_02365		NP_830274.1	-0.446394	1.36263	-1.36263	-1.24304	0.213854	0.288762
AYF04605.1	MLA2C4_02370		NA	-0.458324	1.37394	-1.37394	-2.64167	0.00824982	0.0169902
AYF04606.1	MLA2C4_02375		NP_830275.1	0.0597206	1.04226	1.04226	0.318555	0.750064	0.810361
AYF04607.1	MLA2C4_02380		NP_830276.1	0.816039	1.76057	1.76057	4.33786	1.43878e-05	5.24802e-05
AYF04608.1	MLA2C4_02385		NP_830277.1	-0.538479	1.45244	-1.45244	-2.52562	0.0115493	0.0228732
AYF04609.1	MLA2C4_02390		NP_830278.1	1.10742	2.1546	2.1546	7.20411	5.84226e-13	5.40183e-12
AYF04611.1	MLA2C4_02400		NP_830280.1	-0.140108	1.10199	-1.10199	-0.53019	0.59598	0.675718
AYF04612.1	MLA2C4_02405		NP_830281.1	-0.323385	1.25126	-1.25126	-2.83734	0.00454914	0.00994226
AYF04613.1	MLA2C4_02410		NP_830282.1	-0.450219	1.36625	-1.36625	-3.41859	0.000629468	0.00167122
AYF04614.1	MLA2C4_02415		NP_830283.1	0.152997	1.11188	1.11188	1.36233	0.173094	0.242464
AYF04615.1	MLA2C4_02420		NP_830284.1	-0.48721	1.40173	-1.40173	-3.60311	0.000314431	0.000888189
AYF04616.1	MLA2C4_02425		NP_830285.1	-0.252254	1.19107	-1.19107	-2.06092	0.0393111	0.0677332
AYF04617.1	MLA2C4_02430		NP_830286.1	-0.0161792	1.01128	-1.01128	-0.154768	0.877004	0.908333
AYF04618.1	MLA2C4_02435		NP_830287.1	-1.8511	3.60776	-3.60776	-16.2233	3.45328e-59	2.94207e-57
AYF04619.1	MLA2C4_02440		NP_830288.1	0.741752	1.67221	1.67221	4.54878	5.39586e-06	2.12582e-05
AYF04620.1	MLA2C4_02445		NP_830289.1	-1.42602	2.68704	-2.68704	-10.6636	1.50693e-26	3.45652e-25
AYF04621.1	MLA2C4_02450		NP_830290.1	-1.752	3.36826	-3.36826	-13.1015	3.2273e-39	1.28312e-37
AYF04622.1	MLA2C4_02455		NP_830291.1	-1.28225	2.43218	-2.43218	-8.94513	3.71509e-19	5.83049e-18
AYF04623.1	MLA2C4_02460	cadA	NP_830292.1	-0.34881	1.27351	-1.27351	-2.19587	0.0281015	0.0503463
AYF04624.1	MLA2C4_02465		NP_830293.1	0.0542863	1.03835	1.03835	0.245094	0.806384	0.852542
AYF04625.1	MLA2C4_02470		NP_830294.1	-0.640906	1.55931	-1.55931	-4.78627	1.69906e-06	7.15466e-06
AYF04626.1	MLA2C4_02475	lepB	NP_830295.1	0.182227	1.13463	1.13463	0.955448	0.339351	0.426626
AYF04627.1	MLA2C4_02480		NP_830296.1	-0.411546	1.33011	-1.33011	-3.10946	0.0018743	0.00451629
AYF04628.1	MLA2C4_02485		NP_830297.1	0.353347	1.27752	1.27752	1.36164	0.173313	0.242699
AYF04629.1	MLA2C4_02490		NP_830298.1	0.333138	1.25975	1.25975	0.915055	0.360163	0.448652
AYF04630.1	MLA2C4_02495		NP_830299.1	-0.853724	1.80716	-1.80716	-2.71963	0.00653555	0.0137908
AYF04633.1	MLA2C4_02510	cax	NP_830301.1	-1.03801	2.05339	-2.05339	-2.39735	0.0165142	0.0316314
AYF04634.1	MLA2C4_02515		NP_830302.1	-1.23326	2.35098	-2.35098	-4.02852	5.61279e-05	0.000183667
AYF04635.1	MLA2C4_02520	yfkAB	NP_830303.1	-0.0667574	1.04736	-1.04736	-0.463445	0.643046	0.717822
AYF04636.1	MLA2C4_02525		NP_830304.1	-0.0943284	1.06757	-1.06757	-0.593468	0.552868	0.636826
AYF04637.1	MLA2C4_02530		NP_830305.1	0.0580592	1.04106	1.04106	0.29586	0.767337	0.823851
AYF04638.1	MLA2C4_02535	pdaA	NP_830306.1	-1.38851	2.61808	-2.61808	-4.05578	4.99663e-05	0.000164975
AYF04639.1	MLA2C4_02540		NP_830307.1	0.0620928	1.04398	1.04398	0.387652	0.698274	0.768149
AYF04640.1	MLA2C4_02545		NP_830203.1	0.000882168	1.00061	1.00061	0.0065063	0.994809	0.996061
AYF04641.1	MLA2C4_02550		NP_830309.1	0.14794	1.10799	1.10799	0.992608	0.320901	0.406861
AYF04642.1	MLA2C4_02555		NP_830310.1	-1.39877	2.63677	-2.63677	-7.18906	6.52403e-13	6.00891e-12
AYF04643.1	MLA2C4_02560		NP_830311.1	-1.2704	2.41229	-2.41229	-9.4725	2.73232e-21	4.84606e-20
AYF04645.1	MLA2C4_02570		NP_830512.1	-1.22348	2.3351	-2.3351	-2.59183	0.00954683	0.0193656
AYF04646.1	MLA2C4_02575		NP_830313.1	-0.390543	1.31089	-1.31089	-1.77524	0.0758588	0.120201
AYF04648.1	MLA2C4_02585	ytaF	NP_830315.1	-0.270421	1.20616	-1.20616	-0.514686	0.606772	0.684862
AYF04649.1	MLA2C4_02590		NP_830317.1	-3.71081	13.0938	-13.0938	-5.42538	5.78315e-08	2.99256e-07
AYF04650.1	MLA2C4_02595	glsA	NP_830318.1	0.159379	1.11681	1.11681	0.806685	0.419848	0.508787
AYF04651.1	MLA2C4_02600		NP_830319.1	-0.151014	1.11035	-1.11035	-0.832363	0.405204	0.494179
AYF04652.1	MLA2C4_02605		NP_830320.1	-0.645429	1.5642	-1.5642	-5.17437	2.28678e-07	1.09872e-06
AYF04653.1	MLA2C4_02610		NA	-0.555943	1.47013	-1.47013	-2.06591	0.0388366	0.066964
AYF04658.1	MLA2C4_02635		NP_830325.1	-0.370705	1.29298	-1.29298	-0.779571	0.435643	0.525128
AYF04659.1	MLA2C4_02640		NP_830326.1	-0.650416	1.56962	-1.56962	-2.38794	0.0169429	0.0323081
AYF04660.1	MLA2C4_02645	pflB	NP_830328.1	-2.30496	4.94155	-4.94155	-18.4743	3.32583e-76	5.66698e-74
AYF04661.1	MLA2C4_02650	pflA	NP_830329.1	-2.05803	4.16417	-4.16417	-16.4858	4.64064e-61	4.4281e-59
AYF04662.1	MLA2C4_02655		NP_830330.1	-0.0603141	1.04269	-1.04269	-0.479239	0.631769	0.707219
AYF04663.1	MLA2C4_02660		NP_830331.1	0.283701	1.21731	1.21731	1.26183	0.207008	0.281216
AYF04664.1	MLA2C4_02665		NP_830332.1	0.109066	1.07853	1.07853	0.527318	0.597972	0.677172
AYF04665.1	MLA2C4_02670		NP_830333.1	-1.41476	2.66616	-2.66616	-6.79934	1.05101e-11	8.48453e-11
AYF04666.1	MLA2C4_02675		NP_830334.1	-0.584846	1.49988	-1.49988	-2.66196	0.00776879	0.0161082
AYF04667.1	MLA2C4_02680		NP_830335.1	-0.673224	1.59463	-1.59463	-4.97584	6.49646e-07	2.90484e-06
AYF04668.1	MLA2C4_02685		NP_830336.1	-0.505248	1.41937	-1.41937	-3.54068	0.000399092	0.00109808
AYF04669.1	MLA2C4_02690		NP_830337.1	-4.58884	24.0646	-24.0646	-8.68487	3.79176e-18	5.54923e-17
AYF04670.1	MLA2C4_02695		NP_830338.1	-3.95792	15.54	-15.54	-6.79591	1.07627e-11	8.65919e-11
AYF04671.1	MLA2C4_02700		NP_830339.1	-0.134661	1.09783	-1.09783	-0.770346	0.441095	0.530225
AYF04672.1	MLA2C4_02705		NP_830340.1	-0.538538	1.4525	-1.4525	-3.07232	0.00212404	0.00503668
AYF04673.1	MLA2C4_02710	mutY	NP_830341.1	0.350485	1.27499	1.27499	2.34721	0.0189144	0.0355838
AYF04675.1	MLA2C4_02720		NP_830343.1	-3.14257	8.83096	-8.83096	-6.69718	2.12478e-11	1.64126e-10
AYF04676.1	MLA2C4_02725		NP_830344.1	-4.1121	17.2928	-17.2928	-14.9217	2.38255e-50	1.38624e-48
AYF04678.1	MLA2C4_02735		NP_830345.1	0.684554	1.60721	1.60721	4.94812	7.49353e-07	3.30727e-06
AYF04679.1	MLA2C4_02740		NP_830346.1	0.466541	1.38179	1.38179	2.63019	0.00853363	0.0175265
AYF04680.1	MLA2C4_02745		NP_830347.1	0.0293049	1.02052	1.02052	0.207862	0.835337	0.876103
AYF04681.1	MLA2C4_02750		NP_830348.1	-0.545392	1.45942	-1.45942	-3.40371	0.000664779	0.00175803
AYF04682.1	MLA2C4_02755		NP_830349.1	0.527463	1.44139	1.44139	3.87401	0.000107059	0.000333624
AYF04683.1	MLA2C4_02760		NP_830350.1	0.222741	1.16695	1.16695	0.720973	0.470926	0.55932
AYF04684.1	MLA2C4_02765		NP_830351.1	0.533693	1.44763	1.44763	1.61135	0.107103	0.161501
AYF04685.1	MLA2C4_02770		NP_830352.1	-0.0627918	1.04449	-1.04449	-0.181289	0.85614	0.893405
AYF04686.1	MLA2C4_02775		NP_830353.1	-0.426565	1.34403	-1.34403	-1.24711	0.212359	0.287097
AYF04687.1	MLA2C4_02780		NP_830354.1	0.445086	1.36139	1.36139	3.04951	0.00229216	0.00540044
AYF04688.1	MLA2C4_02785		NP_830355.1	0.36044	1.28382	1.28382	2.63973	0.00829729	0.0170705
AYF04689.1	MLA2C4_02790		NP_830357.1	-0.754256	1.68676	-1.68676	-4.95966	7.06155e-07	3.13379e-06
AYF04690.1	MLA2C4_02885		NP_830358.1	-0.318058	1.24665	-1.24665	-1.13976	0.254384	0.333151
AYF04691.1	MLA2C4_02890		NP_830359.2	0.0760528	1.05413	1.05413	0.525976	0.598905	0.677907
AYF04692.1	MLA2C4_02895		NP_830360.1	-0.636154	1.55418	-1.55418	-1.50495	0.132338	0.193761
AYF04693.1	MLA2C4_02900		NP_830361.1	-0.738822	1.66881	-1.66881	-5.4021	6.5864e-08	3.38253e-07
AYF04694.1	MLA2C4_02905		NP_830362.1	0.267701	1.20389	1.20389	1.74942	0.0802186	0.126311
AYF04695.1	MLA2C4_02915		NA	0.171777	1.12645	1.12645	0.605524	0.544831	0.629404
AYF04696.1	MLA2C4_02920		NA	-0.114436	1.08255	-1.08255	-0.648994	0.516342	0.603348
	MLA2C4_02925		NP_832205.1	0.462335	1.37777	1.37777	1.00168	0.316499	0.402028
AYF04697.1	MLA2C4_02930	queG	NP_830363.1	-0.321341	1.24949	-1.24949	-1.42692	0.153602	0.220468
AYF04698.1	MLA2C4_02935		NP_830364.1	-0.402591	1.32188	-1.32188	-1.72497	0.0845335	0.132103
AYF04699.1	MLA2C4_02940	trmL	NP_830365.1	0.280064	1.21425	1.21425	2.02866	0.0424926	0.072456
AYF04700.1	MLA2C4_02945		NP_830366.1	0.477738	1.39256	1.39256	3.63331	0.000279809	0.000797472
AYF04701.1	MLA2C4_02950		NP_830367.1	-3.33604	10.0983	-10.0983	-20.0394	2.49956e-89	7.45337e-87
AYF04702.1	MLA2C4_02955	yhbH	NP_830370.1	-0.887612	1.85011	-1.85011	-2.58448	0.00975257	0.019741
AYF04703.1	MLA2C4_02960		NP_830371.1	-0.0731767	1.05203	-1.05203	-0.245022	0.806439	0.852542
AYF04704.1	MLA2C4_02965		NA	-0.700564	1.62514	-1.62514	-2.85775	0.00426658	0.00940658
AYF04705.1	MLA2C4_02970		NP_830372.1	-0.530186	1.44412	-1.44412	-2.64192	0.00824385	0.0169898
AYF04706.1	MLA2C4_02975		NP_832227.1	0.366147	1.28891	1.28891	2.69876	0.00695983	0.0145638
AYF04707.1	MLA2C4_02980		NP_830374.1	0.417372	1.33549	1.33549	2.20029	0.0277861	0.0499125
AYF04708.1	MLA2C4_02985		NP_830375.1	0.225094	1.16885	1.16885	1.89019	0.058733	0.09636
AYF04709.1	MLA2C4_02990		NP_833253.1	-0.541085	1.45507	-1.45507	-3.15493	0.00160534	0.00390969
AYF04710.1	MLA2C4_02995		NP_830377.1	-0.26975	1.2056	-1.2056	-1.31841	0.187366	0.258808
AYF04711.1	MLA2C4_03000		NP_830378.1	-0.371618	1.2938	-1.2938	-1.14159	0.253623	0.332245
AYF04712.1	MLA2C4_03005		NP_830379.1	-0.068267	1.04846	-1.04846	-0.430724	0.666669	0.73952
AYF04713.1	MLA2C4_03010		NP_830380.1	0.920393	1.89263	1.89263	2.70082	0.00691684	0.0144801
AYF04714.1	MLA2C4_03015		NP_830381.1	1.85453	3.61633	3.61633	6.61931	3.60886e-11	2.72434e-10
	MLA2C4_03020		NP_832205.1	0.427606	1.345	1.345	1.30296	0.192589	0.264492
	MLA2C4_03025		NP_832205.1	-0.546327	1.46036	-1.46036	-2.53942	0.0111035	0.0221652
AYF04715.1	MLA2C4_03030		NP_830382.1	-1.49773	2.82398	-2.82398	-12.7306	3.99888e-37	1.46759e-35
AYF04716.1	MLA2C4_03035		NP_830388.1	-0.699128	1.62352	-1.62352	-2.28551	0.0222827	0.0411578
AYF09435.1	MLA2C4_03040		NP_830389.1	-0.855305	1.80914	-1.80914	-4.22856	2.35188e-05	8.20836e-05
AYF04717.1	MLA2C4_03045		NP_830390.1	-0.84285	1.79359	-1.79359	-5.92479	3.12695e-09	1.89805e-08
AYF04719.1	MLA2C4_03055		NP_830392.1	-0.438954	1.35562	-1.35562	-0.884174	0.376602	0.464042
AYF04720.1	MLA2C4_03060		NP_830393.1	0.171108	1.12592	1.12592	0.943174	0.345592	0.432988
AYF04721.1	MLA2C4_03065		NP_830394.1	-0.0142836	1.00995	-1.00995	-0.0593051	0.952709	0.965048
AYF04722.1	MLA2C4_03070		NP_830395.1	-0.0592116	1.0419	-1.0419	-0.283361	0.7769	0.83126
AYF04723.1	MLA2C4_03075		NP_830396.1	0.490116	1.40456	1.40456	1.3916	0.164043	0.232517
AYF04724.1	MLA2C4_03080		NP_830397.1	2.19988	4.59442	4.59442	6.02439	1.69744e-09	1.06981e-08
AYF04725.1	MLA2C4_03085		NP_830398.1	-2.73532	6.65907	-6.65907	-6.66207	2.69995e-11	2.06434e-10
AYF04727.1	MLA2C4_03095		NP_830400.1	0.0360871	1.02533	1.02533	0.184937	0.853278	0.891003
AYF04728.1	MLA2C4_03100		NP_830401.1	0.797051	1.73755	1.73755	5.85267	4.83749e-09	2.87418e-08
AYF04729.1	MLA2C4_03105		NP_830402.1	-0.468147	1.38333	-1.38333	-3.1851	0.00144703	0.00356415
AYF04730.1	MLA2C4_03110		NP_830403.1	-0.428472	1.34581	-1.34581	-2.70696	0.00679033	0.0142591
AYF04731.1	MLA2C4_03115		NP_830404.1	-0.575184	1.48987	-1.48987	-2.58192	0.00982536	0.019863
AYF04732.1	MLA2C4_03120		NP_830405.1	-0.638677	1.5569	-1.5569	-3.75592	0.000172709	0.000516935
AYF04733.1	MLA2C4_03125		NP_830406.1	-0.522487	1.43643	-1.43643	-3.94698	7.91427e-05	0.000252569
AYF04734.1	MLA2C4_03130		NP_830407.1	-0.429255	1.34654	-1.34654	-2.75501	0.00586903	0.0124894
AYF04735.1	MLA2C4_03135		NP_830408.1	-0.151642	1.11083	-1.11083	-1.01119	0.311925	0.397276
AYF04736.1	MLA2C4_03140	ald	NP_830409.1	0.770608	1.70599	1.70599	6.40924	1.46242e-10	1.04733e-09
AYF04737.1	MLA2C4_03145		NP_830410.1	0.628127	1.54556	1.54556	5.82456	5.72645e-09	3.37712e-08
AYF04738.1	MLA2C4_03150		NP_830412.1	-0.689089	1.61227	-1.61227	-4.27753	1.8898e-05	6.69358e-05
AYF04739.1	MLA2C4_03155	cadA	NP_830413.1	-1.13983	2.20356	-2.20356	-10.4197	2.01488e-25	4.3895e-24
AYF04740.1	MLA2C4_03160		NP_830414.1	-0.435638	1.35251	-1.35251	-2.88352	0.00393252	0.00876321
AYF04741.1	MLA2C4_03165		NP_830415.1	-0.0931515	1.0667	-1.0667	-0.61759	0.536846	0.622247
AYF04742.1	MLA2C4_03170		NP_830419.1	-4.40385	21.1685	-21.1685	-27.9214	1.46628e-171	6.99561e-168
AYF04743.1	MLA2C4_03175		NP_830420.1	0.137342	1.09988	1.09988	0.656629	0.51142	0.598666
AYF04744.1	MLA2C4_03180		NP_830421.1	0.00922263	1.00641	1.00641	0.0462676	0.963097	0.971414
AYF04745.1	MLA2C4_03185		NP_830422.1	-0.106577	1.07667	-1.07667	-0.480204	0.631082	0.706949
AYF04746.1	MLA2C4_03190		NP_830423.1	0.349094	1.27376	1.27376	2.4753	0.0133123	0.0260298
AYF04747.1	MLA2C4_03195		NP_830424.1	0.863406	1.81933	1.81933	4.09798	4.1677e-05	0.000139342
AYF04749.1	MLA2C4_03205		NP_830426.1	0.146263	1.1067	1.1067	0.554259	0.579402	0.660532
AYF04750.1	MLA2C4_03210		NP_830427.1	-0.0471041	1.03319	-1.03319	-0.27571	0.78277	0.834361
AYF04751.1	MLA2C4_03215	aspA	NP_830428.1	-0.386368	1.3071	-1.3071	-2.50759	0.0121556	0.0239944
AYF04752.1	MLA2C4_03220		NP_830429.1	-2.12429	4.3599	-4.3599	-12.8146	1.35823e-37	5.02335e-36
AYF04753.1	MLA2C4_03225		NP_830430.1	-0.410089	1.32877	-1.32877	-2.39746	0.0165091	0.0316314
AYF04754.1	MLA2C4_03230		NP_830431.1	-1.29662	2.45652	-2.45652	-3.10059	0.00193135	0.00463739
AYF04755.1	MLA2C4_03235		NP_830432.1	0.168257	1.1237	1.1237	1.39626	0.162637	0.230831
AYF04756.1	MLA2C4_03240		NP_830433.1	0.464364	1.37971	1.37971	2.35093	0.0187266	0.0353139
AYF04757.1	MLA2C4_03245		NA	1.04375	2.06158	2.06158	4.85027	1.23293e-06	5.28034e-06
AYF04758.1	MLA2C4_03250		NP_830434.1	1.20022	2.29775	2.29775	4.75513	1.98317e-06	8.26352e-06
AYF04759.1	MLA2C4_03255		NP_830435.1	1.40913	2.65578	2.65578	6.70587	2.00206e-11	1.56075e-10
AYF04760.1	MLA2C4_03260		NP_830436.1	0.505713	1.41982	1.41982	2.69078	0.00712846	0.014871
AYF04761.1	MLA2C4_03265		NP_830437.1	-0.37916	1.30058	-1.30058	-2.56502	0.010317	0.0207486
AYF04762.1	MLA2C4_03270		NP_830438.1	-0.406857	1.32579	-1.32579	-3.43203	0.000599081	0.00159766
AYF04763.1	MLA2C4_03275		NP_830439.1	0.525211	1.43914	1.43914	2.10202	0.0355512	0.0619351
AYF04764.1	MLA2C4_03280		NP_830440.1	0.468565	1.38373	1.38373	3.51313	0.000442863	0.00120188
AYF04765.1	MLA2C4_03285		NP_830441.1	0.581156	1.49605	1.49605	3.65315	0.000259039	0.000743161
AYF04766.1	MLA2C4_03290		NP_830442.1	-0.789242	1.72817	-1.72817	-4.78022	1.75101e-06	7.3604e-06
AYF04767.1	MLA2C4_03300		NP_830443.1	-1.83069	3.55708	-3.55708	-2.93306	0.00335637	0.00762263
AYF04768.1	MLA2C4_03305		NP_830444.1	0.739129	1.66917	1.66917	5.06137	4.16262e-07	1.91144e-06
AYF04769.1	MLA2C4_03310		NP_830445.1	-0.0692686	1.04918	-1.04918	-0.252281	0.800824	0.848255
AYF04770.1	MLA2C4_03315	treR	NP_830446.1	0.0564925	1.03993	1.03993	0.366857	0.713725	0.780647
AYF04771.1	MLA2C4_03320		NP_830447.1	0.874971	1.83397	1.83397	4.93289	8.10199e-07	3.56921e-06
AYF04772.1	MLA2C4_03325	treC	NP_830448.1	1.27032	2.41214	2.41214	7.62555	2.43e-14	2.56494e-13
AYF04773.1	MLA2C4_03330		NP_830449.1	-1.04985	2.07031	-2.07031	-3.57665	0.000348027	0.000969882
AYF04774.1	MLA2C4_03335		NP_830450.1	-1.61196	3.05668	-3.05668	-3.26933	0.00107802	0.00271553
AYF04775.1	MLA2C4_03340		NP_830451.1	-0.397172	1.31692	-1.31692	-1.40095	0.161228	0.229481
AYF04776.1	MLA2C4_03345		NA	0.076838	1.0547	1.0547	0.461759	0.644254	0.719003
AYF04777.1	MLA2C4_03350		NA	-0.113945	1.08218	-1.08218	-0.679224	0.496996	0.584463
AYF04778.1	MLA2C4_03355		NP_834567.1	-0.265386	1.20196	-1.20196	-1.29359	0.195808	0.268372
AYF04779.1	MLA2C4_03360		NP_834566.1	-0.225844	1.16946	-1.16946	-0.603919	0.545898	0.630319
AYF04781.1	MLA2C4_03370		NP_830453.1	-0.421178	1.33902	-1.33902	-2.46567	0.0136757	0.0266748
AYF04782.1	MLA2C4_03375		NP_830454.1	0.443574	1.35997	1.35997	1.42403	0.154437	0.221466
AYF04787.1	MLA2C4_03400		NP_830459.1	0.648772	1.56783	1.56783	4.28221	1.85046e-05	6.57863e-05
AYF04788.1	MLA2C4_03405		NP_830460.1	0.80512	1.74729	1.74729	4.83065	1.36086e-06	5.79184e-06
AYF04789.1	MLA2C4_03410		NA	1.36372	2.57348	2.57348	5.95742	2.56259e-09	1.57327e-08
AYF04791.1	MLA2C4_03420		NP_830462.1	-1.88869	3.703	-3.703	-5.40411	6.51297e-08	3.35103e-07
AYF04792.1	MLA2C4_03425		NP_830463.1	-0.273102	1.2084	-1.2084	-0.882785	0.377352	0.464606
AYF04793.1	MLA2C4_03430		NP_830464.1	0.661355	1.58157	1.58157	2.83989	0.00451293	0.00986765
AYF04794.1	MLA2C4_03435		NP_830465.1	-0.461241	1.37673	-1.37673	-2.79291	0.00522363	0.0112565
AYF04795.1	MLA2C4_03440		NP_830466.1	-0.679046	1.60108	-1.60108	-2.66608	0.00767423	0.0159537
AYF04796.1	MLA2C4_03445		NP_830467.1	-0.380847	1.30211	-1.30211	-1.29244	0.196205	0.268669
AYF04797.1	MLA2C4_03450		NP_830468.1	0.581422	1.49632	1.49632	2.02459	0.0429097	0.0730107
AYF04798.1	MLA2C4_03455		NP_830469.1	0.533977	1.44792	1.44792	2.57193	0.0101134	0.0203935
AYF04800.1	MLA2C4_03465		NA	0.901486	1.86799	1.86799	8.41838	3.81734e-17	5.23348e-16
AYF04801.1	MLA2C4_03470		NA	0.921615	1.89424	1.89424	6.12937	8.82283e-10	5.70612e-09
AYF04802.1	MLA2C4_03475		NA	0.845454	1.79683	1.79683	5.86977	4.36396e-09	2.61235e-08
AYF04803.1	MLA2C4_03480		NP_830697.1	0.935882	1.91306	1.91306	6.74018	1.58191e-11	1.24955e-10
AYF09436.1	MLA2C4_03485		NA	1.12065	2.17445	2.17445	8.2006	2.392e-16	3.01911e-15
AYF04804.1	MLA2C4_03490	glpT	NP_830470.1	0.955457	1.93919	1.93919	4.29258	1.76605e-05	6.32095e-05
AYF04805.1	MLA2C4_03495		NP_830471.1	0.546858	1.4609	1.4609	3.58274	0.000340011	0.000949762
AYF04806.1	MLA2C4_03500		NP_830472.1	0.344049	1.26931	1.26931	2.45887	0.0139373	0.0271297
AYF04807.1	MLA2C4_03505		NP_830473.1	0.542902	1.4569	1.4569	3.05531	0.00224828	0.00530755
AYF04808.1	MLA2C4_03510	rbsK	NP_830474.1	0.503649	1.41779	1.41779	2.20184	0.0276765	0.0497717
AYF04809.1	MLA2C4_03515		NP_830475.1	0.969772	1.95853	1.95853	2.23917	0.0251447	0.0457884
AYF04810.1	MLA2C4_03520		NP_830476.1	0.787493	1.72607	1.72607	2.92214	0.00347634	0.00785304
AYF04811.1	MLA2C4_03525	rbsC	NP_830477.1	1.03213	2.04505	2.04505	6.67274	2.51075e-11	1.92895e-10
AYF04812.1	MLA2C4_03530		NA	0.130262	1.09449	1.09449	0.79181	0.428471	0.51779
AYF04813.1	MLA2C4_03535	fsa	NP_830478.1	-0.0714871	1.0508	-1.0508	-0.541157	0.588399	0.668221
AYF04814.1	MLA2C4_03540		NP_830479.1	2.24622	4.74439	4.74439	15.2886	9.1033e-53	6.20455e-51
AYF04816.1	MLA2C4_03550		NP_830480.1	-0.918366	1.88997	-1.88997	-5.7694	7.95548e-09	4.59511e-08
AYF04817.1	MLA2C4_03555		NP_830481.1	-2.21816	4.653	-4.653	-15.3821	2.15967e-53	1.51526e-51
AYF04818.1	MLA2C4_03560		NP_830482.1	0.389304	1.30976	1.30976	1.04723	0.294992	0.378233
AYF04819.1	MLA2C4_03565		NP_830483.1	0.673664	1.59512	1.59512	4.72975	2.24799e-06	9.26179e-06
AYF04820.1	MLA2C4_03570	sph	NP_830484.1	0.887674	1.85019	1.85019	7.18999	6.47979e-13	5.97971e-12
AYF04821.1	MLA2C4_03575		NP_830485.1	-0.456425	1.37214	-1.37214	-1.65995	0.0969237	0.148466
AYF04822.1	MLA2C4_03580		NP_830486.1	-0.584221	1.49923	-1.49923	-2.78191	0.00540407	0.0116244
AYF04823.1	MLA2C4_03585		NP_830487.1	-0.663383	1.58379	-1.58379	-3.09317	0.00198032	0.00474542
AYF04824.1	MLA2C4_03590		NP_830488.1	-0.231863	1.17435	-1.17435	-0.933081	0.350778	0.438909
AYF04825.1	MLA2C4_03595		NP_830490.1	0.61825	1.53501	1.53501	3.25228	0.00114482	0.0028747
AYF04826.1	MLA2C4_03600		NP_830491.1	0.0039467	1.00274	1.00274	0.0227883	0.981819	0.986367
AYF04827.1	MLA2C4_03605		NP_830492.1	-0.33019	1.25718	-1.25718	-2.74437	0.00606267	0.012867
AYF04828.1	MLA2C4_03610		NP_830493.1	-0.0866954	1.06193	-1.06193	-0.273097	0.784779	0.835941
AYF04829.1	MLA2C4_03615		NP_830494.1	0.0238227	1.01665	1.01665	0.124072	0.901258	0.926903
AYF04830.1	MLA2C4_03620		NP_830495.1	0.309867	1.23959	1.23959	2.1203	0.0339811	0.0597141
AYF04831.1	MLA2C4_03625		NP_830496.1	0.33213	1.25887	1.25887	1.84687	0.0647663	0.104746
AYF04832.1	MLA2C4_03630		NP_830497.1	0.0767684	1.05465	1.05465	0.344758	0.730276	0.795066
AYF04833.1	MLA2C4_03635	brnQ	NP_830498.1	0.423714	1.34138	1.34138	1.46382	0.143242	0.207345
AYF04834.1	MLA2C4_03640		NP_830499.1	-0.732009	1.66095	-1.66095	-3.82196	0.000132398	0.000405436
AYF04835.1	MLA2C4_03645		NP_830500.1	-1.13261	2.19255	-2.19255	-8.696	3.43799e-18	5.04697e-17
AYF04836.1	MLA2C4_03650		NP_830501.1	0.125846	1.09115	1.09115	0.95172	0.341239	0.428547
AYF04837.1	MLA2C4_03655		NP_830502.1	0.409359	1.3281	1.3281	2.88297	0.00393941	0.00877448
AYF04838.1	MLA2C4_03660		NP_830503.1	-0.0591724	1.04187	-1.04187	-0.171759	0.863627	0.89827
AYF04839.1	MLA2C4_03665		NP_830504.1	-0.139906	1.10183	-1.10183	-0.621251	0.534434	0.620084
AYF04840.1	MLA2C4_03670		NP_830505.1	-0.978272	1.9701	-1.9701	-5.10138	3.37192e-07	1.56798e-06
AYF04841.1	MLA2C4_03675		NP_830506.1	-0.809835	1.75301	-1.75301	-2.16988	0.0300157	0.0534746
AYF04842.1	MLA2C4_03680		NP_830507.1	-1.501	2.83038	-2.83038	-10.7193	8.2593e-27	1.93162e-25
AYF04843.1	MLA2C4_03685	qoxD	NP_830508.1	0.921799	1.89448	1.89448	6.87325	6.27568e-12	5.16229e-11
AYF04844.1	MLA2C4_03690	qoxC	NP_830509.1	1.00706	2.00981	2.00981	7.89739	2.84812e-15	3.32235e-14
AYF04845.1	MLA2C4_03695	qoxB	NP_830510.1	1.19722	2.29297	2.29297	9.09599	9.37275e-20	1.56355e-18
AYF04846.1	MLA2C4_03700	qoxA	NP_830511.1	1.1919	2.28453	2.28453	9.41933	4.53961e-21	7.96268e-20
AYF04847.1	MLA2C4_03705		NP_830512.1	0.966433	1.954	1.954	6.19166	5.95342e-10	3.9395e-09
AYF04848.1	MLA2C4_03710		NP_830513.1	-0.0887668	1.06346	-1.06346	-0.494764	0.620766	0.698179
AYF04849.1	MLA2C4_03715		NP_830514.1	-0.525908	1.43984	-1.43984	-1.25807	0.208367	0.282501
AYF04851.1	MLA2C4_03725		NP_830516.1	-1.8355	3.56896	-3.56896	-6.17359	6.67585e-10	4.39924e-09
AYF04855.1	MLA2C4_03745		NP_830519.1	0.163732	1.12018	1.12018	1.53367	0.12511	0.184513
AYF04856.1	MLA2C4_03750		NP_830520.1	0.523777	1.43771	1.43771	4.6682	3.03855e-06	1.22855e-05
AYF04857.1	MLA2C4_03755		NP_830521.1	0.590193	1.50545	1.50545	4.25194	2.11925e-05	7.43453e-05
AYF04858.1	MLA2C4_03760		NP_830522.1	-1.38201	2.60631	-2.60631	-4.04233	5.29235e-05	0.000174257
AYF09437.1	MLA2C4_03765		NP_830523.1	-0.677608	1.59949	-1.59949	-1.27053	0.203894	0.278096
AYF04859.1	MLA2C4_03770		NP_830524.1	-0.479732	1.39448	-1.39448	-1.3288	0.183913	0.254924
AYF04860.1	MLA2C4_03775		NP_830525.1	-0.341664	1.26722	-1.26722	-1.10564	0.268882	0.349262
AYF04861.1	MLA2C4_03780		NP_830526.1	-1.29593	2.45535	-2.45535	-8.43357	3.35286e-17	4.60995e-16
AYF04862.1	MLA2C4_03900		NP_830527.1	-0.827677	1.77482	-1.77482	-4.74783	2.0561e-06	8.53757e-06
AYF04863.1	MLA2C4_03905		NP_830528.1	-0.955763	1.93961	-1.93961	-6.6265	3.43744e-11	2.59906e-10
AYF04864.1	MLA2C4_03910		NP_830529.1	-1.26724	2.40701	-2.40701	-7.36351	1.79141e-13	1.73715e-12
AYF04865.1	MLA2C4_03915		NP_830530.1	-1.26486	2.40304	-2.40304	-8.83883	9.67242e-19	1.47435e-17
AYF04866.1	MLA2C4_03920	tenA	NP_830532.1	-0.627537	1.54492	-1.54492	-4.36143	1.29213e-05	4.76411e-05
AYF04867.1	MLA2C4_03925		NP_830533.1	-0.597545	1.51314	-1.51314	-3.65955	0.00025266	0.000728805
AYF09438.1	MLA2C4_03930		NP_830534.1	-0.557886	1.47211	-1.47211	-3.85648	0.000115034	0.000356149
AYF04868.1	MLA2C4_03935		NP_830535.1	-0.476569	1.39143	-1.39143	-3.93552	8.30151e-05	0.000263692
AYF04869.1	MLA2C4_03940		NP_830536.1	-0.422272	1.34004	-1.34004	-2.92925	0.00339782	0.00770119
AYF04870.1	MLA2C4_03945	thiO	NP_830537.1	-0.263909	1.20073	-1.20073	-1.33534	0.181764	0.252239
AYF04871.1	MLA2C4_03950		NP_830538.1	-0.320858	1.24907	-1.24907	-1.66032	0.0968508	0.148434
AYF04872.1	MLA2C4_03955		NP_830539.1	-0.593946	1.50937	-1.50937	-4.01319	5.99028e-05	0.00019495
AYF04873.1	MLA2C4_03960		NP_830540.1	-0.622551	1.5396	-1.5396	-4.35077	1.35662e-05	4.98262e-05
AYF04874.1	MLA2C4_03965	thiD	NP_830541.1	-0.407022	1.32595	-1.32595	-3.16606	0.00154521	0.00377869
AYF04875.1	MLA2C4_03970		NA	-0.64786	1.56684	-1.56684	-2.83697	0.00455438	0.00994914
AYF04876.1	MLA2C4_03975		NP_830542.1	-0.585627	1.50069	-1.50069	-2.06981	0.0384697	0.0664731
AYF04879.1	MLA2C4_03990		NP_830543.1	-2.73756	6.66943	-6.66943	-7.07481	1.4965e-12	1.32464e-11
AYF04880.1	MLA2C4_03995	kdpB	NP_830544.1	-2.63475	6.21068	-6.21068	-6.37264	1.85805e-10	1.30942e-09
AYF04881.1	MLA2C4_04000		NP_830545.1	-1.90528	3.74582	-3.74582	-5.62865	1.81622e-08	1.01347e-07
AYF04882.1	MLA2C4_04005		NP_830546.1	-1.52636	2.88059	-2.88059	-4.98551	6.17987e-07	2.77107e-06
AYF04883.1	MLA2C4_04010		NP_830547.1	0.0581549	1.04113	1.04113	0.128068	0.898095	0.924237
AYF04884.1	MLA2C4_04015		NP_830548.1	0.686344	1.6092	1.6092	1.37525	0.169053	0.23785
AYF04885.1	MLA2C4_04020		NP_830549.1	-0.417895	1.33598	-1.33598	-2.37094	0.0177427	0.0336449
AYF04886.1	MLA2C4_04025		NP_830550.1	-1.09608	2.13773	-2.13773	-1.70062	0.0890137	0.13784
AYF04888.1	MLA2C4_04035		NA	1.01954	2.02727	2.02727	2.03151	0.0422028	0.0720135
AYF04889.1	MLA2C4_04040		NP_830554.1	-0.140664	1.10241	-1.10241	-0.386634	0.699027	0.768446
AYF04890.1	MLA2C4_04045		NP_830555.1	-0.274662	1.20971	-1.20971	-1.11091	0.266609	0.346686
AYF04891.1	MLA2C4_04050		NP_830559.1	1.81358	3.51514	3.51514	7.22589	4.97847e-13	4.63911e-12
AYF04893.1	MLA2C4_04060		NP_830561.1	-0.00974309	1.00678	-1.00678	-0.0147298	0.988248	0.991156
AYF04895.1	MLA2C4_04070		NP_830567.1	-0.992686	1.98989	-1.98989	-6.97959	2.96041e-12	2.56336e-11
AYF04896.1	MLA2C4_04075		NP_830568.1	-1.04497	2.06332	-2.06332	-7.76447	8.19842e-15	9.01259e-14
AYF04897.1	MLA2C4_04080		NP_830569.1	-1.22225	2.3331	-2.3331	-5.743	9.30119e-09	5.33365e-08
AYF04898.1	MLA2C4_04085		NP_830570.1	-1.04262	2.05996	-2.05996	-3.16384	0.00155701	0.00380559
AYF04899.1	MLA2C4_04090		NP_830571.1	-0.456988	1.37267	-1.37267	-3.21446	0.00130691	0.00324584
AYF04900.1	MLA2C4_04095		NP_830572.1	-0.0512146	1.03614	-1.03614	-0.154185	0.877464	0.908333
AYF04902.1	MLA2C4_04105		NP_830574.1	-2.574	5.95457	-5.95457	-3.71298	0.000204832	0.000603244
AYF04903.1	MLA2C4_04110		NP_830575.1	-1.93886	3.83403	-3.83403	-3.0226	0.00250611	0.00586686
AYF09439.1	MLA2C4_04115		NP_830576.1	-0.148327	1.10828	-1.10828	-1.06887	0.285128	0.367066
	MLA2C4_04120		NP_832205.1	-0.825281	1.77188	-1.77188	-2.55693	0.0105601	0.0211601
AYF04904.1	MLA2C4_04125		NA	0.666354	1.58706	1.58706	3.91043	9.21315e-05	0.000289565
AYF04905.1	MLA2C4_04130		NA	-1.02244	2.03135	-2.03135	-1.75314	0.0795775	0.125385
AYF04906.1	MLA2C4_04135		NA	-0.732576	1.6616	-1.6616	-5.06559	4.07129e-07	1.8713e-06
AYF04907.1	MLA2C4_04140		NA	0.151519	1.11074	1.11074	0.943884	0.345229	0.432647
AYF04908.1	MLA2C4_04145		NA	0.257991	1.19581	1.19581	1.90752	0.056453	0.092875
AYF04909.1	MLA2C4_04150		NA	-0.663073	1.58345	-1.58345	-1.39978	0.161579	0.229775
AYF04910.1	MLA2C4_04155		NA	0.147985	1.10802	1.10802	0.897665	0.369364	0.457961
AYF09440.1	MLA2C4_04160	recJ	NA	-1.23721	2.35741	-2.35741	-3.2	0.00137429	0.00339728
AYF04911.1	MLA2C4_04165		NA	-1.45418	2.74001	-2.74001	-2.63983	0.00829478	0.0170705
AYF09441.1	MLA2C4_04175		NA	-2.91287	7.53116	-7.53116	-9.58994	8.81389e-22	1.61735e-20
AYF04914.1	MLA2C4_04185		NA	0.0296685	1.02078	1.02078	0.0883155	0.929626	0.947702
AYF04915.1	MLA2C4_04190		NA	-0.0456524	1.03215	-1.03215	-0.172179	0.863297	0.898122
AYF04916.1	MLA2C4_04195		NA	0.896071	1.86099	1.86099	3.83374	0.000126211	0.000388486
AYF04917.1	MLA2C4_04200		NA	0.596149	1.51168	1.51168	3.22843	0.00124472	0.00310756
AYF09442.1	MLA2C4_04205		NA	0.832734	1.78106	1.78106	6.17247	6.72312e-10	4.42428e-09
AYF04918.1	MLA2C4_04210		NA	0.920927	1.89333	1.89333	6.25045	4.09262e-10	2.754e-09
AYF04919.1	MLA2C4_04215		NA	0.128712	1.09332	1.09332	0.780225	0.435258	0.524796
	MLA2C4_04220		NP_832205.1	0.491633	1.40604	1.40604	2.95777	0.0030987	0.00709741
	MLA2C4_04225		NP_832205.1	0.575997	1.49071	1.49071	3.67905	0.000234105	0.000679387
AYF04920.1	MLA2C4_04230		NA	-0.267262	1.20352	-1.20352	-2.08446	0.037118	0.0644432
	MLA2C4_04235		NP_832205.1	-1.23722	2.35744	-2.35744	-6.43132	1.26498e-10	9.13044e-10
AYF04921.1	MLA2C4_04240		NP_830579.1	-0.0931912	1.06673	-1.06673	-0.218909	0.826721	0.869085
AYF04922.1	MLA2C4_04245		NP_830580.1	-0.644149	1.56282	-1.56282	-1.65558	0.0978075	0.149516
AYF04923.1	MLA2C4_04250		NA	-0.270505	1.20623	-1.20623	-0.946894	0.343693	0.431175
AYF04924.1	MLA2C4_04255		NA	-1.3106	2.48045	-2.48045	-2.62214	0.00873804	0.0179077
AYF04925.1	MLA2C4_04260		NA	-1.79101	3.46056	-3.46056	-5.93732	2.89711e-09	1.76528e-08
AYF04926.1	MLA2C4_04265	cdr	NP_830581.1	-2.16956	4.49886	-4.49886	-7.85409	4.02696e-15	4.61841e-14
AYF04927.1	MLA2C4_04270		NP_830582.1	0.260974	1.19829	1.19829	1.50071	0.13343	0.195035
	MLA2C4_04275		NP_832205.1	-1.7499	3.36335	-3.36335	-4.23862	2.24895e-05	7.87213e-05
AYF04933.1	MLA2C4_04305		NP_830589.1	-0.778304	1.71511	-1.71511	-4.57544	4.75221e-06	1.88156e-05
AYF04934.1	MLA2C4_04310		NP_830590.1	0.844601	1.79577	1.79577	5.14274	2.70764e-07	1.27902e-06
AYF04935.1	MLA2C4_04315		NP_830591.1	0.385774	1.30656	1.30656	3.29892	0.000970572	0.00246439
AYF04936.1	MLA2C4_04320		NP_830592.1	-1.09043	2.12937	-2.12937	-5.1695	2.34716e-07	1.1232e-06
AYF04937.1	MLA2C4_04325		NP_830593.1	-1.12796	2.18549	-2.18549	-6.38309	1.73545e-10	1.23029e-09
AYF04938.1	MLA2C4_04330		NP_830594.1	-0.0505626	1.03567	-1.03567	-0.311149	0.755687	0.814776
AYF04939.1	MLA2C4_04340		NP_830595.1	-0.0816765	1.05825	-1.05825	-0.442977	0.657783	0.731875
AYF04940.1	MLA2C4_04345		NP_830596.1	-0.237774	1.17917	-1.17917	-0.919956	0.357596	0.446153
AYF04942.1	MLA2C4_04355		NP_830598.1	-0.276117	1.21093	-1.21093	-0.582591	0.560168	0.643681
AYF04945.1	MLA2C4_04370		NP_830601.1	-0.531891	1.44582	-1.44582	-1.32646	0.184688	0.255775
AYF04946.1	MLA2C4_04375		NP_830603.1	-0.979132	1.97128	-1.97128	-7.56355	3.92226e-14	4.05924e-13
AYF04947.1	MLA2C4_04380		NP_830604.1	-0.381499	1.30269	-1.30269	-1.78331	0.0745355	0.118378
AYF04948.1	MLA2C4_04385		NP_830605.1	-0.102828	1.07388	-1.07388	-0.367919	0.712934	0.780139
AYF04949.1	MLA2C4_04390		NP_830606.1	-0.15549	1.1138	-1.1138	-0.58817	0.556418	0.639679
AYF04950.1	MLA2C4_04395		NP_830607.1	-0.111654	1.08047	-1.08047	-0.505488	0.613216	0.690553
AYF04951.1	MLA2C4_04400		NP_830608.1	-1.25566	2.38777	-2.38777	-2.85701	0.0042765	0.00941974
AYF04952.1	MLA2C4_04405		NP_830609.1	-1.3318	2.51717	-2.51717	-5.77444	7.72073e-09	4.47577e-08
AYF04953.1	MLA2C4_04410	brnQ	NP_830610.1	0.625311	1.54254	1.54254	2.51101	0.0120386	0.0237831
AYF04954.1	MLA2C4_04415		NP_830611.1	-6.19119	73.0693	-73.0693	-4.9595	7.06762e-07	3.13379e-06
AYF04955.1	MLA2C4_04420		NP_830612.1	-6.18972	72.9948	-72.9948	-4.96521	6.86261e-07	3.05996e-06
AYF04959.1	MLA2C4_04440		NP_830616.1	-2.01363	4.03798	-4.03798	-3.36422	0.000767612	0.00199362
AYF04961.1	MLA2C4_04450		NP_830618.1	2.31887	4.98941	4.98941	3.80574	0.000141381	0.000430732
AYF04965.1	MLA2C4_04470		NA	-0.358832	1.28239	-1.28239	-1.84308	0.0653171	0.105458
AYF04966.1	MLA2C4_04475		NP_830622.1	-0.221558	1.16599	-1.16599	-1.52045	0.128399	0.188606
AYF04967.1	MLA2C4_04480		NP_833309.1	-1.0463	2.06523	-2.06523	-2.35992	0.0182787	0.0345652
AYF04968.1	MLA2C4_04490		NP_830624.1	-0.414642	1.33297	-1.33297	-1.26274	0.206682	0.280934
AYF04969.1	MLA2C4_04495		NP_830625.1	-0.0253581	1.01773	-1.01773	-0.108977	0.913221	0.935576
AYF04970.1	MLA2C4_04500		NP_830626.1	-0.178194	1.13147	-1.13147	-1.03739	0.299554	0.383053
AYF04971.1	MLA2C4_04505	murQ	NP_830627.1	-1.38046	2.60352	-2.60352	-4.03803	5.39022e-05	0.000177357
AYF04972.1	MLA2C4_04510		NP_830628.1	-1.9159	3.77348	-3.77348	-10.3553	3.96075e-25	8.47388e-24
AYF04973.1	MLA2C4_04515		NP_830629.1	-1.40589	2.64982	-2.64982	-6.36888	1.90412e-10	1.33991e-09
AYF04976.1	MLA2C4_04530		NP_830632.1	0.283119	1.21682	1.21682	0.829446	0.406852	0.495682
AYF04977.1	MLA2C4_04535		NP_830633.1	0.56977	1.48429	1.48429	3.02901	0.00245354	0.00576076
AYF04978.1	MLA2C4_04540		NP_830634.1	0.76709	1.70183	1.70183	2.55568	0.0105982	0.0212186
AYF04980.1	MLA2C4_04550		NP_830636.1	0.617447	1.53416	1.53416	2.14959	0.0315881	0.0559001
AYF04981.1	MLA2C4_04555		NP_830637.1	0.876442	1.83584	1.83584	2.30168	0.0213534	0.0397336
AYF04982.1	MLA2C4_04560		NP_830638.1	-1.30216	2.46598	-2.46598	-3.39593	0.000683948	0.00180084
AYF04983.1	MLA2C4_04565		NP_830639.1	-1.58468	2.99941	-2.99941	-3.9149	9.04402e-05	0.000284436
AYF04984.1	MLA2C4_04570		NP_830640.1	-0.00752035	1.00523	-1.00523	-0.0525089	0.958123	0.968886
AYF04985.1	MLA2C4_04575		NP_830641.1	-0.240543	1.18144	-1.18144	-1.44707	0.147877	0.213341
AYF04986.1	MLA2C4_04580		NP_830642.1	0.599406	1.51509	1.51509	1.98291	0.0473777	0.0795975
AYF04989.1	MLA2C4_04595		NA	0.479374	1.39414	1.39414	1.59417	0.110898	0.166173
AYF04990.1	MLA2C4_04600		NP_830645.1	0.367421	1.29005	1.29005	2.09798	0.0359069	0.0624997
AYF04991.1	MLA2C4_04605		NP_830646.1	-1.04198	2.05906	-2.05906	-4.11929	3.80035e-05	0.000127687
AYF04993.1	MLA2C4_04615		NP_830648.1	-1.8044	3.49284	-3.49284	-8.38672	4.99898e-17	6.79491e-16
AYF04994.1	MLA2C4_04620		NP_830650.1	-0.350395	1.27491	-1.27491	-2.15589	0.0310923	0.0551456
AYF04995.1	MLA2C4_04625		NP_830651.1	-0.12274	1.0888	-1.0888	-0.506089	0.612794	0.690352
AYF04996.1	MLA2C4_04630		NP_830652.1	1.43449	2.70287	2.70287	5.2353	1.6472e-07	8.09591e-07
AYF04997.1	MLA2C4_04635		NP_830654.1	0.0852778	1.06089	1.06089	0.683675	0.49418	0.581869
AYF04998.1	MLA2C4_04645		NP_830656.1	-0.414029	1.3324	-1.3324	-2.03179	0.0421747	0.0719912
AYF04999.1	MLA2C4_04650		NP_830657.1	-0.620592	1.53751	-1.53751	-4.62771	3.69724e-06	1.48481e-05
AYF05000.1	MLA2C4_04660		NP_830658.1	0.413528	1.33194	1.33194	3.371	0.000748955	0.0019526
AYF05001.1	MLA2C4_04665		NP_830659.1	0.340431	1.26613	1.26613	2.25748	0.0239784	0.0440173
AYF05002.1	MLA2C4_04670		NP_830660.1	0.31187	1.24132	1.24132	2.37456	0.0175698	0.0333568
AYF05003.1	MLA2C4_04675		NP_830661.1	-5.6692	50.8862	-50.8862	-10.9153	9.73989e-28	2.38303e-26
AYF05005.1	MLA2C4_04685		NP_830663.1	-2.1717	4.50553	-4.50553	-6.04034	1.53794e-09	9.73143e-09
AYF05006.1	MLA2C4_04690		NP_830664.1	-2.86179	7.26919	-7.26919	-4.90959	9.12687e-07	3.98392e-06
AYF09443.1	MLA2C4_04695		NP_830665.1	-0.479354	1.39412	-1.39412	-2.4759	0.0132902	0.0259973
AYF05007.1	MLA2C4_04700		NP_830666.1	-0.0440935	1.03104	-1.03104	-0.295967	0.767256	0.823851
AYF05008.1	MLA2C4_04705		NA	-0.644287	1.56297	-1.56297	-3.48285	0.000496099	0.0013395
AYF05009.1	MLA2C4_04710		NA	-0.862764	1.81852	-1.81852	-2.64452	0.00818078	0.0168744
AYF05010.1	MLA2C4_04715		NP_830669.1	-1.76854	3.40709	-3.40709	-10.1148	4.74887e-24	9.8508e-23
AYF05011.1	MLA2C4_04720	budA	NP_830670.1	-1.86816	3.65067	-3.65067	-9.29646	1.45198e-20	2.48295e-19
AYF05012.1	MLA2C4_04725		NA	-0.0945513	1.06773	-1.06773	-0.230446	0.817745	0.862202
AYF05013.1	MLA2C4_04730		NP_830671.1	0.761787	1.69559	1.69559	2.43217	0.0150086	0.0290492
AYF05014.1	MLA2C4_04735		NP_830672.1	-5.20583	36.9072	-36.9072	-8.20711	2.26582e-16	2.86744e-15
AYF05015.1	MLA2C4_04740		NP_830673.1	-0.202467	1.15066	-1.15066	-0.812364	0.416583	0.505344
AYF05016.1	MLA2C4_04745		NP_830674.1	0.505634	1.41975	1.41975	2.19606	0.0280874	0.0503399
AYF05017.1	MLA2C4_04750		NP_830675.1	0.032543	1.02281	1.02281	0.288669	0.772835	0.828211
AYF05018.1	MLA2C4_04755		NP_830676.1	-0.698673	1.62301	-1.62301	-4.52365	6.07808e-06	2.37888e-05
AYF05019.1	MLA2C4_04760		NP_830678.1	0.373066	1.2951	1.2951	2.34303	0.0191279	0.0359571
AYF05020.1	MLA2C4_04765		NP_830679.1	0.0647777	1.04592	1.04592	0.216469	0.828622	0.870591
AYF05021.1	MLA2C4_04770		NA	1.07829	2.11153	2.11153	6.47078	9.75004e-11	7.08028e-10
AYF05022.1	MLA2C4_04775		NA	0.218652	1.16365	1.16365	1.73394	0.0829283	0.129935
AYF05023.1	MLA2C4_04780	secA2	NP_834853.1	0.326442	1.25392	1.25392	2.856	0.00429012	0.00944539
AYF05024.1	MLA2C4_04785		NP_830680.1	0.540027	1.454	1.454	4.39402	1.11276e-05	4.15412e-05
AYF05025.1	MLA2C4_04790	csaB	NP_830681.1	0.471917	1.38695	1.38695	4.21707	2.47492e-05	8.60003e-05
AYF05026.1	MLA2C4_04795		NA	-1.45448	2.74059	-2.74059	-9.92234	3.32859e-23	6.67256e-22
AYF05027.1	MLA2C4_04800		NA	-0.60778	1.52391	-1.52391	-3.63791	0.000274864	0.000785255
AYF05028.1	MLA2C4_04805		NA	0.315474	1.24442	1.24442	2.29488	0.0217398	0.0403738
AYF05029.1	MLA2C4_04810		NA	0.276554	1.2113	1.2113	1.49807	0.134116	0.195738
AYF05030.1	MLA2C4_04815		NA	0.45675	1.37245	1.37245	2.50375	0.0122883	0.0242063
AYF05031.1	MLA2C4_04820		NA	0.266153	1.2026	1.2026	1.74477	0.0810257	0.127414
AYF05032.1	MLA2C4_04825		NP_830683.1	-0.0340097	1.02385	-1.02385	-0.273161	0.78473	0.835941
AYF05033.1	MLA2C4_04830		NP_830684.1	-0.809805	1.75297	-1.75297	-5.46792	4.55337e-08	2.38727e-07
AYF05034.1	MLA2C4_04835		NA	0.332024	1.25878	1.25878	1.79959	0.0719247	0.114652
AYF05035.1	MLA2C4_04840		NP_830685.1	0.249633	1.1889	1.1889	1.40444	0.160187	0.228285
AYF05036.1	MLA2C4_04845		NP_830686.1	0.232476	1.17485	1.17485	0.491141	0.623327	0.700069
AYF05037.1	MLA2C4_04850		NP_830687.1	0.285188	1.21857	1.21857	2.38992	0.0168519	0.0321474
AYF05038.1	MLA2C4_04855		NP_830688.1	0.417801	1.33589	1.33589	3.03761	0.00238459	0.00560436
AYF05039.1	MLA2C4_04860		NP_830689.1	1.099	2.14207	2.14207	7.17605	7.17547e-13	6.5835e-12
AYF05041.1	MLA2C4_04870		NP_832728.1	-1.18284	2.27024	-2.27024	-2.16799	0.0301594	0.0536904
AYF05043.1	MLA2C4_04880		NP_830692.1	-1.49152	2.81184	-2.81184	-6.73169	1.67706e-11	1.32252e-10
	MLA2C4_04890		NP_832205.1	0.477428	1.39226	1.39226	1.23344	0.217413	0.292603
AYF05044.1	MLA2C4_04895		NA	1.52021	2.86834	2.86834	8.31923	8.85331e-17	1.16683e-15
AYF05045.1	MLA2C4_04900	bla	NP_832233.1	0.364282	1.28724	1.28724	1.20987	0.226331	0.301847
AYF05047.1	MLA2C4_04910		NP_830721.1	0.68771	1.61072	1.61072	2.77416	0.00553448	0.0118727
AYF05048.1	MLA2C4_04915		NP_830722.1	-0.539724	1.45369	-1.45369	-1.90593	0.0566597	0.0931508
AYF05049.1	MLA2C4_04920		NP_830723.1	-0.135846	1.09874	-1.09874	-0.254556	0.799066	0.846811
AYF05050.1	MLA2C4_04925		NP_830724.1	0.0227228	1.01587	1.01587	0.0698007	0.944352	0.958618
AYF05051.1	MLA2C4_04930		NA	-1.28843	2.44262	-2.44262	-7.72152	1.14949e-14	1.24359e-13
AYF05052.1	MLA2C4_04935		NA	-0.896894	1.86205	-1.86205	-5.85622	4.73523e-09	2.82045e-08
AYF05053.1	MLA2C4_04940		NA	-0.681564	1.60388	-1.60388	-4.32521	1.52386e-05	5.52877e-05
AYF05054.1	MLA2C4_04945		NA	0.744649	1.67557	1.67557	1.56729	0.117048	0.17413
AYF05055.1	MLA2C4_04950		NP_830725.1	0.630953	1.54859	1.54859	3.67119	0.000241422	0.000698077
AYF09444.1	MLA2C4_04955		NA	0.938843	1.91699	1.91699	5.91634	3.29187e-09	1.99562e-08
AYF05056.1	MLA2C4_04960		NA	0.563581	1.47793	1.47793	3.6986	0.000216791	0.000633977
AYF05057.1	MLA2C4_04965		NP_830725.1	0.333288	1.25988	1.25988	2.58304	0.00979334	0.0198067
	MLA2C4_04990		NP_832205.1	-1.92909	3.80815	-3.80815	-4.38395	1.16547e-05	4.31712e-05
AYF05061.1	MLA2C4_04995		NA	-0.802595	1.74424	-1.74424	-1.62509	0.104143	0.157536
AYF05062.1	MLA2C4_05000		NA	-0.439444	1.35608	-1.35608	-0.786701	0.431457	0.520739
AYF05064.1	MLA2C4_05010		NP_830744.1	0.110433	1.07955	1.07955	0.629237	0.529194	0.615501
AYF05065.1	MLA2C4_05015		NP_830745.1	0.491296	1.40571	1.40571	1.11894	0.263166	0.342957
AYF05066.1	MLA2C4_05020		NP_832932.1	-0.913149	1.88315	-1.88315	-3.28884	0.00100602	0.00254222
AYF05067.1	MLA2C4_05025		NP_830747.1	0.281393	1.21537	1.21537	1.45019	0.147005	0.212212
AYF05068.1	MLA2C4_05030		NP_830748.1	0.266825	1.20316	1.20316	0.475205	0.634641	0.709768
AYF05069.1	MLA2C4_05035		NA	-0.552815	1.46695	-1.46695	-1.05204	0.292783	0.375805
AYF05070.1	MLA2C4_05040		NA	-0.100592	1.07221	-1.07221	-0.162473	0.870934	0.903506
AYF05071.1	MLA2C4_05045		NA	0.812975	1.75683	1.75683	1.67932	0.0930899	0.143176
AYF05072.1	MLA2C4_05050		NA	-0.275359	1.2103	-1.2103	-0.913655	0.360898	0.449451
AYF05074.1	MLA2C4_05060		NA	0.263971	1.20078	1.20078	1.74807	0.0804523	0.126637
AYF05075.1	MLA2C4_05065		NP_830703.1	1.00514	2.00714	2.00714	4.28528	1.82512e-05	6.49341e-05
AYF05076.1	MLA2C4_05070		NA	1.25617	2.3886	2.3886	2.92627	0.00343053	0.00776426
AYF05077.1	MLA2C4_05075		NP_830706.1	1.23633	2.35598	2.35598	9.3789	6.66642e-21	1.16078e-19
AYF05078.1	MLA2C4_05080		NA	0.425829	1.34334	1.34334	1.5263	0.126934	0.1868
AYF05080.1	MLA2C4_05090		NP_830760.1	-0.132288	1.09603	-1.09603	-0.815306	0.414897	0.503683
AYF05081.1	MLA2C4_05095		NA	-0.131249	1.09524	-1.09524	-0.270012	0.787151	0.837719
AYF05082.1	MLA2C4_05100		NA	0.446509	1.36274	1.36274	2.74249	0.00609758	0.0129353
AYF05083.1	MLA2C4_05105		NA	-1.39883	2.63687	-2.63687	-3.88801	0.000101071	0.000315995
AYF05084.1	MLA2C4_05110		NA	-1.07023	2.09976	-2.09976	-6.79077	1.1154e-11	8.93468e-11
AYF05085.1	MLA2C4_05115		NP_830761.1	-0.154745	1.11322	-1.11322	-0.307497	0.758465	0.816976
AYF05086.1	MLA2C4_05120	pssA	NP_830762.1	-0.144911	1.10566	-1.10566	-0.294819	0.768132	0.823912
AYF05087.1	MLA2C4_05125		NP_830763.1	-0.520463	1.43442	-1.43442	-1.11955	0.262905	0.342804
AYF05089.1	MLA2C4_05135		NA	-0.491402	1.40581	-1.40581	-1.08543	0.277729	0.358605
AYF05090.1	MLA2C4_05140		NA	0.757422	1.69047	1.69047	3.81617	0.000135537	0.000414252
AYF05092.1	MLA2C4_05155		NA	-0.14756	1.10769	-1.10769	-0.37789	0.705513	0.773971
AYF05093.1	MLA2C4_05160		NA	-0.731483	1.66035	-1.66035	-2.89834	0.00375139	0.00840672
AYF05094.1	MLA2C4_05165		NA	-0.585149	1.50019	-1.50019	-3.82877	0.000128786	0.000395647
AYF05095.1	MLA2C4_05170	dhaK2	NP_830765.1	0.331111	1.25798	1.25798	1.73713	0.0823644	0.129178
AYF05096.1	MLA2C4_05175		NP_830766.1	0.605386	1.52139	1.52139	2.27292	0.0230312	0.0423926
AYF05097.1	MLA2C4_05185		NP_830767.1	-0.32382	1.25164	-1.25164	-1.51991	0.128534	0.188746
AYF05098.1	MLA2C4_05190		NA	-1.76526	3.39936	-3.39936	-7.2959	2.96667e-13	2.83079e-12
AYF05099.1	MLA2C4_05195		NP_832525.1	-0.282591	1.21638	-1.21638	-1.32805	0.18416	0.255193
AYF05101.1	MLA2C4_05205		NA	-1.24294	2.36681	-2.36681	-8.57269	1.01099e-17	1.44848e-16
AYF05102.1	MLA2C4_05210		NA	0.485961	1.40052	1.40052	2.5054	0.0122312	0.0241237
AYF05103.1	MLA2C4_05215		NP_830773.1	-0.881305	1.84204	-1.84204	-1.8056	0.0709806	0.113412
AYF05104.1	MLA2C4_05220		NA	1.02967	2.04156	2.04156	2.88789	0.0038783	0.00865858
AYF05105.1	MLA2C4_05225		NP_830775.1	-1.97557	3.93285	-3.93285	-14.6142	2.28013e-48	1.2362e-46
AYF05106.1	MLA2C4_05230		NP_831913.1	-0.840771	1.79101	-1.79101	-6.87424	6.23222e-12	5.13539e-11
AYF05107.1	MLA2C4_05235		NA	-0.672785	1.59415	-1.59415	-4.67645	2.9188e-06	1.18718e-05
AYF05108.1	MLA2C4_05240		NA	0.0403848	1.02839	1.02839	0.0847964	0.932423	0.949337
AYF05109.1	MLA2C4_05245		NA	0.451646	1.3676	1.3676	1.30002	0.193595	0.265719
AYF05110.1	MLA2C4_05250		NA	0.0460886	1.03246	1.03246	0.209511	0.834049	0.874945
AYF05111.1	MLA2C4_05255		NP_830777.1	1.29166	2.4481	2.4481	9.92102	3.37302e-23	6.73334e-22
AYF05112.1	MLA2C4_05260		NP_830779.1	0.446122	1.36237	1.36237	1.12415	0.260948	0.340718
AYF05113.1	MLA2C4_05265		NP_830780.1	0.776284	1.71271	1.71271	2.9875	0.0028127	0.00650164
AYF05114.1	MLA2C4_05270		NA	-1.40673	2.65136	-2.65136	-5.81007	6.24457e-09	3.66455e-08
AYF05116.1	MLA2C4_05280		NP_830782.1	-0.165577	1.12161	-1.12161	-0.32302	0.74668	0.807986
AYF05117.1	MLA2C4_05285		NP_830783.1	-0.92487	1.89851	-1.89851	-6.13219	8.66775e-10	5.61873e-09
AYF05118.1	MLA2C4_05290		NP_830784.1	-2.249	4.75353	-4.75353	-4.86368	1.15226e-06	4.96606e-06
AYF05122.1	MLA2C4_05310		NP_830788.1	-0.539767	1.45374	-1.45374	-1.97475	0.048297	0.0809635
AYF05123.1	MLA2C4_05315		NP_830789.1	-0.964559	1.95147	-1.95147	-3.77055	0.00016289	0.000489695
AYF05124.1	MLA2C4_05320	sigB	NP_830790.1	-0.868407	1.82565	-1.82565	-5.11949	3.06356e-07	1.43578e-06
AYF05125.1	MLA2C4_05325		NP_830791.1	-1.7954	3.47112	-3.47112	-10.9515	6.53814e-28	1.62466e-26
AYF05126.1	MLA2C4_05330		NP_830792.1	-0.0771299	1.05492	-1.05492	-0.519622	0.603327	0.682103
AYF05127.1	MLA2C4_05335		NP_830793.1	0.225222	1.16896	1.16896	1.52845	0.126401	0.186129
AYF05128.1	MLA2C4_05340		NP_830794.1	0.246443	1.18628	1.18628	1.95195	0.0509447	0.084748
AYF05129.1	MLA2C4_05345		NP_830795.1	-1.87139	3.65886	-3.65886	-3.16963	0.00152633	0.00374018
AYF05130.1	MLA2C4_05350		NP_830796.1	-3.08287	8.47299	-8.47299	-5.03098	4.87982e-07	2.21519e-06
AYF05131.1	MLA2C4_05355		NP_830797.1	-2.39274	5.25155	-5.25155	-3.99207	6.54981e-05	0.000211429
AYF05132.1	MLA2C4_05360		NP_830798.1	-0.432303	1.34939	-1.34939	-2.72336	0.00646218	0.0136541
AYF05133.1	MLA2C4_05365		NP_830799.1	-2.20774	4.61951	-4.61951	-16.5348	2.06045e-61	2.048e-59
AYF05134.1	MLA2C4_05370		NA	-2.33562	5.04768	-5.04768	-17.6289	1.47942e-69	1.96065e-67
AYF05135.1	MLA2C4_05375		NP_830800.1	0.459375	1.37495	1.37495	2.41474	0.0157463	0.0303415
AYF05136.1	MLA2C4_05380		NA	0.600679	1.51643	1.51643	3.07639	0.00209524	0.00498243
AYF05137.1	MLA2C4_05385		NA	0.38983	1.31024	1.31024	1.919	0.0549848	0.0907725
AYF05138.1	MLA2C4_05390		NA	0.533143	1.44708	1.44708	1.00859	0.313174	0.398334
AYF05140.1	MLA2C4_05400		NP_830802.1	-2.41398	5.32943	-5.32943	-17.3406	2.3228e-67	2.91633e-65
AYF05141.1	MLA2C4_05405		NP_830803.1	0.0702339	1.04989	1.04989	0.370767	0.710811	0.778352
AYF05142.1	MLA2C4_05410		NP_830804.1	-1.85513	3.61784	-3.61784	-14.6207	2.07128e-48	1.14908e-46
AYF09445.1	MLA2C4_05415		NP_830805.1	-0.00960271	1.00668	-1.00668	-0.0482189	0.961542	0.97108
AYF05143.1	MLA2C4_05420		NP_830806.1	0.0491084	1.03463	1.03463	0.334129	0.738282	0.800854
AYF05144.1	MLA2C4_05425		NP_830807.1	-0.0397323	1.02792	-1.02792	-0.349561	0.726668	0.792442
AYF05145.1	MLA2C4_05430		NP_832482.1	0.0650705	1.04614	1.04614	0.426344	0.669858	0.742712
AYF05146.1	MLA2C4_05435		NA	0.0118875	1.00827	1.00827	0.0408769	0.967394	0.973926
AYF05147.1	MLA2C4_05440		NP_833071.1	-0.0178149	1.01242	-1.01242	-0.0797473	0.936438	0.952793
AYF05149.1	MLA2C4_05450		NP_830810.1	-1.40559	2.64926	-2.64926	-4.42205	9.77706e-06	3.68746e-05
AYF05150.1	MLA2C4_05455		NP_830811.1	-1.18445	2.27277	-2.27277	-3.92658	8.61637e-05	0.000272785
AYF05151.1	MLA2C4_05460		NP_833234.1	0.587605	1.50275	1.50275	4.36813	1.25316e-05	4.63116e-05
AYF05152.1	MLA2C4_05465		NP_833252.1	0.700619	1.6252	1.6252	1.22874	0.219168	0.294383
AYF05153.1	MLA2C4_05470		NP_830813.1	-0.692399	1.61597	-1.61597	-2.17501	0.0296296	0.0528262
AYF05154.1	MLA2C4_05475		NP_830814.1	-0.862143	1.81774	-1.81774	-2.991	0.00278066	0.00643693
AYF05155.1	MLA2C4_05480		NP_830815.1	-2.23479	4.70693	-4.70693	-5.59578	2.19634e-08	1.21002e-07
AYF05156.1	MLA2C4_05485		NP_830816.1	0.429516	1.34678	1.34678	2.03602	0.0417488	0.0713919
AYF05157.1	MLA2C4_05490		NP_830059.1	-0.025135	1.01757	-1.01757	-0.150907	0.880049	0.909797
AYF05159.1	MLA2C4_05500		NP_830819.1	1.0711	2.10104	2.10104	5.68443	1.31247e-08	7.43679e-08
AYF05160.1	MLA2C4_05505		NP_830820.1	0.753151	1.68547	1.68547	3.46688	0.000526539	0.00141528
AYF05161.1	MLA2C4_05510	glpK	NP_830821.1	-0.0232645	1.01626	-1.01626	-0.196018	0.844596	0.883871
AYF05162.1	MLA2C4_05515		NP_830822.1	-0.515933	1.42992	-1.42992	-3.33253	0.000860603	0.00220987
AYF05163.1	MLA2C4_05520		NP_832571.1	0.26719	1.20346	1.20346	1.4911	0.135934	0.198028
AYF05164.1	MLA2C4_05525		NA	0.319447	1.24785	1.24785	0.768842	0.441987	0.531164
AYF05165.1	MLA2C4_05530		NP_830823.1	-0.702772	1.62763	-1.62763	-1.25158	0.210722	0.285369
AYF05166.1	MLA2C4_05535		NA	-1.09191	2.13157	-2.13157	-3.81782	0.000134636	0.000411762
AYF05167.1	MLA2C4_05540		NP_830826.1	0.79561	1.73581	1.73581	3.12054	0.00180518	0.00435856
AYF05168.1	MLA2C4_05545		NP_830827.1	-0.210167	1.15682	-1.15682	-1.17191	0.241235	0.3182
AYF05170.1	MLA2C4_05555		NP_830829.1	0.316552	1.24535	1.24535	2.39165	0.0167728	0.0320092
AYF05171.1	MLA2C4_05560		NP_830831.1	-0.176706	1.1303	-1.1303	-0.815446	0.414817	0.503683
AYF05172.1	MLA2C4_05565		NP_830832.1	0.437703	1.35445	1.35445	2.27221	0.0230737	0.0424545
AYF05173.1	MLA2C4_05570		NP_830833.1	1.38106	2.60459	2.60459	10.0094	1.38525e-23	2.8365e-22
AYF05174.1	MLA2C4_05575		NP_830834.1	0.175279	1.12918	1.12918	1.26814	0.204747	0.27902
AYF05175.1	MLA2C4_05580		NP_830835.1	0.299628	1.23083	1.23083	2.06968	0.0384822	0.0664731
AYF05176.1	MLA2C4_05585		NP_830836.1	0.203471	1.15147	1.15147	1.38408	0.166332	0.235132
AYF05177.1	MLA2C4_05590		NP_830837.1	0.206638	1.154	1.154	1.41156	0.15808	0.225848
AYF05178.1	MLA2C4_05595		NP_830838.1	0.149458	1.10915	1.10915	1.08615	0.277411	0.358291
AYF05179.1	MLA2C4_05600		NA	-0.0572548	1.04048	-1.04048	-0.279527	0.77984	0.832167
AYF05180.1	MLA2C4_05605		NA	0.190339	1.14103	1.14103	0.69569	0.486623	0.574714
AYF05181.1	MLA2C4_05610		NA	-0.0614826	1.04354	-1.04354	-0.176029	0.860272	0.896147
AYF05182.1	MLA2C4_05615		NA	0.501768	1.41595	1.41595	1.80846	0.0705353	0.112965
AYF05183.1	MLA2C4_05620		NA	0.813577	1.75756	1.75756	2.22527	0.0260631	0.0472444
AYF05185.1	MLA2C4_05630		NA	0.876451	1.83585	1.83585	5.23071	1.6886e-07	8.27138e-07
AYF09446.1	MLA2C4_05635		NA	0.778014	1.71477	1.71477	4.28801	1.80277e-05	6.42347e-05
AYF05186.1	MLA2C4_05640		NP_833016.1	0.990899	1.98742	1.98742	6.40285	1.52507e-10	1.08761e-09
AYF05187.1	MLA2C4_05645		NA	0.761677	1.69546	1.69546	2.92877	0.00340306	0.0077094
AYF05188.1	MLA2C4_05650		NP_830839.1	-0.190111	1.14085	-1.14085	-0.863754	0.387723	0.475656
AYF05189.1	MLA2C4_05655		NP_830841.1	-0.108481	1.07809	-1.07809	-0.654327	0.512901	0.600209
AYF05190.1	MLA2C4_05660		NP_830842.1	-0.21043	1.15703	-1.15703	-1.66773	0.0953701	0.146447
AYF05191.1	MLA2C4_05665		NP_830843.1	0.580353	1.49521	1.49521	1.66877	0.0951629	0.146176
AYF05192.1	MLA2C4_05670		NP_830844.1	0.481809	1.39649	1.39649	1.05057	0.293457	0.376367
AYF05193.1	MLA2C4_05675		NP_834237.1	-0.557421	1.47164	-1.47164	-3.38887	0.00070181	0.00184278
AYF05194.1	MLA2C4_05680		NA	2.26082	4.79265	4.79265	3.20854	0.0013341	0.0033082
AYF05195.1	MLA2C4_05685		NP_830850.1	1.0016	2.00223	2.00223	5.24333	1.57704e-07	7.78161e-07
AYF05196.1	MLA2C4_05690		NP_830851.1	1.10279	2.14769	2.14769	6.56639	5.15485e-11	3.84278e-10
AYF05197.1	MLA2C4_05695		NP_830852.1	-0.342365	1.26783	-1.26783	-2.58523	0.00973148	0.0197067
AYF05198.1	MLA2C4_05700		NP_830853.1	0.126105	1.09134	1.09134	0.299846	0.764295	0.821458
AYF05199.1	MLA2C4_05705		NP_830854.1	0.591793	1.50712	1.50712	3.86843	0.000109541	0.000339804
AYF05200.1	MLA2C4_05710	hemH	NP_830855.1	0.483187	1.39783	1.39783	3.25309	0.00114159	0.0028681
AYF05201.1	MLA2C4_05715		NP_830856.1	0.543519	1.45752	1.45752	4.55161	5.32374e-06	2.09914e-05
AYF05202.1	MLA2C4_05720		NP_830857.1	-1.07243	2.10298	-2.10298	-7.79909	6.23538e-15	7.01627e-14
AYF05203.1	MLA2C4_05725		NP_830858.1	-1.3002	2.46264	-2.46264	-9.95814	2.3237e-23	4.69761e-22
AYF05204.1	MLA2C4_05730		NP_830859.1	-0.00197046	1.00137	-1.00137	-0.00602514	0.995193	0.996237
AYF05205.1	MLA2C4_05735		NP_830860.1	-0.187015	1.13841	-1.13841	-1.21214	0.225459	0.301053
AYF05206.1	MLA2C4_05740		NP_830861.1	0.596499	1.51204	1.51204	2.7665	0.00566624	0.0121118
AYF05207.1	MLA2C4_05745		NP_830862.1	0.341101	1.26672	1.26672	2.3385	0.0193613	0.036353
AYF05208.1	MLA2C4_05750		NP_830863.1	0.843912	1.79491	1.79491	5.55611	2.75846e-08	1.49893e-07
AYF05209.1	MLA2C4_05755		NP_830864.1	-0.254319	1.19277	-1.19277	-0.745881	0.455739	0.544673
AYF05210.1	MLA2C4_05760		NP_830865.1	0.235584	1.17738	1.17738	0.377598	0.70573	0.774031
AYF05211.1	MLA2C4_05765		NP_830866.1	0.614015	1.53051	1.53051	1.65065	0.0988091	0.150565
AYF05212.1	MLA2C4_05770		NP_830868.1	0.650884	1.57013	1.57013	1.74162	0.0815757	0.128152
AYF05213.1	MLA2C4_05775		NA	-0.236252	1.17793	-1.17793	-0.754798	0.45037	0.538931
AYF05214.1	MLA2C4_05780		NA	0.0660628	1.04686	1.04686	0.193549	0.846529	0.8857
AYF05215.1	MLA2C4_05785		NP_830869.1	0.150059	1.10961	1.10961	1.28168	0.199956	0.273115
AYF05216.1	MLA2C4_05790		NP_830870.1	-3.28384	9.73947	-9.73947	-14.462	2.10582e-47	1.12886e-45
AYF05217.1	MLA2C4_05795		NP_830871.1	-0.221143	1.16566	-1.16566	-1.72559	0.084421	0.13197
AYF05218.1	MLA2C4_05800		NP_830872.1	-0.409525	1.32825	-1.32825	-3.39437	0.000687874	0.00180918
AYF05220.1	MLA2C4_05810		NP_830874.1	0.139041	1.10117	1.10117	0.88285	0.377317	0.464606
AYF05222.1	MLA2C4_05820		NA	-0.467903	1.3831	-1.3831	-2.16511	0.0303791	0.0540413
AYF05223.1	MLA2C4_05825		NA	0.462123	1.37757	1.37757	1.37264	0.169866	0.238713
AYF05224.1	MLA2C4_05830		NA	0.220426	1.16508	1.16508	0.333959	0.73841	0.800854
AYF05225.1	MLA2C4_05835		NP_830897.1	-0.185614	1.1373	-1.1373	-1.04023	0.298231	0.381801
AYF05226.1	MLA2C4_05840		NP_830898.1	0.666384	1.58709	1.58709	3.51915	0.00043294	0.00118032
AYF05227.1	MLA2C4_05845		NA	0.441734	1.35824	1.35824	1.31465	0.188627	0.260024
AYF05228.1	MLA2C4_05850		NA	0.909332	1.87818	1.87818	1.55492	0.119965	0.17784
AYF05229.1	MLA2C4_05855		NP_830899.1	-0.258422	1.19617	-1.19617	-1.23032	0.218576	0.293837
AYF05230.1	MLA2C4_05860		NP_830900.1	-0.235876	1.17762	-1.17762	-0.579878	0.561997	0.645005
AYF05231.1	MLA2C4_05870		NP_830901.1	-0.160605	1.11776	-1.11776	-1.26413	0.206185	0.280418
AYF05232.1	MLA2C4_05875		NP_830904.1	-0.546664	1.4607	-1.4607	-2.60967	0.00906309	0.0185024
AYF05233.1	MLA2C4_05880		NP_830905.1	-0.360299	1.28369	-1.28369	-1.28607	0.198417	0.271169
AYF05234.1	MLA2C4_05885		NP_830906.1	0.695827	1.61981	1.61981	4.75066	2.02749e-06	8.4261e-06
AYF05235.1	MLA2C4_05890		NP_830907.1	0.825872	1.77261	1.77261	4.85472	1.20556e-06	5.17242e-06
AYF05236.1	MLA2C4_05895		NP_830908.1	0.537754	1.45171	1.45171	2.6277	0.00859647	0.0176327
AYF05237.1	MLA2C4_05900		NA	0.564403	1.47878	1.47878	2.23152	0.0256466	0.0465246
AYF05238.1	MLA2C4_05905		NP_830909.1	-1.32241	2.50084	-2.50084	-5.05423	4.32141e-07	1.98054e-06
AYF05239.1	MLA2C4_05910		NP_830910.1	1.01928	2.02691	2.02691	4.57965	4.65764e-06	1.84718e-05
AYF05240.1	MLA2C4_05915		NP_830849.1	-0.0707597	1.05027	-1.05027	-0.411615	0.680622	0.752374
AYF05241.1	MLA2C4_05920		NP_830911.1	-0.0723762	1.05145	-1.05145	-0.559588	0.575761	0.656695
AYF05242.1	MLA2C4_05925		NP_830911.1	-2.35995	5.13353	-5.13353	-18.0289	1.15609e-72	1.67142e-70
AYF05243.1	MLA2C4_05930		NP_830912.1	0.0288305	1.02018	1.02018	0.103621	0.91747	0.93872
AYF05244.1	MLA2C4_05935		NP_830913.1	-0.622312	1.53934	-1.53934	-2.14128	0.0322517	0.0568846
AYF05245.1	MLA2C4_05940		NP_830914.1	-0.96209	1.94813	-1.94813	-3.65638	0.000255799	0.000735634
AYF05246.1	MLA2C4_05945		NP_830915.1	-0.401013	1.32043	-1.32043	-2.65583	0.00791124	0.016368
AYF05247.1	MLA2C4_05950		NP_830917.1	0.765641	1.70013	1.70013	2.19508	0.0281582	0.050391
	MLA2C4_05955		NP_832205.1	1.3223	2.50064	2.50064	2.64574	0.00815128	0.0168208
AYF05248.1	MLA2C4_05960		NP_830918.1	-0.665834	1.58648	-1.58648	-1.61155	0.10706	0.161487
AYF05249.1	MLA2C4_05965		NP_830919.1	0.437149	1.35393	1.35393	1.9056	0.0567023	0.0931886
	MLA2C4_05970		NP_832205.1	-0.640518	1.55889	-1.55889	-3.23877	0.00120045	0.00300175
AYF05251.1	MLA2C4_05980		NP_830921.1	-1.92023	3.78484	-3.78484	-12.67	8.67199e-37	3.11083e-35
AYF05252.1	MLA2C4_05985	lepB	NP_830922.1	-1.57679	2.98306	-2.98306	-11.1072	1.15701e-28	3.00005e-27
AYF05253.1	MLA2C4_05990	addB	NP_830923.1	-1.02877	2.04028	-2.04028	-8.09415	5.76641e-16	7.03619e-15
AYF05254.1	MLA2C4_05995	addA	NP_830924.1	-1.11981	2.17319	-2.17319	-7.96018	1.71792e-15	2.04394e-14
AYF05255.1	MLA2C4_06000		NP_830925.1	-1.44342	2.71965	-2.71965	-5.44	5.32814e-08	2.76611e-07
AYF05256.1	MLA2C4_06005		NP_830926.1	-2.36805	5.16241	-5.16241	-3.81034	0.000138775	0.000423878
AYF05257.1	MLA2C4_06010		NP_830927.1	-2.50168	5.66346	-5.66346	-4.8387	1.3069e-06	5.57214e-06
AYF05259.1	MLA2C4_06020		NP_830929.1	-2.23161	4.69656	-4.69656	-6.20132	5.5991e-10	3.71534e-09
AYF05262.1	MLA2C4_06035		NP_830932.1	-0.152564	1.11154	-1.11154	-0.691983	0.488948	0.57699
AYF09447.1	MLA2C4_06040		NP_830933.1	-1.37817	2.59939	-2.59939	-8.90448	5.36386e-19	8.33583e-18
AYF05263.1	MLA2C4_06045		NP_830934.1	-1.28796	2.44182	-2.44182	-6.20176	5.58349e-10	3.71015e-09
AYF05264.1	MLA2C4_06050		NP_830935.1	0.71188	1.63794	1.63794	5.03634	4.74509e-07	2.16019e-06
AYF05265.1	MLA2C4_06055		NP_830936.1	0.0851115	1.06077	1.06077	0.459084	0.646174	0.720808
AYF05266.1	MLA2C4_06060		NP_830937.1	-0.382916	1.30398	-1.30398	-1.17181	0.241274	0.3182
AYF05267.1	MLA2C4_06065	asnB	NP_831472.1	-0.976972	1.96833	-1.96833	-3.3353	0.000852069	0.00219268
AYF05268.1	MLA2C4_06070	hemH	NP_830940.1	0.458622	1.37423	1.37423	2.5985	0.00936309	0.0190253
AYF05269.1	MLA2C4_06075		NP_830941.1	0.740907	1.67123	1.67123	5.49561	3.89369e-08	2.06409e-07
AYF05270.1	MLA2C4_06080		NA	1.01798	2.02508	2.02508	3.2426	0.00118445	0.00296485
AYF05271.1	MLA2C4_06085	amt	NP_830942.1	-1.51222	2.85248	-2.85248	-3.53274	0.000411277	0.00112705
AYF05272.1	MLA2C4_06090		NP_830943.1	0.135609	1.09856	1.09856	0.697169	0.485697	0.574006
AYF05273.1	MLA2C4_06095		NA	0.158576	1.11618	1.11618	0.405938	0.684788	0.756115
AYF05274.1	MLA2C4_06100		NP_830774.1	0.911818	1.88142	1.88142	3.51563	0.000438717	0.00119266
AYF05275.1	MLA2C4_06105		NP_830945.2	0.839026	1.78884	1.78884	4.77271	1.81766e-06	7.63383e-06
AYF05276.1	MLA2C4_06110		NA	0.887821	1.85038	1.85038	4.20187	2.6472e-05	9.1653e-05
AYF05277.1	MLA2C4_06115		NP_830946.1	0.727944	1.65628	1.65628	5.23524	1.64769e-07	8.09591e-07
AYF05278.1	MLA2C4_06120		NP_830947.1	0.541654	1.45564	1.45564	3.31401	0.000919688	0.00234769
AYF05279.1	MLA2C4_06125		NP_830948.1	-1.44543	2.72343	-2.72343	-2.76836	0.00563389	0.0120535
AYF05281.1	MLA2C4_06135		NP_830950.1	-0.678962	1.60099	-1.60099	-2.413	0.0158217	0.0304621
AYF05282.1	MLA2C4_06140		NA	-0.280031	1.21422	-1.21422	-1.50777	0.131613	0.192853
AYF05283.1	MLA2C4_06145		NP_830951.1	-0.262183	1.19929	-1.19929	-2.04945	0.0404179	0.0693646
AYF05284.1	MLA2C4_06150		NP_830953.1	-0.288205	1.22112	-1.22112	-1.17174	0.241301	0.3182
AYF05285.1	MLA2C4_06155	clpB	NP_830954.1	-1.57466	2.97866	-2.97866	-12.6554	1.04489e-36	3.72028e-35
AYF05286.1	MLA2C4_06160		NP_830955.1	0.997333	1.99631	1.99631	7.63801	2.20598e-14	2.33364e-13
AYF05288.1	MLA2C4_06170		NP_830957.1	-1.24086	2.3634	-2.3634	-3.0162	0.00255963	0.00597455
AYF09448.1	MLA2C4_06175		NP_830958.1	0.565047	1.47944	1.47944	2.60773	0.00911457	0.0185915
AYF05289.1	MLA2C4_06180		NP_830959.1	0.65703	1.57683	1.57683	1.42717	0.153531	0.220432
AYF05290.1	MLA2C4_06185	fabF	NP_830960.1	0.459529	1.37509	1.37509	2.41915	0.0155567	0.0300369
AYF05291.1	MLA2C4_06190		NP_830961.1	-1.01	2.01392	-2.01392	-2.39239	0.0167388	0.0319572
AYF05292.1	MLA2C4_06195		NP_830962.1	-2.46603	5.52521	-5.52521	-10.7855	4.02865e-27	9.56253e-26
AYF05293.1	MLA2C4_06200	trpS	NA	-0.088742	1.06344	-1.06344	-0.642984	0.520235	0.607152
AYF05294.1	MLA2C4_06205		NP_830963.1	0.817483	1.76233	1.76233	3.65412	0.000258064	0.000740809
	MLA2C4_06210		NP_832205.1	1.33415	2.52128	2.52128	3.33139	0.000864132	0.00221654
AYF05295.1	MLA2C4_06215		NA	1.32647	2.50789	2.50789	10.5832	3.56498e-26	8.06091e-25
AYF05296.1	MLA2C4_06220		NP_830965.1	2.27375	4.83577	4.83577	15.2205	2.58696e-52	1.69074e-50
AYF05297.1	MLA2C4_06225		NP_830966.1	2.2728	4.83262	4.83262	14.964	1.26228e-50	7.43499e-49
AYF05298.1	MLA2C4_06230		NP_830967.1	2.25988	4.78953	4.78953	13.5468	8.27839e-42	3.76154e-40
AYF05299.1	MLA2C4_06235		NP_830968.1	2.05961	4.16875	4.16875	15.1548	7.04751e-52	4.54374e-50
AYF05300.1	MLA2C4_06240		NP_830969.1	-0.828161	1.77542	-1.77542	-5.33462	9.57436e-08	4.83378e-07
AYF05301.1	MLA2C4_06245		NA	0.151865	1.111	1.111	1.26938	0.204307	0.278579
AYF05302.1	MLA2C4_06250		NP_830971.1	-0.846592	1.79825	-1.79825	-4.47163	7.76264e-06	2.99156e-05
AYF05303.1	MLA2C4_06255	spxA	NP_830973.1	-1.41137	2.65989	-2.65989	-9.02824	1.7445e-19	2.82135e-18
AYF05304.1	MLA2C4_06260		NP_830974.1	-3.82772	14.199	-14.199	-8.0794	6.50836e-16	7.90111e-15
AYF05305.1	MLA2C4_06265		NP_830975.1	-0.172667	1.12714	-1.12714	-1.36387	0.172609	0.242068
AYF05306.1	MLA2C4_06270	cls	NP_830976.1	0.011947	1.00832	1.00832	0.0873116	0.930424	0.948313
AYF05307.1	MLA2C4_06275		NP_830977.1	-0.437313	1.35408	-1.35408	-1.71589	0.0861826	0.134284
AYF05308.1	MLA2C4_06280	pepF	NP_830978.1	-0.10135	1.07278	-1.07278	-0.661108	0.508543	0.596542
AYF05309.1	MLA2C4_06285		NP_830979.1	-0.441018	1.35756	-1.35756	-3.67833	0.000234763	0.000680884
AYF05310.1	MLA2C4_06290		NP_830980.1	-0.100672	1.07227	-1.07227	-0.613637	0.539456	0.624392
AYF05311.1	MLA2C4_06295		NP_830981.1	0.953716	1.93686	1.93686	5.48227	4.19892e-08	2.2136e-07
AYF05312.1	MLA2C4_06300		NP_830982.1	0.167063	1.12277	1.12277	1.00221	0.316241	0.401807
AYF05313.1	MLA2C4_06305		NP_830983.1	0.23037	1.17314	1.17314	1.70185	0.0887841	0.137574
AYF05314.1	MLA2C4_06310		NP_830984.1	0.0600917	1.04253	1.04253	0.449646	0.652966	0.727194
AYF05315.1	MLA2C4_06315		NP_830985.1	0.0190317	1.01328	1.01328	0.164336	0.869467	0.90218
AYF05316.1	MLA2C4_06320		NA	-1.75968	3.38623	-3.38623	-4.45921	8.2264e-06	3.16008e-05
AYF05317.1	MLA2C4_06325		NP_830986.1	0.320179	1.24849	1.24849	1.64757	0.0994417	0.151335
AYF05318.1	MLA2C4_06330		NP_830987.1	-0.817991	1.76295	-1.76295	-1.84371	0.0652248	0.105345
AYF05319.1	MLA2C4_06335		NP_830988.1	-1.59609	3.02323	-3.02323	-4.85481	1.205e-06	5.17242e-06
AYF05321.1	MLA2C4_06345		NP_830990.1	-8.18174	290.368	-290.368	-6.9718	3.12918e-12	2.69482e-11
AYF05322.1	MLA2C4_06350		NP_830991.1	-5.38199	41.7004	-41.7004	-9.43271	3.99626e-21	7.03548e-20
AYF05323.1	MLA2C4_06355		NP_830992.1	-3.20764	9.23837	-9.23837	-8.13751	4.0349e-16	5.00013e-15
AYF05324.1	MLA2C4_06360		NP_830993.1	-3.31806	9.9732	-9.9732	-6.78185	1.18644e-11	9.46573e-11
AYF05325.1	MLA2C4_06365		NP_830994.1	-4.45604	21.9484	-21.9484	-6.22683	4.75959e-10	3.18485e-09
AYF05326.1	MLA2C4_06370		NP_830995.1	-3.11176	8.64435	-8.64435	-4.97481	6.53123e-07	2.91765e-06
AYF05327.1	MLA2C4_06375		NP_830996.1	-2.28276	4.86608	-4.86608	-3.62629	0.000287517	0.000817488
AYF05328.1	MLA2C4_06380	rfbC	NP_830997.1	-1.26374	2.40117	-2.40117	-2.54872	0.010812	0.0216104
AYF05329.1	MLA2C4_06385	rfbB	NP_830998.1	-1.35633	2.56033	-2.56033	-4.00976	6.07802e-05	0.000197536
AYF05330.1	MLA2C4_06390	rfbD	NP_830999.1	-1.4712	2.77252	-2.77252	-5.31926	1.04191e-07	5.22707e-07
AYF05331.1	MLA2C4_06395	fabI	NP_831000.1	0.592764	1.50813	1.50813	3.55931	0.000371826	0.00103079
AYF05332.1	MLA2C4_06400		NP_831001.1	-4.44903	21.842	-21.842	-7.48013	7.42512e-14	7.42667e-13
AYF05333.1	MLA2C4_06405		NP_831002.1	-4.76226	27.1383	-27.1383	-6.96793	3.21631e-12	2.75494e-11
AYF05334.1	MLA2C4_06410		NP_831003.1	-1.72157	3.29794	-3.29794	-4.00444	6.21642e-05	0.000201485
AYF05335.1	MLA2C4_06415		NP_831004.1	-2.1181	4.34122	-4.34122	-6.10129	1.05215e-09	6.76525e-09
AYF05337.1	MLA2C4_06425		NP_831006.1	-5.16053	35.7662	-35.7662	-12.2617	1.4543e-34	4.75236e-33
AYF05338.1	MLA2C4_06430		NP_831007.1	0.241504	1.18222	1.18222	1.65721	0.0974778	0.149108
AYF05339.1	MLA2C4_06435		NP_831008.1	-0.583541	1.49852	-1.49852	-4.47958	7.47886e-06	2.89624e-05
AYF05340.1	MLA2C4_06440		NP_831009.1	-0.46141	1.37689	-1.37689	-3.89477	9.82902e-05	0.000308109
AYF05341.1	MLA2C4_06445		NP_831010.1	-0.49018	1.40462	-1.40462	-3.72656	0.000194115	0.000576304
AYF05342.1	MLA2C4_06450		NP_831011.1	-0.00225087	1.00156	-1.00156	-0.0134738	0.98925	0.991953
AYF09449.1	MLA2C4_06455		NA	-1.27396	2.41824	-2.41824	-3.9566	7.60236e-05	0.000243592
	MLA2C4_06465		NP_832205.1	-0.623229	1.54032	-1.54032	-1.80734	0.0707087	0.113167
	MLA2C4_06470		NP_832205.1	-1.08947	2.12795	-2.12795	-2.92408	0.00345476	0.00780798
AYF05344.1	MLA2C4_06475		NP_831014.1	-0.244475	1.18466	-1.18466	-0.629585	0.528966	0.615386
AYF05345.1	MLA2C4_06480	putP	NP_831015.1	0.835278	1.7842	1.7842	6.95816	3.44747e-12	2.94238e-11
AYF05346.1	MLA2C4_06485		NA	-0.947871	1.92902	-1.92902	-5.78098	7.4268e-09	4.31062e-08
AYF05347.1	MLA2C4_06490		NP_831016.1	-1.64855	3.13518	-3.13518	-4.11007	3.95541e-05	0.000132709
AYF05349.1	MLA2C4_06500	trpD	NP_831018.1	-1.68523	3.21591	-3.21591	-3.07629	0.00209594	0.00498243
AYF05350.1	MLA2C4_06505		NP_831019.1	-1.84668	3.59673	-3.59673	-3.11378	0.00184704	0.00445288
AYF05351.1	MLA2C4_06510		NP_831020.1	-2.5004	5.65843	-5.65843	-1.72637	0.0842814	0.131795
AYF05352.1	MLA2C4_06515	trpB	NP_831021.1	-1.75654	3.37887	-3.37887	-4.2014	2.65273e-05	9.1778e-05
AYF05353.1	MLA2C4_06520		NP_831022.1	-1.77382	3.41959	-3.41959	-2.66938	0.00759903	0.0158112
AYF09450.1	MLA2C4_06525		NP_831023.1	0.662792	1.58314	1.58314	2.72192	0.00649047	0.0137018
AYF05354.1	MLA2C4_06530		NP_831024.1	0.535145	1.44909	1.44909	1.94412	0.0518806	0.0861847
AYF05355.1	MLA2C4_06535		NP_831025.1	-3.06471	8.36699	-8.36699	-18.9501	4.40605e-80	9.13968e-78
AYF05356.1	MLA2C4_06540		NP_831026.1	-0.550196	1.46428	-1.46428	-2.30954	0.0209136	0.0390219
AYF05357.1	MLA2C4_06545		NP_831027.1	-2.99563	7.97581	-7.97581	-13.2832	2.89561e-40	1.19094e-38
AYF05359.1	MLA2C4_06555		NP_831030.1	0.0450159	1.03169	1.03169	0.273658	0.784347	0.835855
AYF05360.1	MLA2C4_06560		NA	-1.07398	2.10524	-2.10524	-4.3874	1.14712e-05	4.25907e-05
AYF05361.1	MLA2C4_06565		NP_831031.1	0.220837	1.16541	1.16541	1.21099	0.2259	0.301474
AYF05362.1	MLA2C4_06570		NA	-1.21566	2.32247	-2.32247	-3.29196	0.000994917	0.0025155
AYF05363.1	MLA2C4_06575		NP_831032.1	-3.06235	8.35333	-8.35333	-5.50373	3.7184e-08	1.97776e-07
AYF05364.1	MLA2C4_06580		NP_831033.1	-2.40799	5.30736	-5.30736	-4.75709	1.96403e-06	8.19806e-06
AYF05365.1	MLA2C4_06585		NP_831034.1	-3.50462	11.35	-11.35	-4.57122	4.84896e-06	1.91669e-05
AYF05366.1	MLA2C4_06590		NP_831035.1	0.20152	1.14991	1.14991	1.32889	0.183884	0.254924
AYF05367.1	MLA2C4_06595		NP_831036.1	0.321061	1.24925	1.24925	2.24473	0.0247856	0.0452206
AYF05368.1	MLA2C4_06600		NP_831037.1	0.161304	1.1183	1.1183	0.400515	0.688777	0.75998
AYF05369.1	MLA2C4_06605		NP_831038.1	-0.0436299	1.0307	-1.0307	-0.15951	0.873267	0.905336
AYF05370.1	MLA2C4_06610		NP_831039.1	0.0280499	1.01963	1.01963	0.0950844	0.924248	0.944237
AYF05371.1	MLA2C4_06615		NP_831040.1	0.649265	1.56837	1.56837	2.34202	0.0191795	0.03604
AYF05372.1	MLA2C4_06620		NP_831041.1	0.690515	1.61386	1.61386	1.80029	0.0718142	0.114552
AYF05373.1	MLA2C4_06625		NP_831042.1	0.910745	1.88002	1.88002	1.68019	0.0929203	0.143007
AYF05374.1	MLA2C4_06630		NP_831043.1	0.431555	1.34869	1.34869	2.25873	0.0239	0.0438903
AYF05375.1	MLA2C4_06635		NP_830706.1	0.410117	1.32879	1.32879	3.08499	0.00203557	0.00486802
AYF05376.1	MLA2C4_06640		NP_830716.1	0.26272	1.19974	1.19974	0.985289	0.324482	0.410631
AYF05377.1	MLA2C4_06645		NP_830703.1	0.757698	1.69079	1.69079	4.11425	3.88435e-05	0.000130417
AYF05378.1	MLA2C4_06650		NA	0.430367	1.34758	1.34758	3.00114	0.00268967	0.00624593
AYF05379.1	MLA2C4_06655		NA	0.610515	1.5268	1.5268	5.1551	2.535e-07	1.20343e-06
AYF05380.1	MLA2C4_06660		NA	0.364809	1.28771	1.28771	3.33968	0.000838746	0.00216306
AYF05381.1	MLA2C4_06665		NA	0.532473	1.44641	1.44641	3.38897	0.000701556	0.00184278
AYF05382.1	MLA2C4_06670		NP_830725.1	0.302511	1.23329	1.23329	2.10433	0.0353494	0.0616852
AYF05383.1	MLA2C4_06685		NA	0.653932	1.57345	1.57345	4.21948	2.44867e-05	8.52747e-05
	MLA2C4_06690		NP_832205.1	0.439424	1.35606	1.35606	1.11822	0.263473	0.34317
	MLA2C4_06695		NP_832205.1	0.465677	1.38097	1.38097	0.979833	0.327168	0.413379
AYF05384.1	MLA2C4_06700		NA	-0.0600605	1.04251	-1.04251	-0.146324	0.883666	0.91235
AYF05385.1	MLA2C4_06705		NA	-0.224643	1.16849	-1.16849	-0.490504	0.623777	0.70041
AYF05388.1	MLA2C4_06720		NA	0.955079	1.93869	1.93869	6.47934	9.21251e-11	6.71036e-10
AYF05389.1	MLA2C4_06725		NA	0.443813	1.36019	1.36019	0.756007	0.449645	0.538333
AYF05393.1	MLA2C4_06745		NA	0.247198	1.1869	1.1869	1.94738	0.0514896	0.0855649
AYF09451.1	MLA2C4_06750		NA	0.388478	1.30901	1.30901	2.75722	0.00582954	0.0124164
AYF05394.1	MLA2C4_06755		NA	0.339543	1.26536	1.26536	2.34022	0.0192725	0.0362003
AYF05395.1	MLA2C4_06760		NA	0.347869	1.27268	1.27268	2.62007	0.00879114	0.0180088
AYF05396.1	MLA2C4_06765		NA	0.288906	1.22171	1.22171	1.9746	0.0483134	0.0809635
AYF05397.1	MLA2C4_06770		NA	0.371697	1.29387	1.29387	2.93542	0.00333091	0.00757112
AYF05398.1	MLA2C4_06775		NA	0.391683	1.31192	1.31192	3.18953	0.00142506	0.00351367
AYF05399.1	MLA2C4_06785		NP_831056.1	-1.08937	2.1278	-2.1278	-2.05029	0.0403362	0.0692993
AYF05400.1	MLA2C4_06790		NP_831058.1	0.929888	1.90513	1.90513	3.07267	0.0021215	0.00503316
AYF05401.1	MLA2C4_06795		NP_831059.1	0.528952	1.44288	1.44288	3.02767	0.00246445	0.00578352
AYF05402.1	MLA2C4_06800		NP_831060.1	-0.479435	1.3942	-1.3942	-3.35922	0.000781628	0.00202892
AYF05403.1	MLA2C4_06805		NP_831061.1	-0.279806	1.21403	-1.21403	-1.81112	0.0701217	0.112492
AYF05404.1	MLA2C4_06810		NP_831062.1	-0.324542	1.25227	-1.25227	-2.30123	0.0213788	0.0397654
AYF05405.1	MLA2C4_06815		NP_831063.1	-0.558146	1.47238	-1.47238	-4.2694	1.96e-05	6.92164e-05
AYF05406.1	MLA2C4_06820		NP_831064.1	-0.783414	1.7212	-1.7212	-6.63883	3.16184e-11	2.39827e-10
AYF05407.1	MLA2C4_06825		NP_831065.1	-0.66386	1.58432	-1.58432	-5.64219	1.67901e-08	9.41313e-08
AYF05408.1	MLA2C4_06830		NP_831066.1	-0.861069	1.81638	-1.81638	-6.87124	6.36461e-12	5.22643e-11
AYF05409.1	MLA2C4_06835		NP_831067.1	1.29761	2.45822	2.45822	8.11256	4.95638e-16	6.07889e-15
AYF05410.1	MLA2C4_06840		NP_831068.1	0.867722	1.82478	1.82478	5.76145	8.33942e-09	4.81105e-08
AYF05411.1	MLA2C4_06845		NP_831069.1	0.690928	1.61432	1.61432	3.71904	0.000199985	0.000592258
AYF05412.1	MLA2C4_06850		NP_831070.1	0.869707	1.82729	1.82729	6.09009	1.12849e-09	7.22688e-09
AYF05413.1	MLA2C4_06855		NP_831071.1	0.690706	1.61407	1.61407	5.49988	3.80048e-08	2.01692e-07
AYF05414.1	MLA2C4_06860		NP_831072.1	1.17368	2.25587	2.25587	5.37305	7.7415e-08	3.94181e-07
AYF05415.1	MLA2C4_06865		NP_831073.1	-0.277378	1.21199	-1.21199	-2.1035	0.035422	0.0617684
AYF05417.1	MLA2C4_06875		NP_831075.1	0.308024	1.23801	1.23801	1.91086	0.0560227	0.0922239
AYF05418.1	MLA2C4_06880		NP_831076.1	-0.558486	1.47272	-1.47272	-3.61676	0.000298317	0.000845674
AYF05419.1	MLA2C4_06885		NP_831077.1	-1.02912	2.04078	-2.04078	-3.92046	8.83806e-05	0.000278442
AYF05420.1	MLA2C4_06890		NP_831078.1	-0.47137	1.38643	-1.38643	-1.88351	0.0596315	0.0976999
AYF05421.1	MLA2C4_06895	glcD	NP_831079.1	0.0246323	1.01722	1.01722	0.0936167	0.925414	0.945023
AYF05422.1	MLA2C4_06900		NP_831080.1	0.429091	1.34638	1.34638	2.14548	0.0319145	0.0563523
AYF05423.1	MLA2C4_06905		NP_831081.1	0.669899	1.59096	1.59096	3.54428	0.000393691	0.00108447
AYF05424.1	MLA2C4_06910		NP_831082.1	0.755909	1.6887	1.6887	2.56199	0.0104073	0.0208979
AYF05425.1	MLA2C4_06915		NP_831083.1	0.547342	1.46139	1.46139	3.17244	0.00151164	0.00371181
AYF05426.1	MLA2C4_06920		NP_831084.1	0.21563	1.16121	1.16121	1.75955	0.078485	0.123786
AYF05427.1	MLA2C4_06925		NP_831085.1	-1.94815	3.85879	-3.85879	-9.88047	5.05949e-23	1.00161e-21
AYF05428.1	MLA2C4_06930		NP_831086.1	-1.70146	3.2523	-3.2523	-12.5145	6.21618e-36	2.18069e-34
AYF05429.1	MLA2C4_06935		NP_831087.1	-1.96904	3.91507	-3.91507	-15.0395	4.04695e-51	2.47539e-49
AYF05430.1	MLA2C4_06940		NP_831088.1	-1.62353	3.08127	-3.08127	-2.90434	0.00368034	0.0082669
AYF05432.1	MLA2C4_06950		NP_831090.1	-2.1464	4.42723	-4.42723	-11.8526	2.08492e-32	6.54418e-31
AYF05433.1	MLA2C4_06955		NP_831091.1	1.68434	3.21392	3.21392	12.3544	4.61334e-35	1.57216e-33
AYF05434.1	MLA2C4_06965		NP_831093.1	-1.6444	3.12618	-3.12618	-4.20387	2.62391e-05	9.09128e-05
AYF05435.1	MLA2C4_06970		NP_831094.1	-1.34655	2.54304	-2.54304	-8.46348	2.59523e-17	3.58894e-16
AYF05436.1	MLA2C4_06975	phaP	NP_831095.1	-1.21218	2.31687	-2.31687	-8.22512	1.95002e-16	2.48758e-15
AYF05437.1	MLA2C4_06980	phaQ	NA	-1.29573	2.45501	-2.45501	-9.48493	2.42541e-21	4.33395e-20
AYF05438.1	MLA2C4_06985	phaR	NP_831098.1	0.13473	1.09789	1.09789	1.0927	0.274527	0.355336
AYF05439.1	MLA2C4_06990	phbB	NP_831099.1	0.448265	1.3644	1.3644	3.38009	0.000724623	0.00189227
AYF05440.1	MLA2C4_06995	phaC	NP_831100.1	0.191877	1.14225	1.14225	1.26867	0.20456	0.278845
AYF05441.1	MLA2C4_07000		NP_831101.1	0.460861	1.37636	1.37636	3.07594	0.00209843	0.00498339
AYF05442.1	MLA2C4_07005		NP_831102.1	0.0295939	1.02072	1.02072	0.190009	0.849302	0.887822
AYF05444.1	MLA2C4_07020		NP_831105.1	-2.51732	5.72517	-5.72517	-3.25029	0.00115289	0.00289191
AYF05448.1	MLA2C4_07040	phnW	NP_831109.1	-0.147791	1.10787	-1.10787	-0.262051	0.793282	0.841982
AYF05449.1	MLA2C4_07045		NP_831110.1	-0.610846	1.52715	-1.52715	-1.47353	0.140608	0.204007
AYF05450.1	MLA2C4_07050		NP_831111.1	-0.499238	1.41347	-1.41347	-1.42243	0.154903	0.222068
AYF05451.1	MLA2C4_07055		NP_831113.1	-0.32347	1.25134	-1.25134	-1.40008	0.16149	0.229775
AYF05452.1	MLA2C4_07060		NA	-0.387828	1.30842	-1.30842	-1.43189	0.152175	0.218814
AYF05453.1	MLA2C4_07065		NP_831114.1	-2.28898	4.8871	-4.8871	-9.2678	1.90021e-20	3.2263e-19
AYF05454.1	MLA2C4_07070		NP_831115.1	-0.833891	1.78249	-1.78249	-1.83218	0.0669247	0.107834
AYF05455.1	MLA2C4_07075		NP_831116.1	-0.760496	1.69407	-1.69407	-4.86836	1.1253e-06	4.86303e-06
AYF05456.1	MLA2C4_07080		NP_831117.1	0.776045	1.71243	1.71243	4.78827	1.68223e-06	7.0963e-06
AYF05457.1	MLA2C4_07085		NP_831118.1	-1.00088	2.00121	-2.00121	-6.53579	6.32757e-11	4.695e-10
AYF05458.1	MLA2C4_07090		NP_831119.1	0.144802	1.10558	1.10558	1.11152	0.266345	0.346593
AYF05459.1	MLA2C4_07095		NP_831120.1	-0.892443	1.85632	-1.85632	-6.74748	1.50431e-11	1.19221e-10
AYF05460.1	MLA2C4_07100		NA	-0.896312	1.8613	-1.8613	-5.33178	9.72523e-08	4.90255e-07
AYF05461.1	MLA2C4_07105		NP_831121.1	-0.566681	1.48111	-1.48111	-4.24194	2.21594e-05	7.76228e-05
AYF05462.1	MLA2C4_07110		NP_831122.1	0.245656	1.18563	1.18563	1.98891	0.046711	0.0786096
AYF05463.1	MLA2C4_07115	queD	NP_831123.1	0.0568628	1.0402	1.0402	0.379942	0.703989	0.772832
AYF05464.1	MLA2C4_07120	queE	NP_831124.1	-0.132472	1.09617	-1.09617	-0.89688	0.369783	0.458362
AYF05465.1	MLA2C4_07125		NP_831125.1	-0.121403	1.08779	-1.08779	-0.927625	0.353602	0.442095
AYF05466.1	MLA2C4_07130		NP_831126.1	0.616787	1.53346	1.53346	2.04953	0.04041	0.0693646
AYF05467.1	MLA2C4_07135		NP_831127.1	0.92658	1.90077	1.90077	2.38292	0.0171759	0.032713
AYF05468.1	MLA2C4_07140		NP_831129.1	-0.103655	1.07449	-1.07449	-0.528805	0.596941	0.676325
AYF05469.1	MLA2C4_07145		NP_831130.1	1.01212	2.01687	2.01687	5.25474	1.4823e-07	7.3514e-07
AYF05470.1	MLA2C4_07150		NP_831131.1	0.499358	1.41358	1.41358	2.3017	0.021352	0.0397336
AYF05471.1	MLA2C4_07155		NP_831132.1	0.255826	1.19402	1.19402	1.61465	0.106386	0.160623
AYF05472.1	MLA2C4_07160		NP_831133.1	0.951703	1.93416	1.93416	2.75633	0.00584536	0.0124445
AYF05473.1	MLA2C4_07165		NP_831134.1	-1.23336	2.35114	-2.35114	-10.1521	3.24281e-24	6.78573e-23
	MLA2C4_07170		NP_832205.1	-1.41827	2.67266	-2.67266	-12.3066	8.34947e-35	2.76634e-33
	MLA2C4_07175		NP_832205.1	-1.47349	2.77694	-2.77694	-14.2004	9.10788e-46	4.62273e-44
AYF05474.1	MLA2C4_07180	nrdF	NP_831136.1	-1.07777	2.11077	-2.11077	-8.1908	2.59504e-16	3.26674e-15
AYF05475.1	MLA2C4_07185		NP_831137.1	1.877	3.6731	3.6731	7.93859	2.0449e-15	2.42692e-14
AYF05476.1	MLA2C4_07190		NP_831138.1	1.2429	2.36673	2.36673	5.71398	1.10364e-08	6.2984e-08
AYF05477.1	MLA2C4_07195		NP_831139.1	1.45928	2.74971	2.74971	6.73108	1.68403e-11	1.32583e-10
AYF05478.1	MLA2C4_07200		NP_831140.1	1.27735	2.42393	2.42393	6.13619	8.45246e-10	5.50159e-09
AYF05479.1	MLA2C4_07205		NP_831141.1	1.37264	2.58944	2.58944	7.07445	1.50041e-12	1.32564e-11
AYF05480.1	MLA2C4_07210		NP_831142.1	1.08877	2.12693	2.12693	7.56292	3.94112e-14	4.06993e-13
AYF05481.1	MLA2C4_07215		NP_831143.1	0.370725	1.293	1.293	1.09409	0.273914	0.354963
AYF05482.1	MLA2C4_07220		NP_831144.1	0.597053	1.51262	1.51262	1.77437	0.0760026	0.120388
AYF05483.1	MLA2C4_07225		NP_831145.1	-0.786077	1.72438	-1.72438	-1.61522	0.106263	0.160488
AYF05484.1	MLA2C4_07230		NP_831146.1	-1.46821	2.76678	-2.76678	-4.36256	1.28551e-05	4.74338e-05
AYF05485.1	MLA2C4_07235		NP_831147.1	0.0781919	1.05569	1.05569	0.477565	0.63296	0.708387
AYF09452.1	MLA2C4_07240		NP_831148.1	-1.58547	3.00105	-3.00105	-7.44612	9.61275e-14	9.53481e-13
	MLA2C4_07245		NP_832205.1	-0.442708	1.35915	-1.35915	-2.41975	0.0155312	0.0299997
AYF05486.1	MLA2C4_07250		NA	-0.530605	1.44454	-1.44454	-3.92438	8.69538e-05	0.000274922
AYF05487.1	MLA2C4_07255		NP_831149.1	-0.5843	1.49931	-1.49931	-2.97052	0.00297292	0.00683229
AYF05488.1	MLA2C4_07260	dltD	NP_831150.1	0.141064	1.10272	1.10272	0.950729	0.341742	0.429032
AYF05489.1	MLA2C4_07265		NP_831151.1	0.330209	1.2572	1.2572	2.55787	0.0105316	0.0211119
AYF05490.1	MLA2C4_07270	dltB	NP_831152.1	-0.00415558	1.00288	-1.00288	-0.0277991	0.977822	0.98318
AYF05491.1	MLA2C4_07275		NP_831153.1	0.16237	1.11912	1.11912	1.15164	0.249469	0.327433
AYF05492.1	MLA2C4_07280		NP_831154.1	0.57017	1.4847	1.4847	4.19574	2.71983e-05	9.37594e-05
AYF05494.1	MLA2C4_07290		NP_831157.1	0.436286	1.35312	1.35312	1.08921	0.276062	0.357032
AYF05495.1	MLA2C4_07295		NP_831158.1	0.00469505	1.00326	1.00326	0.0169579	0.98647	0.98979
AYF05496.1	MLA2C4_07300		NP_831160.1	-0.469543	1.38467	-1.38467	-2.16273	0.0305618	0.0542853
AYF05497.1	MLA2C4_07305		NP_831161.1	1.35175	2.55222	2.55222	8.72676	2.62081e-18	3.88319e-17
AYF05499.1	MLA2C4_07315		NP_831164.1	-0.438714	1.3554	-1.3554	-1.76979	0.0767613	0.121419
AYF05500.1	MLA2C4_07320		NP_831165.1	0.621426	1.53839	1.53839	4.85905	1.1795e-06	5.07431e-06
AYF05501.1	MLA2C4_07325		NP_831166.1	0.262949	1.19993	1.19993	1.798	0.0721767	0.114938
AYF05502.1	MLA2C4_07330		NP_831167.1	-0.775285	1.71153	-1.71153	-2.82071	0.00479175	0.0104247
AYF05503.1	MLA2C4_07335		NP_831168.1	0.339098	1.26497	1.26497	1.73103	0.0834473	0.130662
AYF05505.1	MLA2C4_07345		NP_831170.1	-0.428217	1.34557	-1.34557	-2.19815	0.0279386	0.0501298
AYF09453.1	MLA2C4_07350		NP_831092.1	0.396075	1.31592	1.31592	2.89897	0.00374391	0.00839389
AYF05506.1	MLA2C4_07360	ytfJ	NP_831173.1	-1.05588	2.07899	-2.07899	-1.65483	0.0979589	0.149655
AYF05507.1	MLA2C4_07365		NA	-0.632512	1.55026	-1.55026	-2.24122	0.0250118	0.0455637
AYF05508.1	MLA2C4_07370		NP_831175.1	-1.69996	3.24893	-3.24893	-7.52448	5.29299e-14	5.37295e-13
AYF05509.1	MLA2C4_07375		NP_831176.1	-0.805356	1.74758	-1.74758	-3.95048	7.79933e-05	0.000249234
AYF05511.1	MLA2C4_07385	ilvE	NP_831177.1	-1.09056	2.12957	-2.12957	-7.78636	6.8969e-15	7.67018e-14
AYF05512.1	MLA2C4_07390		NP_831551.1	-1.5559	2.94018	-2.94018	-6.15165	7.66788e-10	5.01143e-09
AYF05513.1	MLA2C4_07395		NP_831178.1	-1.30827	2.47644	-2.47644	-3.75353	0.000174361	0.000521226
AYF05514.1	MLA2C4_07400		NP_831179.1	-1.66518	3.17153	-3.17153	-5.61997	1.90986e-08	1.06448e-07
AYF05515.1	MLA2C4_07405		NP_831180.1	-2.13102	4.38026	-4.38026	-10.2476	1.21323e-24	2.56121e-23
AYF05516.1	MLA2C4_07410	leuB	NP_831181.1	-1.73225	3.32245	-3.32245	-4.05858	4.93726e-05	0.000163241
AYF05517.1	MLA2C4_07415	leuC	NP_831182.1	-1.99637	3.98995	-3.98995	-5.19362	2.06249e-07	9.96975e-07
AYF05518.1	MLA2C4_07420	leuD	NP_831183.1	-1.5072	2.84257	-2.84257	-4.53673	5.71336e-06	2.24349e-05
AYF05519.1	MLA2C4_07425		NP_831184.1	-0.573041	1.48766	-1.48766	-2.27089	0.0231535	0.0425849
AYF05520.1	MLA2C4_07430		NP_831185.1	-1.9822	3.95095	-3.95095	-3.82794	0.000129218	0.000396717
AYF05521.1	MLA2C4_07435	hisD	NP_831186.1	-1.32742	2.50954	-2.50954	-5.44146	5.28445e-08	2.74642e-07
AYF05522.1	MLA2C4_07440		NP_831187.1	-1.90209	3.73754	-3.73754	-5.10882	3.24176e-07	1.50892e-06
AYF05523.1	MLA2C4_07445	hisH	NP_831188.1	-1.85604	3.62012	-3.62012	-5.16487	2.40608e-07	1.14794e-06
AYF05524.1	MLA2C4_07450	hisA	NP_831189.1	-1.79077	3.46	-3.46	-4.38933	1.13699e-05	4.23135e-05
AYF05525.1	MLA2C4_07455		NP_831190.1	-1.54171	2.91139	-2.91139	-3.94638	7.93405e-05	0.00025303
AYF05526.1	MLA2C4_07460		NP_831191.1	-1.05274	2.07446	-2.07446	-2.30449	0.0211949	0.0394849
AYF05527.1	MLA2C4_07465	hisE	NP_831192.1	-2.08058	4.22977	-4.22977	-4.81064	1.50448e-06	6.37071e-06
AYF05528.1	MLA2C4_07470		NP_831193.2	-1.83781	3.57466	-3.57466	-8.86388	7.72778e-19	1.18933e-17
AYF05529.1	MLA2C4_07475		NP_831194.1	-2.11458	4.33063	-4.33063	-7.28994	3.10082e-13	2.94702e-12
AYF05530.1	MLA2C4_07480		NP_831195.1	-0.43441	1.35136	-1.35136	-3.20628	0.00134463	0.00333086
AYF05531.1	MLA2C4_07485	pssA	NP_831196.1	-0.497586	1.41185	-1.41185	-3.78303	0.000154928	0.000468417
AYF05532.1	MLA2C4_07490		NP_831197.1	0.188226	1.13936	1.13936	1.69837	0.0894373	0.138406
AYF05533.1	MLA2C4_07495		NP_831198.1	0.0173611	1.01211	1.01211	0.032	0.974472	0.980225
AYF05534.1	MLA2C4_07500	lysA	NP_831199.1	-0.827794	1.77497	-1.77497	-5.69907	1.20459e-08	6.84996e-08
AYF05535.1	MLA2C4_07505		NP_831200.1	0.471703	1.38675	1.38675	0.89524	0.370659	0.459047
AYF05536.1	MLA2C4_07510		NP_831201.1	-2.4697	5.53928	-5.53928	-4.76602	1.87898e-06	7.8637e-06
AYF05537.1	MLA2C4_07515	sat	NP_831202.1	-2.18834	4.55781	-4.55781	-7.49588	6.58547e-14	6.62854e-13
AYF05538.1	MLA2C4_07520	cysC	NP_831203.1	-1.68622	3.21812	-3.21812	-4.68539	2.79428e-06	1.13944e-05
AYF05539.1	MLA2C4_07525		NP_831204.1	-1.85015	3.60537	-3.60537	-6.88837	5.64372e-12	4.67468e-11
AYF05540.1	MLA2C4_07530		NP_831205.1	-2.71344	6.55884	-6.55884	-5.21036	1.88475e-07	9.1663e-07
AYF05542.1	MLA2C4_07540		NP_831207.1	-1.77554	3.42366	-3.42366	-4.07897	4.52353e-05	0.000150082
AYF05543.1	MLA2C4_07545		NP_831208.1	-0.954088	1.93735	-1.93735	-2.14642	0.0318392	0.056261
AYF05545.1	MLA2C4_07555		NP_831210.1	0.241675	1.18236	1.18236	1.60927	0.107557	0.162134
AYF05546.1	MLA2C4_07560		NP_831211.1	0.0756983	1.05387	1.05387	0.553464	0.579946	0.660836
AYF05547.1	MLA2C4_07565		NP_831212.1	0.449091	1.36518	1.36518	3.42371	0.000617723	0.00164278
AYF05548.1	MLA2C4_07570		NP_831213.1	0.0533159	1.03765	1.03765	0.205516	0.837169	0.877638
AYF05549.1	MLA2C4_07575		NP_831214.1	0.520718	1.43467	1.43467	2.04294	0.0410582	0.0703623
AYF05550.1	MLA2C4_07580		NP_831215.1	-4.17228	18.0294	-18.0294	-14.0464	8.10874e-45	3.86868e-43
AYF05551.1	MLA2C4_07585		NP_831216.1	-4.09358	17.0723	-17.0723	-24.1597	5.90033e-129	4.0215e-126
AYF05552.1	MLA2C4_07590		NP_831217.1	-0.202682	1.15084	-1.15084	-0.990756	0.321805	0.407682
AYF05553.1	MLA2C4_07595		NP_831218.1	0.141412	1.10298	1.10298	0.764168	0.444767	0.533827
AYF05554.1	MLA2C4_07600		NP_831219.1	-0.185953	1.13757	-1.13757	-0.891347	0.372743	0.460356
AYF09455.1	MLA2C4_07605		NP_831220.1	-0.927847	1.90243	-1.90243	-4.58825	4.46975e-06	1.7771e-05
AYF05555.1	MLA2C4_07610	brnQ	NP_831221.1	0.384394	1.30531	1.30531	1.46287	0.143503	0.20766
AYF05556.1	MLA2C4_07615		NP_831222.1	-1.9486	3.86	-3.86	-13.1315	2.17436e-39	8.71754e-38
AYF05557.1	MLA2C4_07620		NP_831223.1	-1.27258	2.41593	-2.41593	-5.07287	3.91862e-07	1.80635e-06
AYF05558.1	MLA2C4_07625		NP_831224.1	-2.21111	4.63033	-4.63033	-11.1234	9.64994e-29	2.51584e-27
AYF05560.1	MLA2C4_07635		NP_831226.1	0.229381	1.17233	1.17233	1.35789	0.174498	0.244072
AYF05561.1	MLA2C4_07640		NP_831227.1	-0.372617	1.2947	-1.2947	-2.49058	0.0127534	0.02505
AYF05562.1	MLA2C4_07645		NP_831228.1	0.144701	1.1055	1.1055	1.17102	0.24159	0.318493
AYF05563.1	MLA2C4_07650		NP_831229.1	0.836308	1.78548	1.78548	4.18863	2.80643e-05	9.64659e-05
AYF05564.1	MLA2C4_07655		NP_831230.1	-0.494211	1.40855	-1.40855	-2.63913	0.00831189	0.0170931
AYF05565.1	MLA2C4_07660		NP_831232.1	-1.29929	2.46108	-2.46108	-8.91928	4.69313e-19	7.31729e-18
AYF05566.1	MLA2C4_07665		NP_831233.1	0.369533	1.29193	1.29193	2.82256	0.00476415	0.0103694
AYF05567.1	MLA2C4_07670		NP_831234.1	0.481694	1.39638	1.39638	3.90576	9.39298e-05	0.000295022
AYF05568.1	MLA2C4_07675		NP_831235.1	0.814749	1.75899	1.75899	4.26239	2.02256e-05	7.12151e-05
AYF05570.1	MLA2C4_07690		NP_831238.1	0.315246	1.24422	1.24422	2.01658	0.0437389	0.0743157
AYF05571.1	MLA2C4_07695		NP_831239.1	0.407906	1.32676	1.32676	1.22745	0.219655	0.294706
AYF05572.1	MLA2C4_07700		NP_831240.1	-0.743479	1.67421	-1.67421	-4.28131	1.85793e-05	6.59539e-05
AYF05573.1	MLA2C4_07705		NP_831241.1	0.471757	1.3868	1.3868	3.05169	0.00227553	0.00536392
AYF05574.1	MLA2C4_07710		NA	-0.181938	1.13441	-1.13441	-1.26555	0.205674	0.279964
AYF05575.1	MLA2C4_07715	deoD	NP_831242.1	0.866085	1.82271	1.82271	4.83933	1.30277e-06	5.55949e-06
AYF05576.1	MLA2C4_07720		NP_831243.1	-1.39734	2.63416	-2.63416	-8.70973	3.04605e-18	4.49928e-17
AYF05577.1	MLA2C4_07725	mprF	NP_831244.1	0.135043	1.09813	1.09813	1.05149	0.293036	0.375927
AYF05578.1	MLA2C4_07730		NP_831245.1	-0.48158	1.39627	-1.39627	-2.27507	0.0229016	0.042203
AYF05579.1	MLA2C4_07735		NP_831246.1	-0.544024	1.45803	-1.45803	-3.67514	0.00023772	0.000688622
AYF05580.1	MLA2C4_07740		NP_831247.1	-3.79301	13.8615	-13.8615	-12.1637	4.85171e-34	1.54317e-32
AYF05581.1	MLA2C4_07745		NP_831248.1	-3.01183	8.06587	-8.06587	-5.25	1.52098e-07	7.53543e-07
AYF05582.1	MLA2C4_07750		NP_831249.1	-3.03938	8.22137	-8.22137	-5.05004	4.41713e-07	2.02247e-06
AYF05583.1	MLA2C4_07755		NP_831250.1	-4.45678	21.9597	-21.9597	-6.1677	6.92912e-10	4.55356e-09
AYF05584.1	MLA2C4_07760		NP_831251.1	0.508737	1.4228	1.4228	3.38509	0.000711558	0.00186427
AYF05585.1	MLA2C4_07765		NP_831252.1	0.759821	1.69328	1.69328	5.50453	3.70156e-08	1.97541e-07
AYF05586.1	MLA2C4_07770		NA	0.33923	1.26508	1.26508	2.53253	0.0113242	0.0225209
AYF05587.1	MLA2C4_07775	ccsB	NP_831255.1	0.108316	1.07797	1.07797	0.802338	0.422358	0.51105
AYF05588.1	MLA2C4_07780		NP_831256.1	0.987651	1.98295	1.98295	8.54624	1.27158e-17	1.81096e-16
AYF09456.1	MLA2C4_07785		NP_831257.1	0.942501	1.92186	1.92186	7.76855	7.93922e-15	8.76891e-14
AYF05589.1	MLA2C4_07790		NP_831258.1	0.77944	1.71646	1.71646	2.73015	0.00633058	0.0133998
AYF05590.1	MLA2C4_07795		NP_831259.1	-0.738399	1.66832	-1.66832	-1.71302	0.0867089	0.134972
AYF05591.1	MLA2C4_07800		NP_831260.1	-0.06206	1.04396	-1.04396	-0.417326	0.67644	0.748445
AYF05592.1	MLA2C4_07805		NP_831261.1	-0.229586	1.1725	-1.1725	-1.62141	0.104929	0.158674
AYF05593.1	MLA2C4_07810		NP_831262.1	0.625681	1.54294	1.54294	3.00468	0.00265863	0.00618746
AYF05594.1	MLA2C4_07815		NP_831263.1	0.103731	1.07455	1.07455	0.598913	0.549231	0.633401
AYF05595.1	MLA2C4_07820		NP_831264.1	0.217295	1.16255	1.16255	1.50395	0.132595	0.193992
AYF05596.1	MLA2C4_07825		NP_831265.1	0.411819	1.33036	1.33036	2.38102	0.0172649	0.0328563
AYF05597.1	MLA2C4_07830		NP_831266.1	0.475621	1.39052	1.39052	3.09232	0.00198602	0.00475667
AYF05598.1	MLA2C4_07835		NP_831267.1	0.437974	1.3547	1.3547	2.80021	0.00510697	0.011035
AYF05599.1	MLA2C4_07840		NP_831268.1	0.462773	1.37819	1.37819	3.53439	0.000408722	0.0011207
AYF05600.1	MLA2C4_07845		NP_831269.1	0.621641	1.53862	1.53862	4.67109	2.99609e-06	1.21551e-05
AYF05601.1	MLA2C4_07850		NP_831270.1	-0.036826	1.02585	-1.02585	-0.29613	0.767131	0.823851
AYF05602.1	MLA2C4_07855		NP_831271.1	-2.00896	4.02493	-4.02493	-2.9395	0.00328743	0.00748579
AYF05603.1	MLA2C4_07860		NP_831272.1	-1.95032	3.86461	-3.86461	-13.2203	6.6986e-40	2.73154e-38
AYF05604.1	MLA2C4_07865		NP_831273.1	-2.02722	4.07618	-4.07618	-15.0072	6.58794e-51	3.97861e-49
AYF05605.1	MLA2C4_07870	ypdA	NP_831274.1	-0.0742191	1.05279	-1.05279	-0.550239	0.582155	0.662879
AYF05606.1	MLA2C4_07875		NP_831275.1	0.966748	1.95443	1.95443	7.02563	2.13099e-12	1.87236e-11
AYF05607.1	MLA2C4_07880		NP_831276.1	-0.128047	1.09281	-1.09281	-0.981749	0.326224	0.412404
AYF05608.1	MLA2C4_07885		NP_831277.1	0.333482	1.26005	1.26005	2.46303	0.0137769	0.0268285
AYF05609.1	MLA2C4_07890		NP_831278.1	0.606919	1.523	1.523	4.30766	1.64991e-05	5.92751e-05
AYF05614.1	MLA2C4_07915		NP_831283.1	-0.0886035	1.06334	-1.06334	-0.766255	0.443525	0.532743
AYF05615.1	MLA2C4_07920		NP_831284.1	-0.416178	1.33439	-1.33439	-2.98695	0.00281775	0.00651017
AYF05616.1	MLA2C4_07925		NP_831285.1	-2.59101	6.02521	-6.02521	-6.51009	7.5108e-11	5.51292e-10
AYF05617.1	MLA2C4_07930		NP_831286.1	0.804536	1.74658	1.74658	4.34606	1.38607e-05	5.07127e-05
AYF05618.1	MLA2C4_07935		NP_831287.1	0.833719	1.78227	1.78227	5.50885	3.61175e-08	1.93397e-07
AYF05619.1	MLA2C4_07940	spoIVA	NP_831288.1	-3.19294	9.14471	-9.14471	-16.1637	9.08799e-59	7.60681e-57
AYF05620.1	MLA2C4_07945		NP_831289.1	0.86606	1.82268	1.82268	6.06859	1.29036e-09	8.23037e-09
AYF05621.1	MLA2C4_07950	folE	NP_831290.1	0.249183	1.18853	1.18853	1.60313	0.108907	0.163893
AYF05622.1	MLA2C4_07955		NP_831291.1	0.348433	1.27318	1.27318	2.72263	0.00647645	0.0136782
AYF05623.1	MLA2C4_07960		NP_831292.1	0.201385	1.1498	1.1498	1.39681	0.16247	0.230698
AYF05624.1	MLA2C4_07965	hepT	NP_831293.1	0.338508	1.26445	1.26445	2.39309	0.016707	0.0319091
AYF05625.1	MLA2C4_07970		NP_831294.1	0.325234	1.25287	1.25287	2.21499	0.0267607	0.0483069
AYF05626.1	MLA2C4_07975		NP_831295.1	1.04998	2.07051	2.07051	6.24722	4.17821e-10	2.80764e-09
AYF05627.1	MLA2C4_07980		NP_831296.1	0.739511	1.66961	1.66961	4.67462	2.94495e-06	1.19578e-05
AYF05628.1	MLA2C4_07985		NP_831297.1	0.243221	1.18363	1.18363	2.0289	0.0424688	0.0724414
AYF05629.1	MLA2C4_07990		NP_831298.1	-0.0761093	1.05417	-1.05417	-0.581997	0.560569	0.643986
AYF05630.1	MLA2C4_07995		NP_831299.1	-0.596057	1.51158	-1.51158	-4.17471	2.98361e-05	0.000102115
AYF05631.1	MLA2C4_08000		NP_831300.1	-0.502691	1.41685	-1.41685	-1.9837	0.0472896	0.0795272
AYF05632.1	MLA2C4_08005		NP_831301.1	-0.459366	1.37494	-1.37494	-1.22668	0.219943	0.295009
AYF05633.1	MLA2C4_08010		NP_831302.1	-0.67207	1.59336	-1.59336	-4.80007	1.58611e-06	6.69677e-06
AYF05634.1	MLA2C4_08015		NP_831303.1	-0.951412	1.93376	-1.93376	-7.18238	6.85096e-13	6.29786e-12
AYF05635.1	MLA2C4_08020		NP_831304.1	0.0487284	1.03435	1.03435	0.174512	0.861463	0.896997
AYF05636.1	MLA2C4_08025		NP_831305.1	0.107753	1.07755	1.07755	0.550796	0.581774	0.662602
AYF05637.1	MLA2C4_08030	ypjB	NP_831306.1	-2.55628	5.88187	-5.88187	-6.94946	3.66687e-12	3.11847e-11
AYF05638.1	MLA2C4_08035		NP_831307.1	0.627633	1.54503	1.54503	4.53532	5.75174e-06	2.25671e-05
AYF05639.1	MLA2C4_08040		NP_831308.1	0.148326	1.10828	1.10828	0.490046	0.624101	0.700444
AYF05640.1	MLA2C4_08045		NP_831309.1	-0.236209	1.17789	-1.17789	-1.26021	0.207594	0.281772
AYF09457.1	MLA2C4_08055		NP_831310.1	0.208846	1.15576	1.15576	0.834688	0.403893	0.492817
AYF05642.1	MLA2C4_08060		NP_831311.1	0.180084	1.13295	1.13295	1.1559	0.247724	0.325589
AYF05643.1	MLA2C4_08065		NP_831312.1	0.206453	1.15385	1.15385	1.22177	0.221796	0.296911
AYF05644.1	MLA2C4_08070	bshB1	NP_831313.1	0.459048	1.37463	1.37463	2.41638	0.0156758	0.0302423
AYF05645.1	MLA2C4_08075	bshA	NP_831314.1	0.385546	1.30635	1.30635	2.33509	0.0195388	0.0366284
AYF05646.1	MLA2C4_08080		NP_831315.1	0.257908	1.19574	1.19574	1.81431	0.0696298	0.111815
AYF05647.1	MLA2C4_08085		NP_831316.1	0.0542954	1.03835	1.03835	0.411311	0.680845	0.752446
AYF05649.1	MLA2C4_08095	panB	NP_831319.1	0.126892	1.09194	1.09194	0.817892	0.413419	0.502144
AYF05650.1	MLA2C4_08100		NP_831320.1	0.0054463	1.00378	1.00378	0.0409437	0.967341	0.973926
AYF05651.1	MLA2C4_08105		NP_831321.1	0.290383	1.22297	1.22297	2.05374	0.0400009	0.0687727
AYF05652.1	MLA2C4_08110		NA	0.0606661	1.04295	1.04295	0.467656	0.64003	0.714623
AYF05653.1	MLA2C4_08115		NP_831322.1	0.228047	1.17125	1.17125	1.37751	0.168355	0.237136
AYF05654.1	MLA2C4_08120		NP_831323.1	0.392336	1.31252	1.31252	3.38456	0.000712914	0.0018668
AYF05655.1	MLA2C4_08125		NP_831324.1	0.0635883	1.04506	1.04506	0.480821	0.630644	0.706789
AYF05656.1	MLA2C4_08130		NP_831325.1	-0.638929	1.55717	-1.55717	-3.93232	8.41317e-05	0.000266883
AYF05657.1	MLA2C4_08135	nth	NP_831326.1	-0.660173	1.58027	-1.58027	-4.34906	1.36722e-05	5.01383e-05
AYF05658.1	MLA2C4_08140		NP_831327.1	-0.824833	1.77133	-1.77133	-4.89975	9.59599e-07	4.18105e-06
AYF05659.1	MLA2C4_08145		NP_831328.1	0.462088	1.37753	1.37753	4.3183	1.57234e-05	5.67016e-05
AYF05660.1	MLA2C4_08150		NP_831332.1	0.529812	1.44374	1.44374	3.06847	0.0021516	0.00509192
AYF09458.1	MLA2C4_08155		NP_831333.1	0.46676	1.382	1.382	1.49965	0.133704	0.195316
AYF05661.1	MLA2C4_08160		NP_831334.1	-1.89965	3.73123	-3.73123	-8.66025	4.70731e-18	6.86807e-17
AYF05662.1	MLA2C4_08165		NP_831335.1	-2.41155	5.32047	-5.32047	-12.59	2.39758e-36	8.47321e-35
AYF05663.1	MLA2C4_08170		NP_831336.1	-0.153017	1.11189	-1.11189	-0.79021	0.429405	0.51864
AYF05665.1	MLA2C4_08180		NP_831338.1	-5.59352	48.2855	-48.2855	-7.39777	1.38493e-13	1.36237e-12
AYF05666.1	MLA2C4_08185		NP_831339.1	-0.175378	1.12926	-1.12926	-1.08219	0.27917	0.360168
AYF05667.1	MLA2C4_08190	gpsB	NP_831340.1	-0.266775	1.20312	-1.20312	-2.2851	0.0223067	0.0411863
AYF05668.1	MLA2C4_08200		NP_831341.1	0.496546	1.41083	1.41083	3.76205	0.000168523	0.000505676
AYF05669.1	MLA2C4_08205		NP_831342.1	-0.326173	1.25368	-1.25368	-2.45308	0.0141638	0.0275368
AYF05670.1	MLA2C4_08210		NP_831343.1	0.0134896	1.00939	1.00939	0.0918298	0.926833	0.945866
AYF05671.1	MLA2C4_08215		NP_831344.1	-0.478291	1.39309	-1.39309	-4.03427	5.47733e-05	0.000179727
AYF05672.1	MLA2C4_08220		NP_831345.1	0.372851	1.29491	1.29491	1.597	0.110265	0.165432
AYF05673.1	MLA2C4_08225		NP_831346.1	0.0722398	1.05135	1.05135	0.344641	0.730364	0.795066
AYF05674.1	MLA2C4_08230		NP_831347.1	2.85772	7.24871	7.24871	17.8019	6.82848e-71	9.30819e-69
AYF05675.1	MLA2C4_08235		NP_831348.1	2.55671	5.88365	5.88365	15.709	1.31274e-55	1.01017e-53
AYF05676.1	MLA2C4_08240		NP_831349.1	0.324218	1.25199	1.25199	1.95493	0.0505913	0.084307
AYF05677.1	MLA2C4_08245		NP_831350.1	0.19708	1.14638	1.14638	1.69955	0.0892162	0.138108
AYF05678.1	MLA2C4_08250		NP_831351.1	-5.31001	39.6709	-39.6709	-4.09601	4.2033e-05	0.000140434
AYF05679.1	MLA2C4_08255		NP_831352.1	0.367267	1.28991	1.28991	2.25667	0.0240289	0.044076
AYF05680.1	MLA2C4_08260		NP_831353.1	0.0281652	1.01971	1.01971	0.167784	0.866753	0.90054
AYF05681.1	MLA2C4_08265		NP_831354.1	0.265358	1.20193	1.20193	2.00367	0.0451056	0.0762035
AYF05682.1	MLA2C4_08280		NP_831355.1	0.404743	1.32385	1.32385	1.76518	0.0775327	0.122365
AYF05684.1	MLA2C4_08290		NP_831357.1	0.183837	1.1359	1.1359	0.893047	0.371832	0.459827
AYF05685.1	MLA2C4_08295		NP_831358.1	0.219547	1.16437	1.16437	0.729849	0.465482	0.553543
AYF05686.1	MLA2C4_08300		NP_831359.1	-0.87498	1.83398	-1.83398	-6.99302	2.69023e-12	2.3379e-11
AYF05687.1	MLA2C4_08305		NP_831360.1	-0.0638425	1.04525	-1.04525	-0.41334	0.679358	0.751151
AYF05688.1	MLA2C4_08310		NA	-0.338203	1.26418	-1.26418	-0.985125	0.324563	0.410631
AYF05689.1	MLA2C4_08315		NP_832397.1	-1.50162	2.8316	-2.8316	-5.13697	2.79206e-07	1.31629e-06
	MLA2C4_08320		NP_832205.1	-0.766867	1.70157	-1.70157	-3.90536	9.40851e-05	0.000295144
AYF05690.1	MLA2C4_08325		NP_831372.1	-0.300783	1.23181	-1.23181	-1.80218	0.0715178	0.114117
AYF05691.1	MLA2C4_08330		NP_831373.1	-0.245831	1.18578	-1.18578	-1.24363	0.213634	0.288576
AYF05692.1	MLA2C4_08335		NP_831374.1	-0.0995813	1.07146	-1.07146	-0.458441	0.646635	0.721116
AYF05693.1	MLA2C4_08340	rnhA	NP_831375.1	0.408714	1.3275	1.3275	1.80999	0.0702979	0.112651
AYF05694.1	MLA2C4_08345		NP_831376.1	0.737714	1.66753	1.66753	5.54118	3.00432e-08	1.62022e-07
AYF05695.1	MLA2C4_08350		NP_831377.1	1.22269	2.33382	2.33382	4.70436	2.54659e-06	1.0429e-05
AYF05696.1	MLA2C4_08355		NP_831378.1	0.188735	1.13976	1.13976	0.908418	0.363657	0.452179
AYF05697.1	MLA2C4_08360		NP_831379.1	0.0222071	1.01551	1.01551	0.089053	0.92904	0.947478
AYF05698.1	MLA2C4_08365		NP_831380.1	0.645385	1.56416	1.56416	3.89004	0.000100227	0.000313563
AYF05699.1	MLA2C4_08370		NP_831381.1	0.729093	1.6576	1.6576	5.21675	1.82091e-07	8.88299e-07
AYF05700.1	MLA2C4_08375		NP_831382.1	-1.34437	2.53919	-2.53919	-4.17478	2.98274e-05	0.000102115
AYF09459.1	MLA2C4_08380		NP_831383.1	-1.42485	2.68486	-2.68486	-9.64549	5.13631e-22	9.64778e-21
AYF05701.1	MLA2C4_08385		NP_831384.1	-1.18555	2.2745	-2.2745	-7.96731	1.62161e-15	1.93902e-14
AYF05702.1	MLA2C4_08390		NP_831385.1	-1.18232	2.26941	-2.26941	-4.2919	1.77149e-05	6.32619e-05
AYF05704.1	MLA2C4_08400		NP_831387.1	-0.995613	1.99393	-1.99393	-3.07612	0.00209713	0.00498278
AYF05705.1	MLA2C4_08405		NP_831388.1	-2.17521	4.5165	-4.5165	-14.6426	1.50235e-48	8.43259e-47
AYF05706.1	MLA2C4_08410		NP_831389.1	-1.6045	3.0409	-3.0409	-3.16883	0.00153053	0.00374854
AYF05707.1	MLA2C4_08415		NP_831390.1	-0.0900482	1.06441	-1.06441	-0.289651	0.772084	0.827592
AYF05708.1	MLA2C4_08420		NP_831391.1	-0.740073	1.67026	-1.67026	-3.2289	0.00124269	0.00310412
AYF05709.1	MLA2C4_08425		NP_831392.1	0.636864	1.55495	1.55495	2.34861	0.0188438	0.035465
AYF09460.1	MLA2C4_08430		NP_831393.1	0.334456	1.2609	1.2609	2.12878	0.0332725	0.0585552
AYF05711.1	MLA2C4_08440		NP_831395.1	0.213773	1.15972	1.15972	1.21857	0.223009	0.298283
AYF05712.1	MLA2C4_08445		NP_831396.1	0.192996	1.14314	1.14314	0.456545	0.647998	0.722336
AYF05713.1	MLA2C4_08450		NP_831397.1	0.188466	1.13955	1.13955	1.11108	0.266532	0.34668
AYF05714.1	MLA2C4_08455		NA	-1.01832	2.02555	-2.02555	-5.49128	3.99031e-08	2.11062e-07
AYF05715.1	MLA2C4_08460		NA	-0.918005	1.8895	-1.8895	-2.90504	0.00367205	0.00825489
AYF05716.1	MLA2C4_08465		NA	-0.545667	1.45969	-1.45969	-1.85087	0.0641877	0.103976
AYF05717.1	MLA2C4_08470		NP_831398.1	-0.597232	1.51281	-1.51281	-3.53875	0.00040202	0.00110486
AYF05718.1	MLA2C4_08475		NA	-0.147627	1.10775	-1.10775	-0.680143	0.496414	0.583923
AYF05719.1	MLA2C4_08480		NA	0.781923	1.71942	1.71942	4.20913	2.5636e-05	8.88877e-05
AYF09461.1	MLA2C4_08485		NP_831399.1	-0.226577	1.17006	-1.17006	-0.419322	0.674981	0.747488
AYF05722.1	MLA2C4_08500		NP_831400.1	0.887864	1.85043	1.85043	3.51682	0.000436749	0.00118866
AYF05723.1	MLA2C4_08505	hfq	NP_831401.1	0.882265	1.84327	1.84327	4.32485	1.52636e-05	5.53362e-05
AYF05724.1	MLA2C4_08510		NP_831402.1	0.577592	1.49236	1.49236	2.99695	0.00272698	0.00632188
AYF05725.1	MLA2C4_08515		NP_831403.1	-0.742672	1.67327	-1.67327	-2.39318	0.016703	0.0319091
AYF05726.1	MLA2C4_08520		NP_831404.1	0.244038	1.1843	1.1843	1.48629	0.137204	0.199694
AYF05727.1	MLA2C4_08525		NP_831405.1	1.44748	2.72731	2.72731	10.375	3.22065e-25	6.95282e-24
AYF05728.1	MLA2C4_08530		NP_831406.1	0.353751	1.27788	1.27788	2.77068	0.00559391	0.0119787
AYF05729.1	MLA2C4_08535		NP_831407.1	0.589217	1.50443	1.50443	3.45891	0.00054237	0.0014546
AYF05730.1	MLA2C4_08540		NP_831408.1	0.710923	1.63685	1.63685	3.51693	0.000436575	0.00118866
AYF05731.1	MLA2C4_08545		NP_831409.1	0.477362	1.3922	1.3922	2.54882	0.0108087	0.0216104
AYF05732.1	MLA2C4_08550		NP_831410.1	0.442845	1.35928	1.35928	2.76594	0.00567591	0.0121217
AYF05733.1	MLA2C4_08555		NP_831411.1	0.340896	1.26654	1.26654	2.09039	0.0365824	0.063606
AYF05734.1	MLA2C4_08560		NP_831412.1	0.907141	1.87533	1.87533	5.74626	9.12383e-09	5.23824e-08
AYF05735.1	MLA2C4_08565		NP_831413.1	0.694625	1.61846	1.61846	3.7483	0.000178038	0.000531221
AYF05736.1	MLA2C4_08570		NP_831414.1	0.621428	1.5384	1.5384	4.80604	1.53948e-06	6.50564e-06
AYF05737.1	MLA2C4_08575		NP_831415.1	0.54408	1.45809	1.45809	4.24931	2.14434e-05	7.51699e-05
AYF05738.1	MLA2C4_08580		NP_831416.1	0.594868	1.51033	1.51033	5.16956	2.34644e-07	1.1232e-06
AYF05739.1	MLA2C4_08585		NP_831417.1	0.630025	1.54759	1.54759	3.52391	0.000425236	0.00115998
AYF05740.1	MLA2C4_08590		NP_831418.1	0.661519	1.58175	1.58175	3.77263	0.000161538	0.000486244
AYF05741.1	MLA2C4_08595	flgB	NP_831419.1	0.647812	1.56679	1.56679	3.67207	0.000240597	0.000696534
AYF05742.1	MLA2C4_08600	flgC	NP_831420.1	0.949961	1.93182	1.93182	4.4108	1.02988e-05	3.87811e-05
AYF05743.1	MLA2C4_08605		NP_831421.1	0.766055	1.70061	1.70061	3.14315	0.00167139	0.004054
AYF05744.1	MLA2C4_08610		NP_831422.1	0.847578	1.79948	1.79948	5.75002	8.92341e-09	5.13553e-08
AYF05745.1	MLA2C4_08615		NP_831423.1	0.839769	1.78976	1.78976	6.79269	1.10062e-11	8.8402e-11
AYF05746.1	MLA2C4_08620	fliH	NP_831424.1	0.504801	1.41893	1.41893	2.54212	0.0110184	0.0220044
AYF05747.1	MLA2C4_08625		NP_831425.1	0.785672	1.72389	1.72389	5.28003	1.29165e-07	6.43933e-07
AYF05748.1	MLA2C4_08630		NP_831426.1	0.0349984	1.02456	1.02456	0.230641	0.817594	0.862202
AYF09462.1	MLA2C4_08635		NA	-0.159642	1.11701	-1.11701	-1.30888	0.190573	0.262251
AYF05749.1	MLA2C4_08640		NP_831427.1	0.295589	1.22739	1.22739	1.70635	0.0879435	0.13636
AYF05750.1	MLA2C4_08645		NP_831428.1	0.261385	1.19863	1.19863	1.39184	0.163969	0.232481
AYF05751.1	MLA2C4_08650		NP_831429.1	0.211018	1.1575	1.1575	0.923622	0.355683	0.444115
AYF05752.1	MLA2C4_08655		NP_831430.1	0.193181	1.14328	1.14328	0.964163	0.334964	0.422111
AYF05753.1	MLA2C4_08660		NP_831431.1	0.0940523	1.06736	1.06736	0.675073	0.499629	0.587271
AYF05754.1	MLA2C4_08665		NP_831432.1	-0.501545	1.41573	-1.41573	-3.684	0.000229602	0.000667132
AYF05756.1	MLA2C4_08675		NA	-0.668844	1.5898	-1.5898	-4.42565	9.61527e-06	3.64662e-05
AYF05757.1	MLA2C4_08680		NP_831437.1	0.689768	1.61302	1.61302	4.6597	3.16671e-06	1.27713e-05
AYF05758.1	MLA2C4_08685		NP_831438.1	0.892926	1.85694	1.85694	3.65763	0.000254554	0.000733379
AYF05759.1	MLA2C4_08690		NP_831439.1	0.497813	1.41207	1.41207	2.8837	0.00393031	0.00876239
AYF05760.1	MLA2C4_08695	fliN	NP_831440.1	0.648887	1.56796	1.56796	2.86789	0.00413225	0.00914848
AYF05761.1	MLA2C4_08700		NP_831441.1	0.835454	1.78442	1.78442	3.71616	0.000202271	0.000596806
AYF05762.1	MLA2C4_08705		NP_831442.1	0.783897	1.72178	1.72178	3.72059	0.000198759	0.000589696
AYF05763.1	MLA2C4_08710		NP_831443.1	0.561866	1.47618	1.47618	1.49968	0.133696	0.195316
AYF05764.1	MLA2C4_08715		NP_831444.1	0.651534	1.57084	1.57084	3.01817	0.0025431	0.00594179
AYF05765.1	MLA2C4_08720		NP_831445.1	0.529352	1.44328	1.44328	2.42328	0.0153812	0.0297461
AYF05766.1	MLA2C4_08725		NA	0.690778	1.61415	1.61415	4.40159	1.07462e-05	4.02752e-05
AYF05767.1	MLA2C4_08730	flhF	NA	0.594013	1.50944	1.50944	4.03455	5.47062e-05	0.00017963
AYF05768.1	MLA2C4_08735		NP_831446.1	0.730325	1.65901	1.65901	4.25317	2.10767e-05	7.39934e-05
AYF05769.1	MLA2C4_08740		NA	-0.930552	1.90601	-1.90601	-4.70594	2.52694e-06	1.03574e-05
AYF05770.1	MLA2C4_08745		NP_831448.1	0.293084	1.22526	1.22526	2.06028	0.0393717	0.0678131
AYF05771.1	MLA2C4_08750		NP_831449.1	-0.195378	1.14502	-1.14502	-0.97588	0.329124	0.41574
AYF05772.1	MLA2C4_08755		NP_831450.1	-0.173984	1.12817	-1.12817	-0.903906	0.366045	0.454555
AYF05773.1	MLA2C4_08760		NA	-0.839513	1.78945	-1.78945	-5.58296	2.36458e-08	1.29671e-07
	MLA2C4_08765		NP_832205.1	-0.893411	1.85756	-1.85756	-3.96097	7.46453e-05	0.00023982
AYF05774.1	MLA2C4_08770		NA	-1.03408	2.0478	-2.0478	-2.12052	0.0339622	0.0597029
	MLA2C4_08775		NP_832205.1	-0.633183	1.55098	-1.55098	-3.04391	0.00233526	0.00549657
AYF05775.1	MLA2C4_08780		NP_831452.1	-0.455836	1.37158	-1.37158	-2.47431	0.0133495	0.026092
AYF05776.1	MLA2C4_08785		NP_831453.1	-0.570698	1.48524	-1.48524	-2.33487	0.01955	0.0366351
AYF05777.1	MLA2C4_08790		NA	0.0505772	1.03568	1.03568	0.178154	0.858602	0.89519
AYF05778.1	MLA2C4_08795		NA	-1.97417	3.92903	-3.92903	-10.7384	6.71989e-27	1.57934e-25
AYF05779.1	MLA2C4_08800		NP_832267.1	-0.939348	1.91766	-1.91766	-6.13292	8.62782e-10	5.60045e-09
AYF05780.1	MLA2C4_08805		NP_832268.1	-0.375783	1.29754	-1.29754	-1.00625	0.314295	0.399538
AYF05781.1	MLA2C4_08810		NA	0.143303	1.10443	1.10443	0.415153	0.67803	0.75003
AYF05782.1	MLA2C4_08815		NP_831454.1	0.757638	1.69072	1.69072	3.6119	0.000303956	0.000860128
AYF05783.1	MLA2C4_08820		NP_831455.1	0.67065	1.59179	1.59179	3.95389	7.68895e-05	0.000246036
AYF05784.1	MLA2C4_08825		NP_831456.1	-0.0313248	1.02195	-1.02195	-0.184986	0.85324	0.891003
AYF05785.1	MLA2C4_08830		NP_831457.1	-0.0436465	1.03072	-1.03072	-0.280981	0.778725	0.831907
AYF05786.1	MLA2C4_08835		NP_831458.1	-0.304265	1.23479	-1.23479	-0.826599	0.408464	0.497266
AYF05789.1	MLA2C4_08850		NP_831461.1	-0.757973	1.69111	-1.69111	-1.12894	0.258924	0.338445
AYF05790.1	MLA2C4_08855		NA	-1.04026	2.0566	-2.0566	-2.03256	0.0420967	0.0718837
AYF05791.1	MLA2C4_08860		NP_831462.1	-0.958717	1.94358	-1.94358	-2.38046	0.0172909	0.0328795
AYF05792.1	MLA2C4_08865		NP_831463.1	0.132987	1.09656	1.09656	0.715687	0.474185	0.56263
AYF05794.1	MLA2C4_08875		NP_831464.1	-1.25673	2.38953	-2.38953	-4.92567	8.40722e-07	3.69005e-06
AYF05795.1	MLA2C4_08880		NP_830817.1	0.476921	1.39177	1.39177	2.40325	0.01625	0.0312112
AYF05796.1	MLA2C4_08885		NP_831465.1	0.894619	1.85912	1.85912	5.504	3.71264e-08	1.97748e-07
AYF05797.1	MLA2C4_08890		NP_832261.1	0.894868	1.85944	1.85944	5.08665	3.64449e-07	1.68814e-06
	MLA2C4_08895		NP_832205.1	0.136357	1.09913	1.09913	0.514719	0.606749	0.684862
AYF05798.1	MLA2C4_08900		NP_831467.1	-0.873111	1.83161	-1.83161	-5.66666	1.45607e-08	8.2115e-08
AYF05799.1	MLA2C4_08905		NP_831468.1	-0.037692	1.02647	-1.02647	-0.166304	0.867917	0.901357
AYF05800.1	MLA2C4_08910		NP_831469.1	0.105651	1.07598	1.07598	0.245418	0.806133	0.852542
AYF05801.1	MLA2C4_08915		NP_831470.1	0.205263	1.1529	1.1529	0.621733	0.534117	0.619958
AYF05802.1	MLA2C4_08920		NP_831471.1	0.0989218	1.07097	1.07097	0.575134	0.565201	0.648006
AYF05803.1	MLA2C4_08925	asnB	NP_831472.1	-2.93835	7.66532	-7.66532	-22.681	6.89894e-114	2.99226e-111
AYF05804.1	MLA2C4_08930		NP_831473.1	-0.527032	1.44096	-1.44096	-1.022	0.306781	0.391456
AYF05805.1	MLA2C4_08935		NP_831474.1	-0.222541	1.16679	-1.16679	-0.761968	0.446079	0.534735
AYF05806.1	MLA2C4_08940		NP_831475.1	-2.39294	5.25225	-5.25225	-3.78827	0.000151701	0.000459533
AYF05807.1	MLA2C4_08945		NP_831476.1	-1.82208	3.5359	-3.5359	-8.96034	3.23666e-19	5.09641e-18
AYF05808.1	MLA2C4_08950		NP_831477.1	-2.44338	5.43916	-5.43916	-10.9524	6.47342e-28	1.61764e-26
AYF09463.1	MLA2C4_08955		NP_831478.1	-0.620086	1.53697	-1.53697	-3.04822	0.00230205	0.00542107
AYF05809.1	MLA2C4_08960		NP_831479.1	0.063988	1.04535	1.04535	0.276466	0.78219	0.834183
AYF05810.1	MLA2C4_08965		NP_831483.1	-2.8989	7.45859	-7.45859	-7.97118	1.57161e-15	1.88396e-14
AYF05811.1	MLA2C4_08970	nhaC	NP_831484.1	1.84582	3.59458	3.59458	11.3017	1.28771e-29	3.51068e-28
AYF05812.1	MLA2C4_08975	fumC	NP_831487.1	0.46437	1.37971	1.37971	3.09764	0.00195071	0.00467915
AYF05813.1	MLA2C4_08980		NP_831488.1	0.390947	1.31125	1.31125	2.28994	0.0220246	0.0407916
AYF09464.1	MLA2C4_08990		NA	-0.954543	1.93797	-1.93797	-4.14182	3.44564e-05	0.000117088
AYF05815.1	MLA2C4_08995		NP_831490.1	0.329392	1.25648	1.25648	2.00713	0.0447354	0.0757928
AYF05816.1	MLA2C4_09000		NP_831491.1	0.130526	1.09469	1.09469	0.796554	0.42571	0.514976
AYF05817.1	MLA2C4_09005		NP_831492.1	-1.22549	2.33835	-2.33835	-9.03929	1.57691e-19	2.5597e-18
AYF09465.1	MLA2C4_09010		NP_831493.1	-0.925986	1.89998	-1.89998	-5.57336	2.49866e-08	1.36867e-07
AYF05818.1	MLA2C4_09015		NP_831494.1	-0.327941	1.25522	-1.25522	-2.36685	0.0179404	0.0339657
AYF05819.1	MLA2C4_09020		NP_831495.1	-0.409491	1.32822	-1.32822	-2.77316	0.0055514	0.0118984
AYF05820.1	MLA2C4_09025		NP_831496.1	-1.0414	2.05822	-2.05822	-2.43597	0.0148521	0.0287929
AYF05821.1	MLA2C4_09030		NP_831497.1	-0.826292	1.77312	-1.77312	-2.11586	0.0343567	0.060241
AYF05822.1	MLA2C4_09035		NP_831498.1	-1.19166	2.28416	-2.28416	-3.59701	0.000321899	0.000905532
AYF05823.1	MLA2C4_09040		NP_831499.1	0.336708	1.26287	1.26287	1.36124	0.173439	0.242805
AYF05824.1	MLA2C4_09045		NP_831500.1	1.00385	2.00534	2.00534	4.31737	1.57902e-05	5.68996e-05
AYF05825.1	MLA2C4_09050		NP_831501.1	0.29407	1.22609	1.22609	1.86978	0.0615138	0.100302
AYF05826.1	MLA2C4_09055		NP_831503.1	0.357625	1.28131	1.28131	1.57021	0.116367	0.173172
AYF05827.1	MLA2C4_09060		NP_831504.1	0.277011	1.21168	1.21168	0.895594	0.37047	0.458974
AYF05828.1	MLA2C4_09065		NP_831505.1	0.944097	1.92398	1.92398	1.84389	0.0651991	0.105345
AYF05829.1	MLA2C4_09070		NP_831506.1	0.87356	1.83218	1.83218	1.96372	0.0495625	0.0827662
AYF05830.1	MLA2C4_09080		NP_831507.1	0.0423712	1.02981	1.02981	0.152061	0.879139	0.909417
AYF05831.1	MLA2C4_09085		NP_831508.1	0.135242	1.09828	1.09828	0.547069	0.584331	0.664742
AYF05832.1	MLA2C4_09090		NP_831509.1	-0.262309	1.1994	-1.1994	-0.660531	0.508913	0.596656
AYF05833.1	MLA2C4_09095		NP_831510.1	-0.19401	1.14394	-1.14394	-0.556429	0.577918	0.658998
AYF05834.1	MLA2C4_09100		NP_831511.1	-0.26979	1.20563	-1.20563	-0.827551	0.407925	0.496736
AYF05837.1	MLA2C4_09115		NA	1.18574	2.2748	2.2748	4.50779	6.55063e-06	2.55544e-05
AYF09466.1	MLA2C4_09120		NA	0.76514	1.69953	1.69953	4.1231	3.73808e-05	0.00012586
AYF09467.1	MLA2C4_09125		NA	1.30139	2.46466	2.46466	5.45878	4.79416e-08	2.50525e-07
AYF05838.1	MLA2C4_09130		NA	0.811989	1.75563	1.75563	5.87874	4.13397e-09	2.4809e-08
AYF05839.1	MLA2C4_09135		NP_831513.1	-1.31557	2.48901	-2.48901	-4.7282	2.26515e-06	9.31641e-06
AYF05840.1	MLA2C4_09140		NP_831514.1	-0.896197	1.86115	-1.86115	-5.81127	6.20021e-09	3.6475e-08
AYF05841.1	MLA2C4_09145	aspA	NP_831515.1	-0.791284	1.73061	-1.73061	-5.0179	5.22389e-07	2.36239e-06
AYF09468.1	MLA2C4_09150		NP_831516.1	0.389597	1.31003	1.31003	2.46788	0.0135915	0.0265542
AYF05842.1	MLA2C4_09155		NP_831517.1	0.150201	1.10972	1.10972	0.89048	0.373208	0.460454
AYF05843.1	MLA2C4_09160		NP_831518.1	-0.17425	1.12838	-1.12838	-1.17563	0.239742	0.317077
AYF05844.1	MLA2C4_09165		NP_831519.1	-0.494888	1.40921	-1.40921	-3.7062	0.000210388	0.000617319
AYF05845.1	MLA2C4_09170		NA	1.3636	2.57326	2.57326	5.55087	2.84254e-08	1.54111e-07
AYF05847.1	MLA2C4_09180		NP_831521.1	0.0924804	1.0662	1.0662	0.307116	0.758755	0.816976
AYF05848.1	MLA2C4_09185		NA	0.225661	1.16931	1.16931	1.11545	0.264656	0.344595
	MLA2C4_09190		NP_832205.1	0.122886	1.08891	1.08891	0.350797	0.725741	0.791611
AYF05849.1	MLA2C4_09195		NP_831522.1	0.556125	1.47031	1.47031	2.89426	0.00380048	0.00850075
AYF05850.1	MLA2C4_09200		NP_831523.1	0.404194	1.32335	1.32335	2.00843	0.0445973	0.0755858
AYF05851.1	MLA2C4_09205		NA	0.721127	1.64847	1.64847	1.76537	0.0775016	0.122356
AYF05852.1	MLA2C4_09210		NP_831524.1	-0.0650541	1.04612	-1.04612	-0.212836	0.831455	0.872644
AYF05853.1	MLA2C4_09215		NP_831525.1	-0.243994	1.18427	-1.18427	-0.731609	0.464407	0.552803
AYF05854.1	MLA2C4_09220		NP_831526.1	0.31791	1.24652	1.24652	1.22243	0.221546	0.296658
AYF05855.1	MLA2C4_09225		NP_831527.1	0.869274	1.82674	1.82674	3.42818	0.00060765	0.0016169
AYF05856.1	MLA2C4_09230		NP_832225.1	-0.394894	1.31485	-1.31485	-3.0008	0.0026927	0.00624848
AYF05857.1	MLA2C4_09235		NP_834766.1	0.0883697	1.06317	1.06317	0.594767	0.551999	0.636133
AYF05858.1	MLA2C4_09240		NP_831528.1	-0.218667	1.16366	-1.16366	-0.910394	0.362615	0.451117
AYF05859.1	MLA2C4_09245		NA	-0.264174	1.20095	-1.20095	-0.873257	0.382523	0.470123
AYF05861.1	MLA2C4_09255		NP_833734.1	-0.453335	1.3692	-1.3692	-1.43091	0.152457	0.219088
AYF09469.1	MLA2C4_09275		NP_830386.1	0.328101	1.25536	1.25536	0.623053	0.53325	0.619324
AYF05865.1	MLA2C4_09280		NA	-0.523738	1.43768	-1.43768	-2.66046	0.00780345	0.016166
AYF05866.1	MLA2C4_09285		NA	0.57581	1.49051	1.49051	3.2995	0.000968573	0.00246063
AYF05867.1	MLA2C4_09290		NA	0.438021	1.35474	1.35474	1.41882	0.155951	0.223302
AYF05868.1	MLA2C4_09295	nagA	NA	0.385466	1.30628	1.30628	0.83466	0.403909	0.492817
AYF05869.1	MLA2C4_09300		NA	-0.382567	1.30366	-1.30366	-1.08081	0.27978	0.360765
AYF05870.1	MLA2C4_09305	pfkB	NA	-0.31199	1.24142	-1.24142	-0.59428	0.552325	0.636354
AYF05871.1	MLA2C4_09310		NA	-0.773436	1.70934	-1.70934	-1.38642	0.165619	0.234373
AYF05872.1	MLA2C4_09315		NP_831530.1	-0.709586	1.63533	-1.63533	-4.45441	8.4125e-06	3.22119e-05
AYF09470.1	MLA2C4_09320		NP_831533.1	0.625147	1.54237	1.54237	2.60172	0.00927584	0.0188721
AYF05873.1	MLA2C4_09325		NP_831534.1	0.742304	1.67285	1.67285	2.5636	0.0103593	0.0208188
AYF05874.1	MLA2C4_09330		NP_831535.1	0.300446	1.23152	1.23152	1.65211	0.0985114	0.150255
AYF05875.1	MLA2C4_09335		NA	-0.626619	1.54394	-1.54394	-1.84895	0.0644652	0.104329
AYF05876.1	MLA2C4_09340	hflX	NP_831536.1	-0.55459	1.46875	-1.46875	-3.1814	0.00146566	0.00360633
AYF05877.1	MLA2C4_09345		NA	-0.568019	1.48249	-1.48249	-4.02313	5.74288e-05	0.000187153
AYF05878.1	MLA2C4_09350		NP_831537.1	-0.681827	1.60417	-1.60417	-3.54511	0.000392454	0.00108169
AYF05879.1	MLA2C4_09355	cysK	NP_831538.1	-0.674388	1.59592	-1.59592	-4.06103	4.88564e-05	0.000161646
AYF05880.1	MLA2C4_09360		NP_831539.1	0.216517	1.16192	1.16192	1.01038	0.312311	0.397555
AYF05881.1	MLA2C4_09365		NP_831540.1	0.312763	1.24208	1.24208	1.87941	0.0601889	0.0984358
AYF05882.1	MLA2C4_09370		NA	0.242348	1.18292	1.18292	1.4113	0.158155	0.225848
AYF05883.1	MLA2C4_09375		NP_831542.1	0.710637	1.63653	1.63653	2.98446	0.00284078	0.00655386
AYF05884.1	MLA2C4_09380		NP_831543.1	0.395471	1.31537	1.31537	2.24182	0.0249729	0.0455102
AYF05885.1	MLA2C4_09385		NA	-0.822071	1.76794	-1.76794	-6.26839	3.64808e-10	2.46879e-09
AYF05887.1	MLA2C4_09395		NP_831546.1	0.149814	1.10943	1.10943	0.912286	0.361618	0.45023
AYF05890.1	MLA2C4_09410	msrA	NP_831549.1	0.993995	1.99169	1.99169	7.14028	9.31423e-13	8.48057e-12
AYF05891.1	MLA2C4_09415		NA	-0.808103	1.75091	-1.75091	-2.24984	0.0244592	0.0447793
AYF05892.1	MLA2C4_09420		NA	-0.297662	1.22915	-1.22915	-1.04679	0.295195	0.378361
AYF05893.1	MLA2C4_09425		NP_834372.1	-0.28216	1.21601	-1.21601	-1.72283	0.0849189	0.132618
AYF05894.1	MLA2C4_09430		NP_834371.1	-0.217188	1.16247	-1.16247	-1.29869	0.194052	0.26627
AYF05895.1	MLA2C4_09435		NP_832915.1	-2.5051	5.6769	-5.6769	-6.68577	2.29719e-11	1.76773e-10
AYF05896.1	MLA2C4_09440		NP_831550.1	-0.786814	1.72526	-1.72526	-2.88546	0.00390847	0.00871778
AYF05897.1	MLA2C4_09445		NP_831551.1	-0.547146	1.46119	-1.46119	-2.0328	0.0420724	0.071868
AYF05898.1	MLA2C4_09450		NA	-0.712622	1.63878	-1.63878	-1.34018	0.180187	0.250479
AYF05899.1	MLA2C4_09455		NP_831552.1	-0.751981	1.6841	-1.6841	-1.88978	0.0587874	0.0964162
AYF05900.1	MLA2C4_09460	ilvD	NP_831553.1	-0.85276	1.80595	-1.80595	-1.53051	0.125891	0.185493
AYF05901.1	MLA2C4_09465		NP_831554.1	-1.59065	3.01185	-3.01185	-6.82769	8.62901e-12	6.98964e-11
AYF05902.1	MLA2C4_09470		NP_831555.1	0.495171	1.40949	1.40949	1.93887	0.0525168	0.0870437
AYF05903.1	MLA2C4_09475		NP_831556.1	0.43047	1.34767	1.34767	2.71583	0.00661092	0.0139376
AYF05904.1	MLA2C4_09480		NP_831557.1	0.47736	1.39219	1.39219	1.55548	0.119833	0.177729
AYF05905.1	MLA2C4_09485		NP_831558.1	0.739796	1.66994	1.66994	3.22332	0.00126713	0.00315526
AYF05906.1	MLA2C4_09490		NP_831559.1	-0.393731	1.31379	-1.31379	-2.19057	0.0284829	0.0508959
AYF05907.1	MLA2C4_09495		NP_831560.1	-1.42781	2.69038	-2.69038	-7.75498	8.83594e-15	9.66887e-14
AYF05908.1	MLA2C4_09500		NP_831561.1	0.752264	1.68443	1.68443	4.75088	2.02531e-06	8.42436e-06
AYF05909.1	MLA2C4_09505		NP_833105.1	-0.0458089	1.03226	-1.03226	-0.157328	0.874986	0.906628
AYF05910.1	MLA2C4_09510		NP_831562.1	-0.443915	1.36029	-1.36029	-2.23736	0.0252629	0.0459159
AYF05911.1	MLA2C4_09515		NP_831563.1	-1.6022	3.03606	-3.03606	-9.60137	7.88883e-22	1.45882e-20
AYF05912.1	MLA2C4_09520		NP_831564.1	-0.652739	1.57215	-1.57215	-1.30889	0.190572	0.262251
AYF05913.1	MLA2C4_09525		NP_831565.1	-0.861853	1.81737	-1.81737	-1.43939	0.15004	0.216005
AYF05914.1	MLA2C4_09530		NP_831566.1	-0.59241	1.50776	-1.50776	-4.21792	2.46563e-05	8.57401e-05
AYF05917.1	MLA2C4_09545		NA	0.319569	1.24796	1.24796	1.43969	0.149955	0.216005
AYF05918.1	MLA2C4_09550		NP_831572.1	-0.800554	1.74177	-1.74177	-4.1825	2.88323e-05	9.89633e-05
AYF05919.1	MLA2C4_09555		NP_831573.1	0.116285	1.08394	1.08394	0.358771	0.719766	0.786562
AYF05920.1	MLA2C4_09560		NP_831574.1	0.182063	1.1345	1.1345	0.689388	0.490579	0.578419
AYF05921.1	MLA2C4_09565		NP_831575.1	0.428446	1.34578	1.34578	1.62763	0.103603	0.156818
AYF05922.1	MLA2C4_09570		NP_831576.1	-0.789742	1.72877	-1.72877	-5.88201	4.05315e-09	2.43547e-08
AYF05923.1	MLA2C4_09575		NP_831577.1	0.766582	1.70123	1.70123	6.86032	6.87074e-12	5.61307e-11
AYF05925.1	MLA2C4_09585		NP_831579.1	-0.050596	1.03569	-1.03569	-0.356476	0.721484	0.788049
AYF05926.1	MLA2C4_09590		NP_831580.1	0.208598	1.15556	1.15556	1.17896	0.238412	0.3157
AYF05927.1	MLA2C4_09595		NP_831582.1	0.698185	1.62246	1.62246	6.05103	1.43919e-09	9.11868e-09
AYF05928.1	MLA2C4_09600		NP_831583.1	0.639745	1.55805	1.55805	5.26275	1.41919e-07	7.04572e-07
AYF05929.1	MLA2C4_09605		NP_831584.1	0.854116	1.80765	1.80765	7.33323	2.24672e-13	2.15676e-12
AYF05930.1	MLA2C4_09610		NP_830809.1	0.0936557	1.06707	1.06707	0.641605	0.52113	0.608049
AYF05931.1	MLA2C4_09615		NP_831592.1	0.965328	1.95251	1.95251	6.40218	1.53172e-10	1.09072e-09
AYF05932.1	MLA2C4_09620	deoC	NP_831593.1	-1.00781	2.01085	-2.01085	-6.92494	4.3617e-12	3.66732e-11
AYF05933.1	MLA2C4_09625		NP_831594.1	-1.17766	2.2621	-2.2621	-7.07837	1.45858e-12	1.29588e-11
AYF05934.1	MLA2C4_09630		NP_831595.2	-1.11136	2.1605	-2.1605	-7.73658	1.0213e-14	1.10741e-13
AYF05935.1	MLA2C4_09635		NP_831596.1	-1.27051	2.41246	-2.41246	-7.10998	1.16064e-12	1.04479e-11
AYF05937.1	MLA2C4_09645		NP_831599.1	-0.260736	1.19809	-1.19809	-0.590108	0.555118	0.638677
AYF05938.1	MLA2C4_09650		NP_831600.1	0.0393281	1.02764	1.02764	0.140628	0.888164	0.916201
AYF05939.1	MLA2C4_09655		NP_831601.1	-0.135046	1.09813	-1.09813	-0.901452	0.367348	0.455812
AYF05940.1	MLA2C4_09660		NP_831603.1	-1.30174	2.46527	-2.46527	-4.25638	2.07763e-05	7.30462e-05
AYF05942.1	MLA2C4_09670		NA	-1.75071	3.36523	-3.36523	-3.14371	0.00166818	0.00404827
AYF05943.1	MLA2C4_09675	topB	NP_831605.1	0.0159454	1.01111	1.01111	0.113657	0.90951	0.932775
AYF05944.1	MLA2C4_09680		NP_831606.1	0.162761	1.11943	1.11943	0.581769	0.560723	0.644008
AYF09471.1	MLA2C4_09685		NA	0.0904557	1.06471	1.06471	0.298296	0.765478	0.822544
AYF05945.1	MLA2C4_09690		NP_831607.1	-0.371665	1.29384	-1.29384	-1.94016	0.0523605	0.0868608
AYF05946.1	MLA2C4_09695		NP_831608.1	-0.869937	1.82758	-1.82758	-3.4048	0.000662133	0.0017521
AYF05947.1	MLA2C4_09700	brnQ	NP_831609.1	0.995905	1.99433	1.99433	6.01234	1.82865e-09	1.14796e-08
AYF05948.1	MLA2C4_09705		NP_831610.1	-0.885397	1.84727	-1.84727	-5.19861	2.00785e-07	9.73522e-07
AYF05949.1	MLA2C4_09710		NA	-1.31998	2.49662	-2.49662	-4.50577	6.61316e-06	2.57562e-05
	MLA2C4_09715		NP_832205.1	-1.3484	2.5463	-2.5463	-4.02667	5.65726e-05	0.000184615
AYF05950.1	MLA2C4_09720		NP_831611.1	0.885831	1.84783	1.84783	1.83595	0.0663644	0.107076
AYF05951.1	MLA2C4_09725		NP_831612.1	0.467539	1.38275	1.38275	0.90128	0.36744	0.455812
AYF05952.1	MLA2C4_09730		NP_831613.1	-0.776652	1.71315	-1.71315	-1.87762	0.0604337	0.0987766
AYF05953.1	MLA2C4_09735		NP_831614.1	-0.19338	1.14344	-1.14344	-0.761967	0.44608	0.534735
AYF05954.1	MLA2C4_09740		NP_831615.1	-1.29204	2.44874	-2.44874	-3.62238	0.000291906	0.000829471
AYF05955.1	MLA2C4_09745		NP_831616.1	-2.15551	4.45527	-4.45527	-5.24338	1.57657e-07	7.78161e-07
AYF05956.1	MLA2C4_09750		NP_831617.1	-1.26366	2.40104	-2.40104	-5.30774	1.10994e-07	5.55086e-07
AYF05957.1	MLA2C4_09755		NP_830356.1	0.656543	1.5763	1.5763	4.17989	2.91655e-05	0.000100035
AYF05958.1	MLA2C4_09760		NP_831619.1	-0.0616442	1.04365	-1.04365	-0.183433	0.854458	0.89204
AYF05959.1	MLA2C4_09765		NP_831693.1	-0.714946	1.64142	-1.64142	-3.01424	0.00257625	0.00601041
AYF05960.1	MLA2C4_09770		NP_834667.1	0.557119	1.47133	1.47133	4.36749	1.25683e-05	4.64112e-05
AYF05961.1	MLA2C4_09775		NP_831695.1	-1.0603	2.08537	-2.08537	-2.17652	0.0295161	0.0526632
AYF05962.1	MLA2C4_09780		NP_831696.1	0.409362	1.3281	1.3281	2.64161	0.00825118	0.0169902
AYF05964.1	MLA2C4_09790	menE	NA	-0.504982	1.41911	-1.41911	-1.02618	0.304807	0.389249
AYF05967.1	MLA2C4_09810		NP_831697.1	-1.89133	3.70978	-3.70978	-3.75011	0.000176755	0.000527721
AYF09473.1	MLA2C4_09830		NP_831701.1	-0.462346	1.37778	-1.37778	-1.77523	0.0758596	0.120201
AYF05971.1	MLA2C4_09835		NP_831702.1	0.571499	1.48607	1.48607	2.45331	0.0141547	0.0275304
AYF05972.1	MLA2C4_09840		NP_831703.1	-0.813858	1.75791	-1.75791	-2.18163	0.0291368	0.0520252
AYF05973.1	MLA2C4_09845		NA	-1.1855	2.27442	-2.27442	-2.47896	0.0131766	0.0257963
AYF05974.1	MLA2C4_09850		NA	-0.923059	1.89613	-1.89613	-1.8294	0.0673394	0.108429
AYF05975.1	MLA2C4_09855		NP_831706.1	0.301228	1.23219	1.23219	2.00172	0.0453147	0.0764486
AYF05976.1	MLA2C4_09860		NP_831707.1	-0.890047	1.85324	-1.85324	-3.08091	0.00206372	0.00492054
AYF05977.1	MLA2C4_09865		NP_831708.1	0.44846	1.36458	1.36458	1.99723	0.0458003	0.077186
AYF05978.1	MLA2C4_09870	cydB	NP_831709.1	-0.0434171	1.03055	-1.03055	-0.188248	0.850682	0.888875
AYF05979.1	MLA2C4_09875	cydD	NP_831710.1	0.215875	1.16141	1.16141	0.941145	0.346631	0.434175
AYF05980.1	MLA2C4_09880	cydC	NP_831711.1	0.0208237	1.01454	1.01454	0.0919804	0.926714	0.945866
AYF05981.1	MLA2C4_09885		NP_831713.1	-0.631997	1.54971	-1.54971	-2.68799	0.00718838	0.0149829
AYF05982.1	MLA2C4_09890		NP_831716.1	-1.11389	2.16429	-2.16429	-2.1599	0.0307803	0.0546531
AYF05983.1	MLA2C4_09895		NP_831717.1	-0.353901	1.27801	-1.27801	-2.02794	0.0425661	0.0724779
AYF05984.1	MLA2C4_09900		NP_831720.1	1.55801	2.94447	2.94447	10.4624	1.28529e-25	2.82586e-24
AYF05985.1	MLA2C4_09905		NP_831721.1	0.709416	1.63514	1.63514	4.84566	1.26195e-06	5.39977e-06
AYF05986.1	MLA2C4_09910		NP_833125.1	-1.34838	2.54625	-2.54625	-8.35476	6.55676e-17	8.81191e-16
AYF05987.1	MLA2C4_09915		NA	-0.841169	1.7915	-1.7915	-2.53558	0.0112261	0.0223725
AYF05988.1	MLA2C4_09920		NP_831723.1	0.589247	1.50446	1.50446	4.26053	2.0394e-05	7.1755e-05
AYF05989.1	MLA2C4_09925		NP_831724.1	1.18488	2.27345	2.27345	7.28176	3.29483e-13	3.11897e-12
AYF05990.1	MLA2C4_09930		NP_831725.1	0.145785	1.10633	1.10633	0.772623	0.439746	0.529137
AYF09474.1	MLA2C4_09935		NP_831726.1	-0.530259	1.44419	-1.44419	-2.11939	0.0340579	0.059805
AYF05991.1	MLA2C4_09940		NP_831727.1	-0.515065	1.42906	-1.42906	-2.65721	0.00787905	0.0163155
AYF05992.1	MLA2C4_09945		NA	-0.609571	1.5258	-1.5258	-3.33446	0.000854659	0.00219816
AYF05993.1	MLA2C4_09950		NA	-0.52913	1.44306	-1.44306	-2.66134	0.00778307	0.0161308
AYF05994.1	MLA2C4_09955		NA	-1.29226	2.44911	-2.44911	-2.32244	0.0202093	0.0378112
AYF05995.1	MLA2C4_09960		NA	-1.1777	2.26216	-2.26216	-2.1108	0.0347898	0.060911
AYF05996.1	MLA2C4_09965		NA	-1.94399	3.84768	-3.84768	-4.38615	1.15374e-05	4.28031e-05
AYF05997.1	MLA2C4_09970		NA	-2.21713	4.64969	-4.64969	-6.99106	2.72808e-12	2.36648e-11
AYF05998.1	MLA2C4_09975		NP_831728.1	1.90797	3.75281	3.75281	14.4386	2.95623e-47	1.54991e-45
AYF05999.1	MLA2C4_09980		NP_834605.1	-0.621858	1.53886	-1.53886	-3.78232	0.000155373	0.000469465
AYF06000.1	MLA2C4_09985	ant(6)	NP_831729.1	-0.695922	1.61992	-1.61992	-5.33167	9.73112e-08	4.90255e-07
AYF06002.1	MLA2C4_09995		NP_831731.1	-1.23079	2.34695	-2.34695	-2.71001	0.00672812	0.0141409
AYF06003.1	MLA2C4_10000		NP_831732.1	-0.0613007	1.04341	-1.04341	-0.422987	0.672305	0.744906
AYF06004.1	MLA2C4_10005		NP_831733.1	0.0717655	1.051	1.051	0.388008	0.69801	0.768037
AYF06005.1	MLA2C4_10010		NP_831734.1	0.396189	1.31603	1.31603	1.71776	0.085841	0.133839
AYF06006.1	MLA2C4_10015		NP_831735.1	-0.118359	1.0855	-1.0855	-0.334099	0.738305	0.800854
AYF06007.1	MLA2C4_10020		NP_831736.1	-0.604986	1.52096	-1.52096	-2.57629	0.00998671	0.0201721
AYF06008.1	MLA2C4_10025		NP_831737.1	-0.795401	1.73556	-1.73556	-3.45076	0.00055901	0.00149834
AYF06009.1	MLA2C4_10030		NP_831738.1	-1.22064	2.33049	-2.33049	-2.84443	0.00444906	0.00975032
AYF06010.1	MLA2C4_10035		NP_831739.1	-0.110203	1.07938	-1.07938	-0.691211	0.489433	0.577419
AYF06011.1	MLA2C4_10040		NP_831740.1	2.64034	6.23477	6.23477	12.2817	1.13591e-34	3.73752e-33
AYF06012.1	MLA2C4_10045		NP_831742.1	2.75815	6.76526	6.76526	12.308	8.20777e-35	2.73841e-33
AYF06013.1	MLA2C4_10050		NP_831743.1	1.68262	3.21011	3.21011	9.89412	4.41497e-23	8.77659e-22
AYF06014.1	MLA2C4_10055		NP_831744.1	0.90976	1.87873	1.87873	7.24858	4.21156e-13	3.96319e-12
AYF06015.1	MLA2C4_10060		NP_831745.1	0.940388	1.91904	1.91904	7.62046	2.52778e-14	2.66226e-13
AYF06016.1	MLA2C4_10065		NP_831746.1	0.718024	1.64493	1.64493	3.44899	0.000562696	0.00150568
AYF06017.1	MLA2C4_10070		NP_831747.1	0.532316	1.44625	1.44625	1.89636	0.0579122	0.0950788
AYF06018.1	MLA2C4_10075		NP_831748.1	0.578775	1.49358	1.49358	3.54009	0.000399991	0.00109992
AYF06019.1	MLA2C4_10080		NP_831749.1	0.913699	1.88387	1.88387	5.16208	2.44222e-07	1.16286e-06
AYF06020.1	MLA2C4_10085		NP_831750.1	0.916994	1.88818	1.88818	4.76392	1.89865e-06	7.93211e-06
AYF06021.1	MLA2C4_10090		NP_831751.1	1.01552	2.02163	2.02163	3.6322	0.000281019	0.000799965
AYF06022.1	MLA2C4_10095		NP_831752.1	0.703098	1.628	1.628	4.02756	5.63577e-05	0.00018404
	MLA2C4_10100		NP_832205.1	-0.743072	1.67374	-1.67374	-3.95638	7.60935e-05	0.000243652
AYF06023.1	MLA2C4_10105		NP_831753.1	0.321594	1.24971	1.24971	1.80698	0.0707654	0.11322
AYF06024.1	MLA2C4_10110		NP_831754.1	-2.4877	5.60884	-5.60884	-6.10454	1.03097e-09	6.65595e-09
AYF06026.1	MLA2C4_10120		NP_831755.1	-0.0744523	1.05296	-1.05296	-0.125089	0.900453	0.926274
AYF06027.1	MLA2C4_10125		NP_831756.1	0.331548	1.25836	1.25836	2.31874	0.0204092	0.0381553
AYF06028.1	MLA2C4_10130		NP_831757.1	0.121038	1.08752	1.08752	0.551567	0.581245	0.662158
AYF06029.1	MLA2C4_10135		NP_831758.1	0.0332926	1.02335	1.02335	0.0705681	0.943742	0.958406
AYF06031.1	MLA2C4_10145		NP_831759.1	0.203741	1.15168	1.15168	1.38901	0.16483	0.233563
AYF06032.1	MLA2C4_10150		NP_831760.1	0.205154	1.15281	1.15281	1.52494	0.127275	0.187186
AYF06033.1	MLA2C4_10155		NP_831761.1	-0.0660803	1.04687	-1.04687	-0.207183	0.835867	0.876467
AYF06034.1	MLA2C4_10160		NP_831762.1	-0.0107737	1.0075	-1.0075	-0.0731957	0.94165	0.956689
AYF06035.1	MLA2C4_10165		NP_831763.1	1.02021	2.02821	2.02821	6.40906	1.46419e-10	1.04733e-09
AYF06036.1	MLA2C4_10170		NP_831764.1	-0.141587	1.10312	-1.10312	-0.403619	0.686493	0.757635
AYF06037.1	MLA2C4_10175		NP_831765.1	-0.125956	1.09123	-1.09123	-0.622839	0.53339	0.619324
AYF06038.1	MLA2C4_10180		NP_831766.1	-2.60335	6.07695	-6.07695	-18.2173	3.76035e-74	5.7873e-72
AYF06039.1	MLA2C4_10185	galT	NA	-1.69598	3.23996	-3.23996	-3.93533	8.30823e-05	0.00026373
AYF06040.1	MLA2C4_10190		NP_831767.1	-0.0538937	1.03806	-1.03806	-0.239017	0.811092	0.856891
AYF06042.1	MLA2C4_10200		NA	-1.40278	2.6441	-2.6441	-2.38718	0.0169783	0.0323625
AYF06043.1	MLA2C4_10210		NP_831770.1	-1.19048	2.28228	-2.28228	-7.08373	1.40321e-12	1.25135e-11
AYF06044.1	MLA2C4_10215		NP_831771.1	-2.04424	4.12455	-4.12455	-10.0575	8.51168e-24	1.7504e-22
AYF06045.1	MLA2C4_10220		NP_831772.1	-1.28752	2.44109	-2.44109	-3.5577	0.000374121	0.00103594
AYF06046.1	MLA2C4_10225	rsgA	NP_831773.1	-0.501849	1.41603	-1.41603	-4.12814	3.65711e-05	0.000123395
AYF06047.1	MLA2C4_10230		NP_831774.1	-0.712305	1.63842	-1.63842	-3.75659	0.000172241	0.000515859
AYF06048.1	MLA2C4_10235		NP_831776.1	-0.058079	1.04108	-1.04108	-0.326088	0.744358	0.806022
AYF06049.1	MLA2C4_10240		NP_831777.1	-0.378738	1.3002	-1.3002	-2.55652	0.0105726	0.0211763
AYF06050.1	MLA2C4_10245		NP_831778.1	-1.53004	2.88795	-2.88795	-4.00567	6.18428e-05	0.000200716
AYF06051.1	MLA2C4_10250		NP_831779.1	-0.820235	1.76569	-1.76569	-6.31028	2.78538e-10	1.90934e-09
AYF06052.1	MLA2C4_10255		NP_831780.1	-1.17632	2.25999	-2.25999	-7.69772	1.38516e-14	1.48175e-13
AYF06053.1	MLA2C4_10260		NP_831781.1	1.18389	2.27188	2.27188	5.22132	1.77648e-07	8.67512e-07
AYF06054.1	MLA2C4_10265		NP_831782.1	-0.594183	1.50962	-1.50962	-2.87412	0.00405156	0.00898653
AYF06056.1	MLA2C4_10280		NP_831784.1	0.0307288	1.02153	1.02153	0.0734857	0.94142	0.956659
AYF06057.1	MLA2C4_10285		NP_831785.1	1.50793	2.84402	2.84402	7.53143	5.0186e-14	5.10527e-13
AYF06058.1	MLA2C4_10290		NP_831786.1	0.633411	1.55123	1.55123	4.65829	3.1884e-06	1.28479e-05
AYF06059.1	MLA2C4_10295		NP_831787.1	0.826114	1.7729	1.7729	5.4288	5.67344e-08	2.93898e-07
AYF06060.1	MLA2C4_10300		NP_831788.1	0.822101	1.76798	1.76798	4.21139	2.53799e-05	8.80636e-05
AYF06061.1	MLA2C4_10305		NP_831789.1	-0.0504098	1.03556	-1.03556	-0.270944	0.786434	0.837144
AYF06062.1	MLA2C4_10310		NP_831790.1	-0.397716	1.31742	-1.31742	-2.87537	0.00403552	0.00896194
AYF06063.1	MLA2C4_10315		NP_831791.1	0.0639348	1.04531	1.04531	0.515414	0.606264	0.684612
AYF06064.1	MLA2C4_10320		NP_831792.1	-0.343118	1.2685	-1.2685	-1.48874	0.136555	0.198811
AYF06065.1	MLA2C4_10325		NP_831793.1	-0.280723	1.2148	-1.2148	-1.96817	0.0490482	0.0819933
AYF06066.1	MLA2C4_10330		NA	-0.111727	1.08052	-1.08052	-0.601593	0.547445	0.631495
AYF06067.1	MLA2C4_10335	fosB	NP_831795.1	0.156435	1.11453	1.11453	0.493526	0.621641	0.698833
AYF06068.1	MLA2C4_10340		NP_831796.1	0.47512	1.39003	1.39003	1.47263	0.140851	0.204255
AYF06069.1	MLA2C4_10345		NP_831797.1	0.112008	1.08073	1.08073	0.483348	0.628848	0.705274
AYF06070.1	MLA2C4_10350		NP_831798.1	-3.57551	11.9217	-11.9217	-5.0981	3.43077e-07	1.59379e-06
AYF06071.1	MLA2C4_10355		NP_831799.1	-0.666388	1.58709	-1.58709	-1.86608	0.0620302	0.100937
AYF06072.1	MLA2C4_10360		NP_831800.1	-0.470835	1.38591	-1.38591	-3.08445	0.00203926	0.0048744
AYF06073.1	MLA2C4_10365		NP_831801.1	0.298802	1.23012	1.23012	2.28834	0.0221174	0.040916
AYF06074.1	MLA2C4_10370		NP_831802.1	-1.37371	2.59137	-2.59137	-4.4328	9.30179e-06	3.54181e-05
AYF06075.1	MLA2C4_10375		NP_831803.1	0.411137	1.32973	1.32973	2.62835	0.0085799	0.0176063
AYF06076.1	MLA2C4_10380		NP_831804.1	0.433504	1.35051	1.35051	2.81873	0.00482144	0.0104846
AYF06077.1	MLA2C4_10385		NP_831805.1	0.24346	1.18383	1.18383	1.74051	0.0817699	0.128373
AYF06078.1	MLA2C4_10390		NP_831806.1	-1.07384	2.10503	-2.10503	-6.25131	4.07012e-10	2.74273e-09
AYF06081.1	MLA2C4_10405		NP_831808.1	-0.36389	1.28689	-1.28689	-0.662389	0.507722	0.595756
AYF06082.1	MLA2C4_10410		NP_831809.1	-1.43806	2.70955	-2.70955	-3.24898	0.0011582	0.00290371
AYF06083.1	MLA2C4_10420		NP_831810.1	0.553079	1.46721	1.46721	1.65975	0.0969651	0.148466
AYF06084.1	MLA2C4_10425		NP_831811.1	-0.594937	1.51041	-1.51041	-3.53607	0.000406128	0.00111551
AYF06085.1	MLA2C4_10430		NP_831812.1	-0.604564	1.52052	-1.52052	-4.39333	1.11628e-05	4.16401e-05
AYF06087.1	MLA2C4_10440		NP_831814.1	0.376614	1.29829	1.29829	2.54555	0.0109106	0.0217984
AYF06088.1	MLA2C4_10445	brnQ	NP_831815.1	0.498249	1.4125	1.4125	3.83941	0.000123333	0.000380363
AYF06089.1	MLA2C4_10450		NP_831816.1	-1.11699	2.16895	-2.16895	-4.13304	3.5799e-05	0.000121305
AYF06090.1	MLA2C4_10455		NP_831817.1	-1.08645	2.12352	-2.12352	-5.58355	2.35654e-08	1.29379e-07
AYF06093.1	MLA2C4_10470		NP_831818.1	-1.26141	2.3973	-2.3973	-5.64929	1.61112e-08	9.05375e-08
AYF06094.1	MLA2C4_10475		NP_831819.1	-1.81715	3.52384	-3.52384	-7.23052	4.81165e-13	4.50125e-12
AYF06095.1	MLA2C4_10480		NP_831820.1	-2.10935	4.31497	-4.31497	-10.3191	5.77904e-25	1.23088e-23
AYF06096.1	MLA2C4_10485		NP_831821.1	-1.88163	3.6849	-3.6849	-8.96729	3.03902e-19	4.80105e-18
AYF06098.1	MLA2C4_10495		NP_831822.1	-0.415559	1.33382	-1.33382	-2.22075	0.0263681	0.0476863
AYF06099.1	MLA2C4_10500		NP_831823.1	-0.268789	1.2048	-1.2048	-1.12349	0.261229	0.340951
AYF06100.1	MLA2C4_10505		NP_831824.1	-1.41188	2.66083	-2.66083	-8.17178	3.03882e-16	3.81532e-15
AYF06101.1	MLA2C4_10510		NP_831825.1	-1.48491	2.79899	-2.79899	-11.5168	1.08552e-30	3.11988e-29
AYF06102.1	MLA2C4_10515		NA	-0.202955	1.15105	-1.15105	-0.440872	0.659306	0.733057
AYF06103.1	MLA2C4_10520		NA	-1.51765	2.86324	-2.86324	-5.29142	1.21369e-07	6.05704e-07
AYF06104.1	MLA2C4_10530		NA	0.392349	1.31253	1.31253	1.8873	0.0591204	0.096929
AYF09475.1	MLA2C4_10535		NA	-0.719309	1.64639	-1.64639	-1.51605	0.129507	0.189999
AYF06105.1	MLA2C4_10540		NA	0.663804	1.58425	1.58425	2.06927	0.0385211	0.0665162
AYF06106.1	MLA2C4_10545		NA	0.0826731	1.05898	1.05898	0.493221	0.621856	0.698911
AYF09476.1	MLA2C4_10550		NP_831827.1	1.35669	2.56098	2.56098	7.85368	4.03992e-15	4.62217e-14
AYF06107.1	MLA2C4_10555		NP_831828.1	1.09134	2.13073	2.13073	6.67066	2.54652e-11	1.95015e-10
AYF06108.1	MLA2C4_10560		NP_831830.1	0.57806	1.49284	1.49284	2.23818	0.0252092	0.0458532
AYF09477.1	MLA2C4_10565	alr	NP_831831.1	-0.0236496	1.01653	-1.01653	-0.164756	0.869136	0.90218
AYF06109.1	MLA2C4_10570		NA	0.0630468	1.04467	1.04467	0.347301	0.728365	0.793567
AYF09478.1	MLA2C4_10575		NP_831832.1	0.0219168	1.01531	1.01531	0.118674	0.905534	0.930298
AYF06110.1	MLA2C4_10580		NP_831833.1	-0.159816	1.11714	-1.11714	-0.878605	0.379616	0.467031
AYF06111.1	MLA2C4_10585		NP_831834.1	-0.882135	1.8431	-1.8431	-5.54201	2.99027e-08	1.6157e-07
AYF06112.1	MLA2C4_10590		NP_831835.1	0.683384	1.6059	1.6059	4.29211	1.76983e-05	6.32619e-05
AYF06113.1	MLA2C4_10595		NP_831836.1	0.14618	1.10664	1.10664	0.607216	0.543707	0.628703
AYF06114.1	MLA2C4_10600		NP_831837.1	-1.11148	2.16067	-2.16067	-4.99673	5.83098e-07	2.62697e-06
AYF06115.1	MLA2C4_10605		NP_831838.1	0.177798	1.13116	1.13116	0.947258	0.343507	0.431056
AYF06116.1	MLA2C4_10610		NP_831839.1	-0.880356	1.84083	-1.84083	-3.39829	0.000678079	0.00178933
AYF06117.1	MLA2C4_10615		NP_831840.1	0.247695	1.18731	1.18731	1.18006	0.237977	0.315211
AYF06118.1	MLA2C4_10620		NP_831841.1	0.107282	1.0772	1.0772	0.506515	0.612495	0.690178
AYF06119.1	MLA2C4_10625		NP_831842.1	0.318424	1.24697	1.24697	1.7562	0.0790542	0.124601
AYF06120.1	MLA2C4_10630		NP_831843.1	0.0994981	1.0714	1.0714	0.393036	0.694293	0.764747
AYF06121.1	MLA2C4_10635		NP_831844.1	0.186031	1.13763	1.13763	0.359978	0.718864	0.786087
AYF06122.1	MLA2C4_10640		NA	-0.366072	1.28884	-1.28884	-1.4129	0.157685	0.225514
AYF06124.1	MLA2C4_10655		NP_830706.1	0.787339	1.72589	1.72589	5.82668	5.65417e-09	3.33862e-08
AYF06125.1	MLA2C4_10660		NP_830718.1	0.612037	1.52842	1.52842	3.60781	0.000308792	0.000872777
AYF06126.1	MLA2C4_10665		NP_830703.1	0.883453	1.84479	1.84479	5.6302	1.79999e-08	1.00559e-07
AYF06127.1	MLA2C4_10670		NA	0.936306	1.91362	1.91362	5.46939	4.51582e-08	2.37018e-07
	MLA2C4_10685		NP_832205.1	0.741197	1.67156	1.67156	1.91351	0.0556822	0.0917511
AYF06131.1	MLA2C4_10695		NP_831864.1	0.432289	1.34937	1.34937	3.61347	0.000302123	0.000855449
AYF06132.1	MLA2C4_10700		NP_831865.1	0.581713	1.49663	1.49663	3.0253	0.0024839	0.00582344
AYF06135.1	MLA2C4_10715		NP_831868.1	0.134398	1.09763	1.09763	0.436326	0.6626	0.736034
AYF09479.1	MLA2C4_10720		NP_831869.1	-0.0898065	1.06423	-1.06423	-0.743738	0.457035	0.546084
AYF06136.1	MLA2C4_10725		NP_831870.1	-0.60269	1.51855	-1.51855	-4.06786	4.74464e-05	0.000157199
AYF06137.1	MLA2C4_10730		NP_831871.1	-0.700778	1.62538	-1.62538	-4.87117	1.10941e-06	4.79871e-06
AYF06138.1	MLA2C4_10735		NP_831872.1	-0.755219	1.68789	-1.68789	-3.04141	0.00235476	0.00553973
AYF06139.1	MLA2C4_10740		NP_831873.1	-0.816928	1.76165	-1.76165	-4.70014	2.59984e-06	1.06288e-05
AYF06140.1	MLA2C4_10745		NP_831874.1	-1.28898	2.44356	-2.44356	-7.55787	4.09713e-14	4.2128e-13
AYF06141.1	MLA2C4_10750		NP_831875.1	0.664602	1.58513	1.58513	2.25714	0.0239993	0.0440387
AYF06142.1	MLA2C4_10755		NP_831876.1	-0.0284436	1.01991	-1.01991	-0.0742096	0.940844	0.956277
AYF06143.1	MLA2C4_10760		NP_831877.1	-0.266979	1.20329	-1.20329	-0.894497	0.371056	0.459224
AYF06144.1	MLA2C4_10765		NA	-0.47799	1.3928	-1.3928	-1.22305	0.221309	0.29657
AYF06147.1	MLA2C4_10780		NA	-0.364423	1.28737	-1.28737	-2.23592	0.0253572	0.0460698
AYF06148.1	MLA2C4_10785		NP_831880.1	-0.676198	1.59792	-1.59792	-3.65887	0.000253329	0.00073029
AYF06149.1	MLA2C4_10790		NP_831881.1	0.412373	1.33087	1.33087	2.56166	0.0104173	0.020909
AYF06150.1	MLA2C4_10795		NP_831882.1	-1.01913	2.02669	-2.02669	-4.00091	6.3098e-05	0.000204373
AYF06151.1	MLA2C4_10800		NA	0.323798	1.25162	1.25162	0.96872	0.332685	0.419764
AYF06152.1	MLA2C4_10805		NP_831883.1	-0.0733535	1.05216	-1.05216	-0.190934	0.848577	0.887648
AYF06154.1	MLA2C4_10815		NA	-1.3703	2.58525	-2.58525	-4.88348	1.0423e-06	4.53724e-06
AYF06155.1	MLA2C4_10820		NA	-0.414191	1.33255	-1.33255	-1.76729	0.0771793	0.121968
	MLA2C4_10835		NP_832205.1	-2.27164	4.82872	-4.82872	-11.7111	1.11759e-31	3.35349e-30
AYF06159.1	MLA2C4_10845		NP_831908.1	-1.36205	2.57051	-2.57051	-8.80143	1.35084e-18	2.02669e-17
AYF06160.1	MLA2C4_10850		NP_832314.1	-0.319845	1.2482	-1.2482	-0.82354	0.410201	0.499125
AYF06163.1	MLA2C4_10865		NP_832183.1	-0.752493	1.6847	-1.6847	-3.07742	0.00208803	0.00496857
AYF06164.1	MLA2C4_10870		NP_832184.1	-1.98621	3.96194	-3.96194	-13.0004	1.21749e-38	4.68439e-37
	MLA2C4_10885		NP_832205.1	0.494377	1.40871	1.40871	0.940093	0.34717	0.434737
	MLA2C4_10915		NP_832205.1	-1.32148	2.49923	-2.49923	-3.94165	8.09224e-05	0.000257903
AYF06167.1	MLA2C4_10925		NP_831913.1	-1.75315	3.37094	-3.37094	-10.8329	2.40386e-27	5.7344e-26
AYF06168.1	MLA2C4_10930		NP_831914.1	-1.80118	3.48505	-3.48505	-8.92709	4.37372e-19	6.84165e-18
AYF06170.1	MLA2C4_10940		NP_831916.1	-0.10947	1.07883	-1.07883	-0.514033	0.607229	0.685215
AYF06171.1	MLA2C4_10945		NP_831917.1	-0.100033	1.0718	-1.0718	-0.610818	0.54132	0.626398
AYF06172.1	MLA2C4_10950		NP_831918.1	0.0579122	1.04096	1.04096	0.476586	0.633657	0.70891
AYF06173.1	MLA2C4_10955		NP_831919.1	-2.37949	5.20351	-5.20351	-8.51392	1.68146e-17	2.36644e-16
AYF06175.1	MLA2C4_10965		NP_831921.1	-0.590602	1.50588	-1.50588	-4.15233	3.29106e-05	0.000112075
AYF06176.1	MLA2C4_10970		NP_831922.1	-0.807809	1.75055	-1.75055	-4.73288	2.21351e-06	9.13552e-06
AYF06177.1	MLA2C4_10975		NP_831923.1	-0.1768	1.13037	-1.13037	-1.37722	0.168443	0.237136
AYF06178.1	MLA2C4_10980		NP_831924.1	-0.113129	1.08157	-1.08157	-0.652833	0.513864	0.600893
AYF06179.1	MLA2C4_10985		NA	0.878622	1.83862	1.83862	3.86947	0.000109072	0.000338677
AYF06180.1	MLA2C4_10990		NP_831927.1	0.335506	1.26182	1.26182	1.02228	0.306646	0.391389
AYF06181.1	MLA2C4_10995		NP_831928.1	0.0340564	1.02389	1.02389	0.287935	0.773397	0.828441
AYF06182.1	MLA2C4_11000		NP_831929.1	0.162285	1.11906	1.11906	1.32533	0.185061	0.256175
AYF06183.1	MLA2C4_11005		NP_831932.1	-4.23217	18.7936	-18.7936	-26.5969	7.37526e-156	1.17291e-152
AYF06185.1	MLA2C4_11015		NP_830126.1	-1.67942	3.20298	-3.20298	-8.30634	9.8701e-17	1.29369e-15
AYF06186.1	MLA2C4_11020		NP_831934.1	-0.464119	1.37947	-1.37947	-2.8965	0.00377356	0.00845242
AYF06187.1	MLA2C4_11025		NA	0.477375	1.39221	1.39221	2.75326	0.00590058	0.0125453
AYF06188.1	MLA2C4_11030		NA	0.65045	1.56966	1.56966	4.17046	3.0398e-05	0.000103889
AYF06189.1	MLA2C4_11035		NA	0.915544	1.88628	1.88628	4.87852	1.06883e-06	4.64005e-06
AYF06190.1	MLA2C4_11040	essC	NP_831849.1	0.72581	1.65383	1.65383	5.84749	4.99044e-09	2.96137e-08
AYF06191.1	MLA2C4_11045		NP_830706.1	1.17181	2.25294	2.25294	9.00979	2.06444e-19	3.31632e-18
AYF06192.1	MLA2C4_11050		NA	1.21648	2.32379	2.32379	9.79446	1.18936e-22	2.28808e-21
AYF06193.1	MLA2C4_11055		NA	1.04115	2.05787	2.05787	9.83464	7.98565e-23	1.56788e-21
AYF06194.1	MLA2C4_11060		NA	1.82272	3.53747	3.53747	9.35463	8.38907e-21	1.45543e-19
	MLA2C4_11065		NP_832205.1	2.35054	5.10016	5.10016	3.93952	8.16439e-05	0.000259697
AYF06195.1	MLA2C4_11070		NA	1.10514	2.1512	2.1512	3.38431	0.000713564	0.00186748
	MLA2C4_11080		NP_832205.1	-0.0848764	1.0606	-1.0606	-0.262722	0.792765	0.841629
AYF06196.1	MLA2C4_11085		NA	-0.523608	1.43755	-1.43755	-1.47203	0.141012	0.204427
AYF06197.1	MLA2C4_11090		NP_831935.1	0.406069	1.32507	1.32507	1.26251	0.206764	0.280966
AYF06198.1	MLA2C4_11095		NP_831936.1	-0.279425	1.21371	-1.21371	-1.58085	0.113912	0.170049
AYF06199.1	MLA2C4_11100		NP_831937.1	-0.72191	1.64936	-1.64936	-3.58239	0.000340463	0.000950467
AYF06200.1	MLA2C4_11105		NP_831939.1	-0.244102	1.18436	-1.18436	-1.24171	0.214342	0.289123
AYF06201.1	MLA2C4_11110		NP_831940.1	-0.201924	1.15023	-1.15023	-0.633506	0.526403	0.613004
AYF06202.1	MLA2C4_11115		NP_831941.1	-0.734731	1.66409	-1.66409	-2.35792	0.0183776	0.0347247
AYF06203.1	MLA2C4_11120		NP_831942.1	0.978768	1.97078	1.97078	4.30957	1.63575e-05	5.88108e-05
AYF06204.1	MLA2C4_11125	tsaA	NP_831943.1	-0.246431	1.18627	-1.18627	-1.78478	0.074297	0.118039
AYF06205.1	MLA2C4_11130		NP_831944.1	-0.199362	1.14819	-1.14819	-1.45153	0.146631	0.211801
AYF06206.1	MLA2C4_11135		NP_831947.1	0.362849	1.28596	1.28596	2.14737	0.0317641	0.05617
AYF06207.1	MLA2C4_11140		NP_831948.1	0.336003	1.26225	1.26225	1.98287	0.0473815	0.0795975
AYF06208.1	MLA2C4_11145		NP_831949.1	0.856274	1.81036	1.81036	3.51545	0.000439003	0.00119276
AYF06209.1	MLA2C4_11150		NP_831950.1	0.88511	1.84691	1.84691	5.12823	2.92472e-07	1.37341e-06
AYF06210.1	MLA2C4_11155		NP_831951.1	-0.155003	1.11342	-1.11342	-1.12529	0.260467	0.340225
AYF06211.1	MLA2C4_11160		NP_831952.1	0.045605	1.03212	1.03212	0.231112	0.817228	0.862202
	MLA2C4_11165		NP_832205.1	0.0122358	1.00852	1.00852	0.0435275	0.965281	0.972442
AYF09480.1	MLA2C4_11170		NP_831954.1	0.144676	1.10548	1.10548	1.00628	0.314279	0.399538
AYF06213.1	MLA2C4_11180		NA	-0.0308129	1.02159	-1.02159	-0.186198	0.85229	0.89036
AYF06214.1	MLA2C4_11185		NP_831955.1	-2.04101	4.11534	-4.11534	-14.6159	2.22304e-48	1.21909e-46
	MLA2C4_11190		NP_832205.1	0.667752	1.5886	1.5886	5.08145	3.74555e-07	1.73327e-06
AYF06215.1	MLA2C4_11195		NP_831956.1	0.250458	1.18958	1.18958	1.80664	0.0708179	0.113266
AYF06216.1	MLA2C4_11200		NP_831957.1	0.160798	1.11791	1.11791	1.17631	0.239472	0.316839
AYF06217.1	MLA2C4_11205		NP_831958.1	0.523841	1.43778	1.43778	4.07908	4.52147e-05	0.000150082
AYF06218.1	MLA2C4_11210		NP_831959.1	-0.707672	1.63317	-1.63317	-2.90804	0.00363699	0.00819655
AYF06219.1	MLA2C4_11215		NP_831960.1	0.30632	1.23655	1.23655	1.97887	0.0478302	0.0803225
AYF06220.1	MLA2C4_11220		NP_831961.1	-0.391177	1.31146	-1.31146	-2.61359	0.00895968	0.0183069
AYF06221.1	MLA2C4_11225	tatA	NP_831962.1	-0.0606791	1.04296	-1.04296	-0.395831	0.692229	0.763084
AYF06222.1	MLA2C4_11230	tatC	NP_831963.1	-0.381401	1.30261	-1.30261	-2.20683	0.027326	0.0492342
AYF09481.1	MLA2C4_11235		NP_831964.1	-1.21347	2.31895	-2.31895	-8.32384	8.51578e-17	1.13172e-15
AYF09482.1	MLA2C4_11240		NP_831965.1	-0.394483	1.31447	-1.31447	-3.4589	0.000542389	0.0014546
AYF06223.1	MLA2C4_11245		NP_831966.1	-0.462053	1.3775	-1.3775	-2.52875	0.0114468	0.022708
AYF06224.1	MLA2C4_11250		NP_831967.1	0.686248	1.60909	1.60909	4.4907	7.09882e-06	2.75354e-05
AYF06225.1	MLA2C4_11255		NP_831968.1	-4.98807	31.7364	-31.7364	-6.64008	3.13511e-11	2.38178e-10
AYF06226.1	MLA2C4_11260	asnB	NP_831969.1	0.0559758	1.03956	1.03956	0.418231	0.675778	0.747886
AYF06227.1	MLA2C4_11265		NP_831970.1	0.386691	1.30739	1.30739	1.7806	0.074978	0.119002
AYF06228.1	MLA2C4_11270		NP_831971.1	-0.000631027	1.00044	-1.00044	-0.00186561	0.998511	0.99893
AYF06230.1	MLA2C4_11280		NP_831973.1	0.338598	1.26453	1.26453	1.62793	0.10354	0.156772
AYF06231.1	MLA2C4_11285	dat	NP_831974.2	-0.204809	1.15253	-1.15253	-1.25563	0.20925	0.283536
AYF06232.1	MLA2C4_11290		NP_831975.1	0.0769145	1.05476	1.05476	0.575001	0.565291	0.648006
AYF06233.1	MLA2C4_11295		NP_831976.1	-1.04638	2.06533	-2.06533	-6.18275	6.29932e-10	4.15686e-09
AYF06234.1	MLA2C4_11305		NP_831978.1	0.128898	1.09346	1.09346	0.953971	0.340098	0.427339
AYF06235.1	MLA2C4_11310		NP_831980.1	-0.222421	1.16669	-1.16669	-1.07042	0.28443	0.366365
AYF06236.1	MLA2C4_11315		NP_831981.1	0.022698	1.01586	1.01586	0.134829	0.892747	0.919339
AYF06237.1	MLA2C4_11320		NP_831982.1	0.205336	1.15296	1.15296	1.20621	0.227738	0.303248
AYF06238.1	MLA2C4_11325		NP_831983.1	0.34611	1.27113	1.27113	2.52822	0.0114644	0.022724
AYF06239.1	MLA2C4_11330		NP_831985.1	-1.71433	3.28145	-3.28145	-9.67817	3.73323e-22	7.04002e-21
AYF06240.1	MLA2C4_11335		NP_831986.1	-0.0852859	1.0609	-1.0609	-0.287411	0.773798	0.828685
AYF06241.1	MLA2C4_11340		NP_831987.1	0.667153	1.58794	1.58794	1.70415	0.0883522	0.136949
AYF06242.1	MLA2C4_11345		NA	0.286536	1.21971	1.21971	0.957996	0.338065	0.425345
AYF06243.1	MLA2C4_11350		NP_832916.1	0.772184	1.70785	1.70785	2.16304	0.0305378	0.0542803
AYF06244.1	MLA2C4_11355	gntK	NP_831988.1	0.503981	1.41812	1.41812	1.59669	0.110336	0.165486
AYF06245.1	MLA2C4_11360		NP_833109.1	0.0381689	1.02681	1.02681	0.101672	0.919017	0.93995
AYF06246.1	MLA2C4_11365	gnd	NP_831990.1	0.147126	1.10736	1.10736	0.532913	0.594094	0.6739
AYF06247.1	MLA2C4_11370		NP_831992.1	-3.41847	10.6921	-10.6921	-6.84035	7.90021e-12	6.42111e-11
AYF06248.1	MLA2C4_11375		NP_831993.1	-1.9124	3.76434	-3.76434	-7.92674	2.24971e-15	2.65677e-14
AYF06249.1	MLA2C4_11380		NP_831994.1	-0.783564	1.72138	-1.72138	-4.94715	7.5307e-07	3.32061e-06
AYF06250.1	MLA2C4_11385		NP_831995.1	-1.01903	2.02656	-2.02656	-5.71084	1.12423e-08	6.40823e-08
AYF06251.1	MLA2C4_11390		NA	-1.74057	3.34167	-3.34167	-9.70938	2.74997e-22	5.22714e-21
AYF06252.1	MLA2C4_11395		NP_831996.1	-1.50667	2.84154	-2.84154	-9.49836	2.13218e-21	3.82429e-20
AYF06253.1	MLA2C4_11400		NP_831997.1	-0.0846394	1.06042	-1.06042	-0.547044	0.584349	0.664742
AYF06254.1	MLA2C4_11405		NP_831998.1	-0.356996	1.28076	-1.28076	-2.94404	0.00323958	0.00738817
AYF06255.1	MLA2C4_11410	arcD	NP_831999.1	0.350264	1.27479	1.27479	1.17701	0.239193	0.316558
AYF06256.1	MLA2C4_11415		NP_832000.1	-0.874484	1.83335	-1.83335	-4.46356	8.06077e-06	3.10145e-05
AYF06257.1	MLA2C4_11420		NP_830725.1	-1.09508	2.13624	-2.13624	-3.20529	0.00134928	0.00333892
AYF06258.1	MLA2C4_11425		NP_832001.1	-1.68221	3.20919	-3.20919	-5.54405	2.95553e-08	1.60055e-07
AYF06259.1	MLA2C4_11430		NP_832002.1	-0.512696	1.42671	-1.42671	-3.00107	0.00269029	0.00624593
AYF06260.1	MLA2C4_11435		NP_832003.1	-3.87644	14.6867	-14.6867	-10.9387	7.52877e-28	1.85153e-26
AYF06261.1	MLA2C4_11440		NP_832004.1	-0.531847	1.44578	-1.44578	-3.75194	0.000175471	0.000524215
AYF06262.1	MLA2C4_11445		NP_832005.1	0.709369	1.63509	1.63509	3.22628	0.0012541	0.00312772
AYF06263.1	MLA2C4_11450		NP_832006.1	-0.00966492	1.00672	-1.00672	-0.0586135	0.95326	0.965401
AYF09484.1	MLA2C4_11455		NA	-0.350916	1.27537	-1.27537	-2.52475	0.0115781	0.0229208
AYF06264.1	MLA2C4_11460		NP_832007.1	-2.91165	7.52476	-7.52476	-4.13409	3.56367e-05	0.000120841
AYF06265.1	MLA2C4_11465		NP_832008.1	-0.594882	1.51035	-1.51035	-3.35433	0.000795569	0.00206062
AYF06266.1	MLA2C4_11470		NP_832009.1	-0.699417	1.62385	-1.62385	-2.85343	0.00432499	0.009509
AYF06267.1	MLA2C4_11475		NP_832010.1	-0.782133	1.71967	-1.71967	-2.71112	0.00670556	0.0141121
AYF06268.1	MLA2C4_11480		NP_832011.1	-0.917286	1.88856	-1.88856	-6.34194	2.26895e-10	1.57342e-09
AYF06269.1	MLA2C4_11485	ablB	NP_832012.1	-0.846354	1.79795	-1.79795	-5.93515	2.93573e-09	1.78425e-08
AYF06270.1	MLA2C4_11490		NP_832013.1	-1.03053	2.04278	-2.04278	-7.38496	1.525e-13	1.49094e-12
AYF06271.1	MLA2C4_11495	ablA	NP_832014.1	-1.12522	2.18135	-2.18135	-7.43415	1.05243e-13	1.04173e-12
AYF06272.1	MLA2C4_11500		NP_832015.1	-1.22495	2.33747	-2.33747	-8.27985	1.23329e-16	1.61206e-15
AYF06273.1	MLA2C4_11505		NP_832016.1	0.760089	1.6936	1.6936	3.53127	0.000413569	0.00113204
AYF06274.1	MLA2C4_11510		NP_832017.1	0.204094	1.15196	1.15196	0.356197	0.721693	0.788098
AYF06276.1	MLA2C4_11520		NP_832019.1	-4.81656	28.1793	-28.1793	-6.86222	6.78e-12	5.55797e-11
AYF06277.1	MLA2C4_11525		NP_832020.1	-0.270305	1.20606	-1.20606	-0.984544	0.324848	0.410883
AYF06278.1	MLA2C4_11530		NP_832021.1	-0.0976966	1.07006	-1.07006	-0.627343	0.530434	0.616643
AYF06279.1	MLA2C4_11535		NP_832022.1	-0.319384	1.2478	-1.2478	-2.0178	0.0436117	0.0741523
AYF09485.1	MLA2C4_11540		NP_832023.1	-0.738018	1.66788	-1.66788	-2.86801	0.00413063	0.00914848
AYF06280.1	MLA2C4_11545		NP_832024.1	-0.370724	1.293	-1.293	-1.1692	0.242325	0.319197
AYF06281.1	MLA2C4_11550		NP_832025.1	0.184325	1.13629	1.13629	1.2014	0.229598	0.305469
AYF06282.1	MLA2C4_11555		NP_832314.1	0.181082	1.13373	1.13373	1.60302	0.10893	0.163893
AYF06283.1	MLA2C4_11560		NP_831620.1	0.0444148	1.03126	1.03126	0.329747	0.741591	0.803938
AYF06284.1	MLA2C4_11565		NP_832315.1	0.0321612	1.02254	1.02254	0.212791	0.83149	0.872644
AYF06285.1	MLA2C4_11570		NA	0.425756	1.34328	1.34328	2.86278	0.00419938	0.00928417
AYF06286.1	MLA2C4_11575		NA	1.64214	3.12128	3.12128	3.34922	0.000810406	0.0020945
AYF06287.1	MLA2C4_11580		NA	0.608205	1.52436	1.52436	3.25159	0.0011476	0.00288016
AYF06295.1	MLA2C4_11620		NA	1.22785	2.34218	2.34218	2.35	0.0187734	0.0353464
AYF06297.1	MLA2C4_11630		NA	1.3874	2.61608	2.61608	2.9694	0.00298386	0.00685412
AYF06320.1	MLA2C4_11755		NA	0.882571	1.84366	1.84366	3.93951	8.16485e-05	0.000259697
AYF06323.1	MLA2C4_11770		NA	2.71005	6.54342	6.54342	3.26016	0.00111348	0.00280044
AYF09488.1	MLA2C4_11775		NA	3.40491	10.5921	10.5921	4.2914	1.77552e-05	6.33582e-05
AYF06324.1	MLA2C4_11780		NA	2.43535	5.40895	5.40895	5.20317	1.95917e-07	9.50886e-07
AYF06325.1	MLA2C4_11785		NA	1.21887	2.32764	2.32764	2.43668	0.0148227	0.0287475
AYF06327.1	MLA2C4_11795		NA	2.95725	7.76643	7.76643	4.37323	1.22421e-05	4.52767e-05
AYF06328.1	MLA2C4_11800		NA	2.83281	7.12461	7.12461	3.36921	0.000753849	0.00196322
AYF06329.1	MLA2C4_11805		NA	3.54358	11.6607	11.6607	6.05145	1.43548e-09	9.10729e-09
AYF06332.1	MLA2C4_11820		NA	2.43483	5.40702	5.40702	3.38122	0.000721642	0.00188758
AYF06335.1	MLA2C4_11835		NA	2.67417	6.3827	6.3827	5.48026	4.24693e-08	2.23644e-07
AYF06336.1	MLA2C4_11840		NA	2.19016	4.56356	4.56356	1.65067	0.0988065	0.150565
AYF06337.1	MLA2C4_11845		NA	3.24338	9.4701	9.4701	4.92603	8.39178e-07	3.68667e-06
AYF06338.1	MLA2C4_11850		NA	2.03387	4.09501	4.09501	6.1293	8.82648e-10	5.70612e-09
AYF06339.1	MLA2C4_11855		NA	0.982288	1.9756	1.9756	1.64195	0.1006	0.152904
AYF06343.1	MLA2C4_11875		NA	1.43385	2.70167	2.70167	3.29462	0.000985536	0.00249442
AYF06345.1	MLA2C4_11885		NA	1.26613	2.40515	2.40515	2.05505	0.0398745	0.06858
AYF06346.1	MLA2C4_11890		NA	1.42698	2.68884	2.68884	2.89599	0.0037796	0.00846197
AYF06347.1	MLA2C4_11895		NA	2.39889	5.27396	5.27396	3.55423	0.000379085	0.00104726
AYF06348.1	MLA2C4_11900		NA	1.12335	2.17852	2.17852	2.03534	0.041817	0.0714829
AYF06351.1	MLA2C4_11915		NP_829909.1	-0.685434	1.60819	-1.60819	-1.09349	0.27418	0.355133
AYF09489.1	MLA2C4_11920		NA	-0.0681558	1.04838	-1.04838	-0.338256	0.73517	0.798363
AYF06352.1	MLA2C4_11925		NA	-0.659307	1.57932	-1.57932	-3.59897	0.000319476	0.000899777
AYF06353.1	MLA2C4_11930		NA	-0.485632	1.4002	-1.4002	-1.63193	0.102694	0.155788
	MLA2C4_11960		NP_832205.1	0.603373	1.51926	1.51926	2.77497	0.00552072	0.0118486
	MLA2C4_11965		NP_832205.1	0.291594	1.22399	1.22399	0.778573	0.436231	0.525442
AYF06358.1	MLA2C4_11970		NP_832254.1	-0.979043	1.97116	-1.97116	-7.86269	3.75966e-15	4.32225e-14
AYF06364.1	MLA2C4_12010		NP_832029.1	-0.317239	1.24594	-1.24594	-0.560181	0.575356	0.656547
AYF09492.1	MLA2C4_12015		NP_832030.1	1.18385	2.27182	2.27182	2.17871	0.0293534	0.0523925
AYF06367.1	MLA2C4_12030	prsA	NP_832035.1	0.808868	1.75184	1.75184	3.59048	0.000330074	0.000924712
AYF06368.1	MLA2C4_12035		NA	-1.00867	2.01206	-2.01206	-6.20468	5.48067e-10	3.6469e-09
AYF06369.1	MLA2C4_12040		NP_832036.1	-0.460449	1.37597	-1.37597	-2.09545	0.0361313	0.0628445
	MLA2C4_12045		NP_832205.1	0.051439	1.0363	1.0363	0.249408	0.803045	0.849896
AYF06370.1	MLA2C4_12050		NP_832038.1	-1.8761	3.67082	-3.67082	-9.28945	1.5509e-20	2.64263e-19
AYF06372.1	MLA2C4_12060		NP_832040.1	-1.7884	3.45432	-3.45432	-8.47508	2.34909e-17	3.2675e-16
AYF06373.1	MLA2C4_12065		NA	-1.80137	3.48551	-3.48551	-6.65896	2.75772e-11	2.10513e-10
AYF06374.1	MLA2C4_12070		NP_832041.1	-0.374306	1.29622	-1.29622	-1.10658	0.268477	0.34883
AYF06375.1	MLA2C4_12075		NP_832042.1	0.0753023	1.05358	1.05358	0.214764	0.829951	0.871604
AYF06376.1	MLA2C4_12080		NP_832043.1	-0.994321	1.99214	-1.99214	-4.45644	8.33322e-06	3.19853e-05
AYF06378.1	MLA2C4_12090		NP_832044.1	0.545957	1.45999	1.45999	4.88077	1.05672e-06	4.59163e-06
AYF06380.1	MLA2C4_12100		NP_832046.1	-0.316117	1.24498	-1.24498	-0.644881	0.519004	0.606013
AYF06381.1	MLA2C4_12110		NP_832048.1	0.434948	1.35186	1.35186	3.39666	0.000682147	0.00179907
AYF06382.1	MLA2C4_12115	prpD	NP_832049.1	0.369665	1.29205	1.29205	2.74839	0.00598884	0.0127216
AYF06383.1	MLA2C4_12120	prpB	NP_832050.1	0.246683	1.18648	1.18648	1.87628	0.0606171	0.0990425
AYF06384.1	MLA2C4_12125		NP_832051.1	0.266843	1.20317	1.20317	1.88048	0.0600422	0.0982378
AYF06385.1	MLA2C4_12130		NP_832052.1	0.0480825	1.03389	1.03389	0.31601	0.751995	0.811896
AYF06386.1	MLA2C4_12135	mmsA	NP_832053.1	-0.149785	1.1094	-1.1094	-0.958974	0.337572	0.424837
AYF06387.1	MLA2C4_12140		NP_832054.1	-0.20469	1.15244	-1.15244	-0.988049	0.323129	0.409142
[truncated: 2,772 more rows]

## Sheet: PC vs Control
ProteinID_mobilis	locus_tag_mobilis	gene_symbol_mobilis	GCF_000007825.1_ASM782v1_cereus_protein_ortholog	log2FoldChange	Absolute_FoldChange	FoldChange	statistic	pvalue	pvalue_FDRadjusted
AYF04236.1	MLA2C4_00005	DnaA	NP_829910.1	0.977574	1.96915	1.96915	8.3952	4.65103e-17	6.56511e-16
AYF04237.1	MLA2C4_00010		NP_829911.1	1.20689	2.30839	2.30839	10.0238	1.19767e-23	2.48438e-22
AYF04238.1	MLA2C4_00015	yaaA	NP_829912.1	0.357905	1.28156	1.28156	2.39889	0.0164448	0.031816
AYF04239.1	MLA2C4_00020		NP_829913.1	0.157954	1.1157	1.1157	1.09086	0.275335	0.364187
AYF04240.1	MLA2C4_00025	gyrB	NP_829914.1	-0.00467136	1.00324	-1.00324	-0.0294327	0.97652	0.981163
AYF04241.1	MLA2C4_00030		NP_829915.1	-0.0714593	1.05078	-1.05078	-0.51628	0.605659	0.687018
AYF04242.1	MLA2C4_00060		NP_829916.1	-0.842463	1.79311	-1.79311	-3.45951	0.00054115	0.00150368
AYF04243.1	MLA2C4_00065		NP_829917.1	0.457359	1.37303	1.37303	3.15074	0.00162855	0.00404046
AYF04244.1	MLA2C4_00070		NP_829918.1	-0.28943	1.22216	-1.22216	-1.88717	0.0591379	0.0978318
AYF04245.1	MLA2C4_00075		NP_829919.1	0.102848	1.07389	1.07389	0.69354	0.487971	0.578268
AYF04246.1	MLA2C4_00080	pdxT	NP_829920.1	-0.172485	1.127	-1.127	-1.42308	0.154712	0.223536
AYF04247.1	MLA2C4_00085		NP_829921.1	0.0539537	1.03811	1.03811	0.445949	0.655634	0.729788
AYF04248.1	MLA2C4_00095		NP_829922.1	0.0553116	1.03908	1.03908	0.387038	0.698728	0.765296
AYF04249.1	MLA2C4_00100			0.360703	1.28405	1.28405	2.38161	0.0172369	0.0330672
AYF04250.1	MLA2C4_00105		NP_829923.1	0.319299	1.24772	1.24772	1.6737	0.0941888	0.146032
AYF04252.1	MLA2C4_00115		NP_829925.1	-0.0963964	1.0691	-1.0691	-0.409425	0.682228	0.751478
AYF04253.1	MLA2C4_00125		NP_829926.1	-0.468788	1.38395	-1.38395	-3.26909	0.00107895	0.00276758
AYF04254.1	MLA2C4_00130		NP_829927.1	-0.335051	1.26142	-1.26142	-2.32673	0.0199797	0.0377966
AYF04255.1	MLA2C4_00135		NP_829928.1	-0.532816	1.44675	-1.44675	-4.98896	6.07047e-07	2.95835e-06
AYF04256.1	MLA2C4_00140		NP_829929.1	-0.445705	1.36198	-1.36198	-4.03629	5.4303e-05	0.000185853
AYF04259.1	MLA2C4_00180		NP_829932.1	0.0615822	1.04361	1.04361	0.408075	0.683219	0.751819
AYF04260.1	MLA2C4_00185		NP_829933.1	0.0805003	1.05738	1.05738	0.494818	0.620729	0.699826
AYF04261.1	MLA2C4_00190		NP_829934.1	-0.395118	1.31505	-1.31505	-3.58239	0.00034046	0.00099287
AYF04262.1	MLA2C4_00195		NP_829935.1	-0.607935	1.52408	-1.52408	-4.62879	3.67815e-06	1.56823e-05
AYF04263.1	MLA2C4_00200		NP_829936.1	-0.612614	1.52903	-1.52903	-4.21795	2.4653e-05	9.04069e-05
AYF04264.1	MLA2C4_00205		NP_829937.1	-0.0103489	1.0072	-1.0072	-0.0752976	0.939978	0.953164
AYF04265.1	MLA2C4_00210			-0.0457566	1.03222	-1.03222	-0.246583	0.805231	0.851265
AYF04266.1	MLA2C4_00215	rsmI	NP_829938.1	0.0874989	1.06253	1.06253	0.747132	0.454984	0.546232
AYF04267.1	MLA2C4_00220		NP_829939.1	1.20479	2.30504	2.30504	7.3741	1.65457e-13	1.67956e-12
AYF04268.1	MLA2C4_00225		NP_829940.1	0.0371847	1.02611	1.02611	0.276075	0.78249	0.833876
AYF04269.1	MLA2C4_00230		NP_829941.1	0.63566	1.55365	1.55365	4.81723	1.45567e-06	6.60247e-06
AYF04270.1	MLA2C4_00235	rnmV	NP_829942.1	0.0233829	1.01634	1.01634	0.13456	0.892959	0.919161
AYF04271.1	MLA2C4_00240		NP_829943.1	0.24369	1.18402	1.18402	1.86677	0.0619338	0.101854
AYF04272.1	MLA2C4_00245	yabG	NP_829944.1	-0.543665	1.45767	-1.45767	-1.60073	0.109436	0.166421
AYF04273.1	MLA2C4_00250		NP_829945.1	-1.30659	2.47357	-2.47357	-2.88334	0.00393484	0.00893107
AYF04274.1	MLA2C4_00255		NP_829946.1	-0.763242	1.6973	-1.6973	-1.61722	0.10583	0.161936
AYF04275.1	MLA2C4_00260		NP_829947.1	0.59705	1.51262	1.51262	4.47426	7.66767e-06	3.09116e-05
AYF04276.1	MLA2C4_00265		NP_829948.1	0.972953	1.96285	1.96285	8.03397	9.43657e-16	1.22342e-14
AYF04277.1	MLA2C4_00270		NP_829949.1	0.61216	1.52855	1.52855	3.64453	0.000267882	0.000798291
AYF04278.1	MLA2C4_00275		NP_829950.1	-0.0940602	1.06737	-1.06737	-0.620109	0.535186	0.622167
AYF04279.1	MLA2C4_00280		NP_829951.1	-0.100988	1.07251	-1.07251	-0.761182	0.446548	0.539362
AYF04280.1	MLA2C4_00285		NP_829952.1	-0.223036	1.16719	-1.16719	-1.67707	0.0935285	0.145303
AYF04281.1	MLA2C4_00290		NP_829953.1	-0.12021	1.08689	-1.08689	-0.908279	0.363731	0.454617
AYF04282.1	MLA2C4_00295		NP_829954.1	-0.14318	1.10434	-1.10434	-1.04883	0.294256	0.383892
AYF04283.1	MLA2C4_00300	mfd	NP_829955.1	-0.525933	1.43986	-1.43986	-4.09615	4.20078e-05	0.000147802
AYF04284.1	MLA2C4_00305	spoVT	NP_829956.1	-0.643934	1.56258	-1.56258	-4.98014	6.35386e-07	3.08699e-06
AYF04285.1	MLA2C4_00310		NP_829957.1	-0.634511	1.55241	-1.55241	-3.61239	0.000303392	0.000891856
AYF04286.1	MLA2C4_00315		NP_829958.1	-0.700559	1.62513	-1.62513	-4.30709	1.65416e-05	6.24861e-05
AYF04287.1	MLA2C4_00320		NP_829959.1	-0.57487	1.48954	-1.48954	-3.08694	0.00202226	0.00494273
AYF04288.1	MLA2C4_00325	yabP	NP_829960.1	-0.539638	1.45361	-1.45361	-2.68949	0.00715621	0.0151946
AYF04289.1	MLA2C4_00330	yabQ	NP_829961.1	-0.238596	1.17984	-1.17984	-1.63698	0.101635	0.156017
AYF04290.1	MLA2C4_00335		NP_829962.1	-0.560329	1.47461	-1.47461	-4.42693	9.55833e-06	3.78133e-05
AYF04291.1	MLA2C4_00340		NP_829963.1	-0.0884402	1.06322	-1.06322	-0.847014	0.396987	0.489412
AYF04292.1	MLA2C4_00355	spoIIE	NP_829964.1	-4.099	17.1365	-17.1365	-18.4608	4.27224e-76	7.5492e-74
AYF04293.1	MLA2C4_00360	tilS	NP_829965.1	0.0591934	1.04188	1.04188	0.565273	0.571888	0.656076
AYF04294.1	MLA2C4_00365	hpt	NP_829966.1	0.127553	1.09244	1.09244	1.19589	0.231739	0.315713
AYF04295.1	MLA2C4_00370		NP_829967.1	-0.169721	1.12484	-1.12484	-1.53627	0.124472	0.185987
AYF04296.1	MLA2C4_00375		NP_829968.1	0.15964	1.11701	1.11701	0.783765	0.433178	0.526011
AYF09419.1	MLA2C4_00380		NP_829969.1	0.0347438	1.02437	1.02437	0.190198	0.849154	0.885533
AYF04297.1	MLA2C4_00385	cysK	NP_829970.1	0.356374	1.2802	1.2802	2.08893	0.0367144	0.064541
AYF04298.1	MLA2C4_00390	trpE	NP_829971.1	-0.172829	1.12727	-1.12727	-0.94756	0.343353	0.434022
AYF04299.1	MLA2C4_00395		NP_829972.1	-0.478844	1.39363	-1.39363	-2.17079	0.029947	0.0541818
AYF04300.1	MLA2C4_00400		NP_829973.1	-0.535296	1.44924	-1.44924	-2.41488	0.0157406	0.0306024
AYF04301.1	MLA2C4_00405	folP	NP_829974.1	-0.274552	1.20962	-1.20962	-0.919026	0.358082	0.448872
AYF04302.1	MLA2C4_00410	folB	NP_829975.1	-0.482795	1.39745	-1.39745	-1.40117	0.161163	0.231669
AYF04303.1	MLA2C4_00415	folK	NP_829976.1	-0.425803	1.34332	-1.34332	-1.78213	0.0747279	0.119399
AYF04304.1	MLA2C4_00420		NP_829977.1	-0.430089	1.34732	-1.34732	-1.40099	0.161217	0.231677
AYF09420.1	MLA2C4_00425		NP_829978.1	-0.591981	1.50732	-1.50732	-4.03417	5.47955e-05	0.00018727
AYF04305.1	MLA2C4_00430	lysS	NP_829979.1	0.458862	1.37446	1.37446	3.0166	0.00255629	0.00607979
AYF04306.1	MLA2C4_00510		NP_829980.1	-1.02737	2.0383	-2.0383	-8.75746	1.99697e-18	3.04395e-17
AYF04307.1	MLA2C4_00515		NP_829981.1	-1.20942	2.31245	-2.31245	-10.1034	5.33359e-24	1.13422e-22
AYF04308.1	MLA2C4_00520		NP_829982.1	-1.50563	2.83948	-2.83948	-12.8964	4.7186e-38	1.71851e-36
AYF04309.1	MLA2C4_00525		NP_829983.1	-1.70065	3.25048	-3.25048	-12.8861	5.39063e-38	1.93374e-36
AYF04310.1	MLA2C4_00530		NP_829984.1	-0.865323	1.82175	-1.82175	-5.723	1.04657e-08	6.68433e-08
AYF04311.1	MLA2C4_00535		NP_829985.1	-0.833638	1.78217	-1.78217	-5.29677	1.17872e-07	6.5851e-07
AYF04312.1	MLA2C4_00540		NP_829986.1	-0.418045	1.33612	-1.33612	-2.77345	0.00554646	0.0121386
AYF04313.1	MLA2C4_00545		NP_829987.1	-0.617327	1.53403	-1.53403	-4.03191	5.5326e-05	0.000188678
AYF04314.1	MLA2C4_00550		NP_829988.1	-0.0882067	1.06305	-1.06305	-0.5405	0.588853	0.671466
AYF04315.1	MLA2C4_00555		NP_829989.1	0.140552	1.10233	1.10233	1.2241	0.220915	0.303703
AYF04316.1	MLA2C4_00560	cysE	NP_829990.1	0.240582	1.18147	1.18147	1.44744	0.147775	0.215343
AYF04317.1	MLA2C4_00565	cysS	NP_829991.1	0.0572943	1.04051	1.04051	0.451576	0.651574	0.726832
AYF04318.1	MLA2C4_00570		NP_829992.1	0.221984	1.16634	1.16634	1.54085	0.123354	0.184721
AYF04319.1	MLA2C4_00575		NP_829993.1	0.116599	1.08418	1.08418	0.929859	0.352444	0.443086
AYF04320.1	MLA2C4_00580		NP_829994.1	0.101261	1.07271	1.07271	0.850723	0.394923	0.487246
AYF04321.1	MLA2C4_00585		NP_829995.1	-0.397648	1.31736	-1.31736	-3.33369	0.000857031	0.00225408
AYF04322.1	MLA2C4_00590	rpmG		0.0760068	1.0541	1.0541	0.507505	0.6118	0.692339
AYF04323.1	MLA2C4_00595		NP_829996.1	-0.0375579	1.02637	-1.02637	-0.232199	0.816383	0.860005
AYF04324.1	MLA2C4_00600		NP_829997.1	0.595379	1.51087	1.51087	4.87593	1.08298e-06	5.04181e-06
AYF04325.1	MLA2C4_00605	rplK	NP_829998.1	0.714295	1.64068	1.64068	5.64524	1.64954e-08	1.02741e-07
AYF04326.1	MLA2C4_00610		NP_829999.2	0.632261	1.54999	1.54999	5.08689	3.63992e-07	1.85733e-06
AYF04327.1	MLA2C4_00615		NP_830000.1	1.07898	2.11255	2.11255	9.02879	1.73572e-19	2.79768e-18
AYF04328.1	MLA2C4_00620		NP_830001.1	0.982064	1.97529	1.97529	7.8754	3.39663e-15	4.11303e-14
AYF04329.1	MLA2C4_00625		NP_830002.1	0.995146	1.99328	1.99328	6.8486	7.45782e-12	6.49293e-11
AYF04330.1	MLA2C4_00630	rpoB	NP_830003.1	0.503294	1.41745	1.41745	3.47309	0.000514505	0.00143888
AYF04331.1	MLA2C4_00635	rpoC	NP_830004.1	0.246955	1.1867	1.1867	1.83132	0.0670524	0.108997
AYF04332.1	MLA2C4_00640		NP_830005.1	-0.221625	1.16605	-1.16605	-1.83682	0.066236	0.107891
AYF04333.1	MLA2C4_00645		NP_830006.1	0.517996	1.43197	1.43197	3.80189	0.000143595	0.000450423
AYF04334.1	MLA2C4_00650		NP_830007.1	0.457954	1.37359	1.37359	3.31928	0.000902495	0.00235805
AYF04335.1	MLA2C4_00655	fusA	NP_830008.1	0.481864	1.39655	1.39655	3.47782	0.00050551	0.00141703
AYF04336.1	MLA2C4_00660	tuf	NP_830009.1	0.449811	1.36586	1.36586	3.53358	0.000409974	0.0011776
	MLA2C4_00665		NP_832205.1	0.809615	1.75274	1.75274	3.04863	0.0022989	0.00553943
AYF04337.1	MLA2C4_00670		NP_830010.1	0.757454	1.6905	1.6905	5.25439	1.48514e-07	8.1071e-07
AYF04338.1	MLA2C4_00675		NP_830011.1	0.736567	1.66621	1.66621	5.13664	2.79688e-07	1.45835e-06
AYF04339.1	MLA2C4_00680		NP_830012.1	0.677924	1.59984	1.59984	4.40475	1.05908e-05	4.15534e-05
AYF04340.1	MLA2C4_00685		NP_830013.1	0.894237	1.85863	1.85863	5.30644	1.1179e-07	6.25997e-07
AYF04341.1	MLA2C4_00690		NP_830014.1	0.740549	1.67081	1.67081	4.90327	9.42553e-07	4.4261e-06
AYF04342.1	MLA2C4_00695		NP_830015.1	0.837852	1.78739	1.78739	5.33975	9.30771e-08	5.2615e-07
AYF04343.1	MLA2C4_00700	rplV	NP_830016.1	0.970595	1.95965	1.95965	6.02472	1.69403e-09	1.17474e-08
AYF04344.1	MLA2C4_00705		NP_830017.1	0.826574	1.77347	1.77347	5.27525	1.32577e-07	7.32089e-07
AYF04345.1	MLA2C4_00710		NP_830018.1	0.820577	1.76611	1.76611	5.29328	1.20139e-07	6.68824e-07
AYF04346.1	MLA2C4_00715		NP_830019.1	1.03887	2.05462	2.05462	6.34558	2.21589e-10	1.65188e-09
AYF04347.1	MLA2C4_00720		NP_830020.1	0.803744	1.74563	1.74563	5.1962	2.03407e-07	1.09285e-06
AYF04348.1	MLA2C4_00725		NP_830021.1	0.777702	1.7144	1.7144	4.63815	3.51535e-06	1.50689e-05
AYF04349.1	MLA2C4_00730		NP_830022.1	0.80597	1.74832	1.74832	5.35787	8.42076e-08	4.78279e-07
AYF04350.1	MLA2C4_00735		NP_830023.1	0.780379	1.71758	1.71758	4.85941	1.17739e-06	5.43261e-06
AYF04351.1	MLA2C4_00740		NP_830024.1	0.956881	1.94111	1.94111	5.93781	2.88858e-09	1.95481e-08
AYF04352.1	MLA2C4_00745		NP_830025.1	0.820632	1.76618	1.76618	5.26259	1.42038e-07	7.80719e-07
AYF04353.1	MLA2C4_00750		NP_830026.1	0.785324	1.72348	1.72348	5.16138	2.45133e-07	1.2966e-06
AYF04354.1	MLA2C4_00755		NP_830027.1	0.847045	1.79881	1.79881	5.66457	1.4739e-08	9.24043e-08
AYF04355.1	MLA2C4_00760		NP_830028.1	0.772142	1.7078	1.7078	5.07649	3.84463e-07	1.95343e-06
AYF04356.1	MLA2C4_00765		NP_830029.1	0.963663	1.95025	1.95025	6.38928	1.66673e-10	1.25624e-09
AYF04357.1	MLA2C4_00770		NP_830030.1	0.720386	1.64762	1.64762	4.40009	1.08207e-05	4.24203e-05
AYF04358.1	MLA2C4_00775		NP_832492.1	0.804788	1.74689	1.74689	5.21719	1.8166e-07	9.82652e-07
AYF04359.1	MLA2C4_00780		NP_830031.1	0.706155	1.63145	1.63145	4.66765	3.04662e-06	1.3202e-05
AYF04360.1	MLA2C4_00785	map	NP_830032.1	0.740242	1.67046	1.67046	4.94225	7.72251e-07	3.70292e-06
AYF04361.1	MLA2C4_00790		NP_830033.1	0.722055	1.64953	1.64953	4.96781	6.77147e-07	3.27654e-06
AYF04362.1	MLA2C4_00795		NP_830034.1	0.768315	1.70328	1.70328	5.1009	3.3805e-07	1.73423e-06
AYF04363.1	MLA2C4_00800		NP_830035.1	0.616809	1.53348	1.53348	4.11377	3.89247e-05	0.00013828
AYF04364.1	MLA2C4_00805		NP_830036.1	0.503735	1.41788	1.41788	3.33234	0.000861195	0.00226253
AYF04365.1	MLA2C4_00810		NP_830037.1	0.662363	1.58267	1.58267	4.37441	1.2176e-05	4.72676e-05
AYF04366.1	MLA2C4_00815		NP_830038.1	0.573818	1.48846	1.48846	4.44901	8.62658e-06	3.44126e-05
AYF04367.1	MLA2C4_00820		NP_830039.1	1.118	2.17045	2.17045	6.34584	2.21219e-10	1.6517e-09
AYF04368.1	MLA2C4_00825		NP_830040.1	0.848176	1.80022	1.80022	4.75846	1.9508e-06	8.72284e-06
AYF04369.1	MLA2C4_00830		NP_830041.1	0.771004	1.70646	1.70646	4.52949	5.91271e-06	2.43249e-05
AYF09421.1	MLA2C4_00835		NP_830042.1	0.494705	1.40903	1.40903	3.01409	0.0025775	0.00612429
AYF04370.1	MLA2C4_00840		NP_830043.1	0.580031	1.49488	1.49488	4.27251	1.93286e-05	7.21005e-05
AYF04371.1	MLA2C4_00845		NP_830044.1	0.355252	1.27921	1.27921	3.21361	0.00131076	0.00331055
AYF04374.1	MLA2C4_00860		NP_830047.1	-0.702296	1.62709	-1.62709	-3.98875	6.64235e-05	0.000222547
AYF04375.1	MLA2C4_00865		NP_830048.1	-2.11222	4.32356	-4.32356	-4.70216	2.57428e-06	1.12574e-05
AYF04376.1	MLA2C4_00870		NP_830049.1	-0.58746	1.5026	-1.5026	-4.19092	2.77824e-05	0.000100645
AYF04377.1	MLA2C4_00875	pdaB	NP_830050.1	-2.84117	7.16603	-7.16603	-7.93344	2.13154e-15	2.66918e-14
AYF04379.1	MLA2C4_00945		NP_830052.1	0.364939	1.28783	1.28783	0.844914	0.398159	0.490477
AYF04380.1	MLA2C4_00950	rocF	NP_830053.1	-0.342274	1.26775	-1.26775	-3.18461	0.00144949	0.00363209
AYF04381.1	MLA2C4_00955		NP_830054.1	-0.0432765	1.03045	-1.03045	-0.346732	0.728793	0.790034
AYF04382.1	MLA2C4_00960		NP_830055.1	-0.132312	1.09605	-1.09605	-0.992923	0.320747	0.410705
AYF04383.1	MLA2C4_00965		NP_830056.1	-0.188979	1.13996	-1.13996	-1.58237	0.113565	0.171734
AYF04384.1	MLA2C4_00970		NP_830057.1	-0.0778216	1.05542	-1.05542	-0.490853	0.623531	0.70195
AYF04385.1	MLA2C4_00975	glmS	NP_830058.1	-0.326074	1.2536	-1.2536	-1.92263	0.054526	0.0913105
AYF04386.1	MLA2C4_00980		NP_830060.1	0.167926	1.12344	1.12344	1.0051	0.314851	0.404348
AYF04387.1	MLA2C4_00985		NP_830061.1	0.0189527	1.01322	1.01322	0.132742	0.894397	0.920169
AYF04388.1	MLA2C4_00990		NP_830062.1	-2.80819	7.00406	-7.00406	-15.2581	1.45463e-52	9.50692e-51
AYF04389.1	MLA2C4_00995			0.173459	1.12776	1.12776	0.689985	0.490203	0.580482
AYF04390.1	MLA2C4_01000			-0.32768	1.25499	-1.25499	-0.892147	0.372314	0.463425
AYF04391.1	MLA2C4_01005			-0.209629	1.15639	-1.15639	-1.45136	0.146681	0.213945
AYF09422.1	MLA2C4_01010		NP_830063.1	-1.03767	2.05291	-2.05291	-7.72663	1.10432e-14	1.26652e-13
AYF04392.1	MLA2C4_01015		NP_830064.1	-0.609272	1.52549	-1.52549	-1.44675	0.147967	0.215557
AYF04393.1	MLA2C4_01020		NP_830065.1	-0.0635608	1.04504	-1.04504	-0.21757	0.827764	0.869116
AYF04394.1	MLA2C4_01025		NP_830066.1	-0.398171	1.31784	-1.31784	-1.31601	0.188171	0.264983
AYF04395.1	MLA2C4_01030		NP_830067.1	-2.65249	6.28752	-6.28752	-5.12233	3.01789e-07	1.56164e-06
AYF04396.1	MLA2C4_01035		NP_830068.1	-0.493469	1.40783	-1.40783	-2.88448	0.00392063	0.00891154
AYF04397.1	MLA2C4_01040		NP_830069.1	0.0590693	1.04179	1.04179	0.308102	0.758005	0.81433
AYF04398.1	MLA2C4_01045		NP_830070.1	0.300472	1.23155	1.23155	1.00523	0.314784	0.404348
AYF04399.1	MLA2C4_01050		NP_830071.1	-0.994974	1.99305	-1.99305	-7.8584	3.89056e-15	4.66379e-14
AYF04400.1	MLA2C4_01055		NP_830072.1	-0.0514861	1.03633	-1.03633	-0.261852	0.793436	0.842143
AYF04401.1	MLA2C4_01060		NP_830073.1	-0.283196	1.21689	-1.21689	-1.62214	0.104773	0.16037
AYF04402.1	MLA2C4_01065			1.05119	2.07223	2.07223	4.60429	4.13884e-06	1.75368e-05
AYF04403.1	MLA2C4_01070			-0.451342	1.36731	-1.36731	-2.04854	0.0405068	0.0701991
AYF04405.1	MLA2C4_01080		NP_830075.1	0.0975915	1.06999	1.06999	0.157586	0.874783	0.905137
AYF04407.1	MLA2C4_01090		NP_830077.1	0.0222096	1.01551	1.01551	0.0368501	0.970605	0.976746
AYF04408.1	MLA2C4_01095		NP_830078.1	0.143152	1.10431	1.10431	0.236685	0.812901	0.857663
AYF04409.1	MLA2C4_01100		NP_830079.1	0.495689	1.40999	1.40999	1.92319	0.0544568	0.0912266
AYF04410.1	MLA2C4_01105		NP_830080.1	-3.27918	9.70803	-9.70803	-6.43001	1.27593e-10	9.77122e-10
AYF04411.1	MLA2C4_01110		NP_830081.1	-0.684621	1.60728	-1.60728	-2.44507	0.0144824	0.02854
AYF04412.1	MLA2C4_01115			-0.204872	1.15258	-1.15258	-0.484419	0.628088	0.706748
AYF09423.1	MLA2C4_01120		NP_830082.1	-0.304362	1.23487	-1.23487	-0.799622	0.42393	0.517281
AYF04413.1	MLA2C4_01125			0.158964	1.11649	1.11649	0.89494	0.370819	0.461926
AYF04414.1	MLA2C4_01130			1.15533	2.22735	2.22735	7.91396	2.49327e-15	3.07374e-14
AYF04415.1	MLA2C4_01135		NP_830085.1	-0.914282	1.88463	-1.88463	-7.98354	1.42197e-15	1.81396e-14
AYF04416.1	MLA2C4_01140		NP_830086.1	-0.7941	1.734	-1.734	-6.30024	2.97177e-10	2.19478e-09
AYF04417.1	MLA2C4_01145		NP_830087.1	1.29287	2.45015	2.45015	7.38415	1.53428e-13	1.56411e-12
AYF04418.1	MLA2C4_01150	modB	NP_830088.1	-1.74604	3.35436	-3.35436	-8.76816	1.8161e-18	2.79504e-17
AYF04419.1	MLA2C4_01155	modA	NP_830089.1	-2.16725	4.49166	-4.49166	-11.7206	9.99692e-32	2.83901e-30
AYF09424.1	MLA2C4_01160		NP_830090.1	-0.150008	1.10958	-1.10958	-0.904073	0.365957	0.456465
AYF04420.1	MLA2C4_01165			-1.74778	3.35841	-3.35841	-4.25572	2.08373e-05	7.72453e-05
AYF04421.1	MLA2C4_01170		NP_830092.1	-0.53664	1.45059	-1.45059	-2.46321	0.0137698	0.0273049
AYF04422.1	MLA2C4_01175		NP_830093.1	-0.710537	1.63641	-1.63641	-1.91621	0.0553386	0.0925089
AYF04424.1	MLA2C4_01185			-2.50986	5.69566	-5.69566	-5.01051	5.42871e-07	2.68398e-06
AYF04425.1	MLA2C4_01190		NP_830096.1	-0.916801	1.88792	-1.88792	-6.00313	1.93545e-09	1.32673e-08
AYF04426.1	MLA2C4_01200			-1.18274	2.27007	-2.27007	-2.07465	0.0380187	0.0664908
AYF04427.1	MLA2C4_01205		NP_830098.1	0.00815717	1.00567	1.00567	0.0467218	0.962735	0.971696
AYF04428.1	MLA2C4_01210		NP_830099.1	-1.8431	3.58781	-3.58781	-2.8285	0.00467664	0.0104458
AYF04429.1	MLA2C4_01215		NP_830100.1	-0.792411	1.73197	-1.73197	-4.09787	4.16961e-05	0.000146813
AYF04430.1	MLA2C4_01220		NP_830101.1	-0.898332	1.86391	-1.86391	-1.68164	0.0926381	0.14406
AYF04431.1	MLA2C4_01225		NP_830102.1	-0.184144	1.13614	-1.13614	-0.495946	0.619933	0.699381
AYF04432.1	MLA2C4_01230			-0.462446	1.37788	-1.37788	-2.2722	0.0230747	0.0431047
AYF04433.1	MLA2C4_01235		NP_830103.1	1.0119	2.01656	2.01656	5.93217	2.98964e-09	2.00895e-08
AYF09425.1	MLA2C4_01240		NP_830104.1	-1.3406	2.53257	-2.53257	-6.61453	3.72735e-11	3.05209e-10
AYF04434.1	MLA2C4_01245		NP_830105.1	-0.742164	1.67268	-1.67268	-4.69562	2.65793e-06	1.15808e-05
AYF04436.1	MLA2C4_01255		NP_830107.1	-0.279382	1.21368	-1.21368	-1.08619	0.277396	0.366102
AYF04437.1	MLA2C4_01260			0.276374	1.21115	1.21115	1.04946	0.293965	0.383618
AYF04438.1	MLA2C4_01265			0.0487877	1.0344	1.0344	0.175131	0.860977	0.893177
AYF04439.1	MLA2C4_01270		NP_831509.1	-1.54416	2.91634	-2.91634	-2.39166	0.0167723	0.0322924
AYF04441.1	MLA2C4_01280			-0.323647	1.25149	-1.25149	-0.850824	0.394867	0.487246
AYF04442.1	MLA2C4_01285		NP_830108.1	-2.79941	6.96155	-6.96155	-6.21012	5.29453e-10	3.82151e-09
AYF04443.1	MLA2C4_01290		NP_830109.1	0.49039	1.40482	1.40482	1.3108	0.189927	0.266819
AYF04444.1	MLA2C4_01295		NP_830109.1	0.747728	1.67915	1.67915	6.00774	1.88129e-09	1.29706e-08
AYF04445.1	MLA2C4_01300		NP_830110.1	1.13216	2.19187	2.19187	4.87252	1.10185e-06	5.11372e-06
AYF04446.1	MLA2C4_01305		NP_830111.1	1.01233	2.01716	2.01716	4.6174	3.88572e-06	1.65082e-05
AYF04447.1	MLA2C4_01310		NP_830112.1	0.247441	1.1871	1.1871	1.42647	0.153733	0.222452
AYF04448.1	MLA2C4_01315		NP_830113.1	0.391749	1.31198	1.31198	2.68653	0.00721978	0.0152955
AYF04449.1	MLA2C4_01320		NP_830114.1	-0.197516	1.14672	-1.14672	-1.55742	0.119371	0.179319
AYF04450.1	MLA2C4_01325			-1.8921	3.71174	-3.71174	-6.44379	1.16525e-10	8.96676e-10
AYF04454.1	MLA2C4_01345		NP_830116.1	-2.74098	6.68524	-6.68524	-13.4225	4.46197e-41	1.90072e-39
AYF04455.1	MLA2C4_01350		NP_830117.1	-2.95026	7.72887	-7.72887	-15.6782	2.13304e-55	1.66832e-53
AYF04456.1	MLA2C4_01355	hppD	NP_830120.1	-1.02008	2.02803	-2.02803	-8.61242	7.15372e-18	1.06657e-16
AYF04457.1	MLA2C4_01360		NP_830121.1	-0.798679	1.73951	-1.73951	-5.2309	1.68689e-07	9.15602e-07
AYF04458.1	MLA2C4_01365		NP_830122.1	-1.03627	2.05092	-2.05092	-7.75234	9.02167e-15	1.04726e-13
AYF04459.1	MLA2C4_01370		NP_830123.1	-0.319891	1.24824	-1.24824	-1.01922	0.308098	0.397443
AYF04460.1	MLA2C4_01375		NP_830124.1	-0.489243	1.40371	-1.40371	-2.0704	0.0384152	0.0670614
AYF04461.1	MLA2C4_01380		NP_830125.1	0.0682001	1.04841	1.04841	0.585328	0.558327	0.64358
AYF04462.1	MLA2C4_01385	murF	NP_830126.1	0.0630982	1.04471	1.04471	0.447501	0.654514	0.729243
AYF04463.1	MLA2C4_01390		NP_830127.1	0.507571	1.42165	1.42165	2.78784	0.00530605	0.0116606
AYF04466.1	MLA2C4_01405		NP_830130.1	-0.0318633	1.02233	-1.02233	-0.117875	0.906167	0.928214
AYF09426.1	MLA2C4_01410		NP_830131.1	-0.818095	1.76308	-1.76308	-5.33231	9.69704e-08	5.46217e-07
AYF04467.1	MLA2C4_01415	alr	NP_830132.1	-1.26802	2.40831	-2.40831	-6.55489	5.5683e-11	4.44998e-10
AYF04468.1	MLA2C4_01420		NP_830133.1	-0.0609607	1.04316	-1.04316	-0.409284	0.682331	0.751478
AYF04469.1	MLA2C4_01425		NP_830134.1	-0.324145	1.25192	-1.25192	-2.59726	0.009397	0.0193831
AYF04470.1	MLA2C4_01430		NP_830135.1	-0.148123	1.10813	-1.10813	-0.932481	0.351088	0.441847
AYF04472.1	MLA2C4_01440		NP_830136.1	0.261536	1.19875	1.19875	0.803171	0.421876	0.515302
AYF04473.1	MLA2C4_01530		NP_830137.1	0.452055	1.36799	1.36799	2.94375	0.00324259	0.00751356
AYF04474.1	MLA2C4_01535	tsaB	NP_830138.1	0.396927	1.3167	1.3167	2.64123	0.00826048	0.0172476
AYF04475.1	MLA2C4_01540	rimI	NP_830139.1	0.218238	1.16331	1.16331	1.64148	0.100699	0.154893
AYF04476.1	MLA2C4_01545	tsaD	NP_830140.2	0.055808	1.03944	1.03944	0.414437	0.678554	0.748996
AYF04477.1	MLA2C4_01550		NP_830141.1	-0.37663	1.29831	-1.29831	-3.27703	0.00104905	0.00270542
AYF04478.1	MLA2C4_01555		NP_830142.1	-1.24426	2.36897	-2.36897	-9.08283	1.05788e-19	1.73441e-18
AYF04479.1	MLA2C4_01560		NP_830143.1	-0.889563	1.85262	-1.85262	-3.47309	0.000514511	0.00143888
AYF04480.1	MLA2C4_01565		NP_830144.1	-0.402906	1.32217	-1.32217	-3.00015	0.00269846	0.00638291
AYF04481.1	MLA2C4_01570		NP_830145.2	-0.0929002	1.06651	-1.06651	-0.601656	0.547403	0.633221
AYF04482.1	MLA2C4_01575	groL	NP_830146.1	-0.334794	1.2612	-1.2612	-1.81041	0.0702318	0.113361
AYF04483.1	MLA2C4_01580		NP_830706.1	0.20279	1.15092	1.15092	1.44502	0.148451	0.216165
AYF04484.1	MLA2C4_01585			0.210237	1.15688	1.15688	1.37774	0.168285	0.240674
AYF04485.1	MLA2C4_01590		NP_830147.1	1.46219	2.75526	2.75526	9.17838	4.37639e-20	7.45706e-19
AYF04486.1	MLA2C4_01595		NP_830148.1	2.57605	5.96304	5.96304	15.2088	3.08933e-52	1.93937e-50
AYF04487.1	MLA2C4_01600		NP_830149.1	-0.00783399	1.00544	-1.00544	-0.0144065	0.988506	0.991415
AYF04488.1	MLA2C4_01605		NP_830150.1	-0.542441	1.45643	-1.45643	-3.01744	0.00254922	0.00606599
AYF04489.1	MLA2C4_01625		NP_830151.1	0.349151	1.27381	1.27381	0.926851	0.354004	0.444812
AYF04490.1	MLA2C4_01630		NP_830152.1	0.289445	1.22217	1.22217	2.09812	0.0358948	0.0633571
	MLA2C4_01665		NP_832205.1	-1.14853	2.21688	-2.21688	-5.30736	1.11224e-07	6.23559e-07
AYF04492.1	MLA2C4_01670		NP_830158.1	-1.69192	3.23086	-3.23086	-2.88066	0.00396843	0.00899876
AYF04493.1	MLA2C4_01675		NP_830159.1	-2.28568	4.87593	-4.87593	-4.82542	1.39709e-06	6.37848e-06
AYF04494.1	MLA2C4_01695			0.156425	1.11452	1.11452	1.02701	0.304415	0.393701
AYF09427.1	MLA2C4_01700			-0.947983	1.92917	-1.92917	-4.81648	1.46114e-06	6.62021e-06
AYF04495.1	MLA2C4_01720		NP_830160.1	-0.798622	1.73944	-1.73944	-3.09266	0.0019837	0.00486197
AYF04496.1	MLA2C4_01745	purE	NP_830162.1	2.86716	7.29627	7.29627	15.5424	1.7909e-54	1.2946e-52
AYF04497.1	MLA2C4_01750		NP_830163.1	2.7829	6.88233	6.88233	16.4012	1.87511e-60	1.72041e-58
AYF04498.1	MLA2C4_01755		NP_830164.1	2.2119	4.63284	4.63284	15.4426	8.46135e-54	5.8506e-52
AYF04499.1	MLA2C4_01760		NP_830165.2	3.2355	9.41854	9.41854	19.0269	1.02075e-80	2.33906e-78
AYF04500.1	MLA2C4_01765		NP_830166.1	3.06295	8.35679	8.35679	15.2947	8.29742e-53	5.57563e-51
AYF04501.1	MLA2C4_01770		NP_830167.1	2.87637	7.34298	7.34298	17.8963	1.25971e-71	1.82123e-69
AYF04502.1	MLA2C4_01775		NP_830168.1	3.00189	8.01049	8.01049	17.6771	6.2972e-70	7.70357e-68
AYF04503.1	MLA2C4_01780		NP_830169.1	3.03315	8.18597	8.18597	19.2002	3.68394e-82	9.25057e-80
AYF04504.1	MLA2C4_01785		NP_830170.1	2.93723	7.65937	7.65937	15.2565	1.49043e-52	9.60922e-51
AYF04505.1	MLA2C4_01790		NP_830171.1	2.68243	6.41937	6.41937	13.0424	7.01755e-39	2.67846e-37
AYF04506.1	MLA2C4_01795	purH	NP_830172.1	2.1981	4.58875	4.58875	15.2529	1.57532e-52	1.00211e-50
AYF04507.1	MLA2C4_01800		NP_830173.1	2.12991	4.37692	4.37692	17.8512	2.82941e-71	3.97033e-69
AYF04509.1	MLA2C4_01810		NP_830174.1	0.467189	1.38241	1.38241	3.16925	0.00152832	0.00381161
AYF04510.1	MLA2C4_01815		NP_830175.1	0.566808	1.48124	1.48124	3.85951	0.000113614	0.000361128
AYF04511.1	MLA2C4_01820		NP_830176.1	-6.05497	66.4854	-66.4854	-7.58506	3.32333e-14	3.66181e-13
AYF04512.1	MLA2C4_01825		NP_830178.1	-0.319791	1.24815	-1.24815	-1.85042	0.0642537	0.10502
AYF09428.1	MLA2C4_01830	pcrA	NP_830179.1	-0.542636	1.45663	-1.45663	-3.97801	6.94938e-05	0.000232344
AYF04513.1	MLA2C4_01835		NP_830180.1	-0.60356	1.51946	-1.51946	-4.56568	4.97868e-06	2.0673e-05
AYF04514.1	MLA2C4_01840		NP_830181.1	-0.703422	1.62836	-1.62836	-4.82347	1.41084e-06	6.42897e-06
AYF04515.1	MLA2C4_01845		NP_830182.1	0.545571	1.4596	1.4596	2.4081	0.0160357	0.0311129
AYF04516.1	MLA2C4_01850	pruA	NP_830183.1	0.0812126	1.05791	1.05791	0.556547	0.577837	0.6608
AYF04517.1	MLA2C4_01855		NP_830184.1	-1.66818	3.17814	-3.17814	-9.28504	1.61653e-20	2.83546e-19
	MLA2C4_01860		NP_832205.1	-0.253861	1.19239	-1.19239	-0.447223	0.654714	0.729243
AYF04518.1	MLA2C4_01865		NP_830185.1	0.906887	1.87499	1.87499	2.8745	0.00404671	0.00915451
AYF04520.1	MLA2C4_01875		NP_830187.1	0.561045	1.47534	1.47534	1.52968	0.126095	0.187942
AYF04522.1	MLA2C4_01890			0.252242	1.19106	1.19106	0.984058	0.325087	0.414925
AYF04523.1	MLA2C4_01895			0.281264	1.21526	1.21526	1.81269	0.0698803	0.112863
AYF04524.1	MLA2C4_01900		NP_830188.1	-0.522156	1.4361	-1.4361	-2.93676	0.00331663	0.00766278
AYF04525.1	MLA2C4_01905		NP_830189.1	0.924146	1.89756	1.89756	5.02293	5.08879e-07	2.52902e-06
AYF04526.1	MLA2C4_01910		NP_830190.1	0.427541	1.34494	1.34494	2.92822	0.00340909	0.00785737
AYF04527.1	MLA2C4_01915		NP_830191.1	0.369462	1.29187	1.29187	2.98053	0.00287752	0.00675954
AYF04528.1	MLA2C4_01920		NP_830192.1	-0.713131	1.63936	-1.63936	-4.4693	7.84766e-06	3.15427e-05
AYF04529.1	MLA2C4_01925		NP_830193.1	-0.100878	1.07243	-1.07243	-0.400632	0.688691	0.75691
AYF04530.1	MLA2C4_01930		NP_830194.1	-2.4562	5.48769	-5.48769	-8.52124	1.57861e-17	2.28922e-16
AYF04531.1	MLA2C4_01935		NP_830195.1	-0.965206	1.95234	-1.95234	-4.11528	3.86702e-05	0.000137478
AYF04532.1	MLA2C4_01940		NP_830196.1	-1.03869	2.05436	-2.05436	-5.16764	2.37072e-07	1.25814e-06
AYF04533.1	MLA2C4_01945		NP_830197.1	-0.60124	1.51702	-1.51702	-2.75941	0.00579062	0.0126036
AYF04534.1	MLA2C4_01950		NP_831585.1	0.445184	1.36149	1.36149	3.48745	0.000487652	0.00137262
AYF04535.1	MLA2C4_01955		NP_830200.1	-0.666235	1.58693	-1.58693	-3.88022	0.000104362	0.000335972
AYF04536.1	MLA2C4_01960		NP_830200.1	0.640547	1.55892	1.55892	3.30942	0.000934908	0.00243874
AYF04537.1	MLA2C4_01965		NP_830202.1	1.51594	2.85986	2.85986	9.34276	9.38572e-21	1.69618e-19
AYF04538.1	MLA2C4_01970		NP_830203.1	-0.0987549	1.07085	-1.07085	-0.707662	0.479155	0.570087
AYF04539.1	MLA2C4_01975		NP_830204.1	0.105023	1.07551	1.07551	0.700768	0.483448	0.574049
AYF04540.1	MLA2C4_01980		NP_835115.2	0.362653	1.28579	1.28579	2.15217	0.0313842	0.0565035
AYF04541.1	MLA2C4_01985		NP_830207.1	1.06213	2.08801	2.08801	4.91107	9.05804e-07	4.2788e-06
AYF04542.1	MLA2C4_01990		NP_830208.1	0.534891	1.44883	1.44883	2.18606	0.0288112	0.0523452
AYF04543.1	MLA2C4_01995		NP_830209.1	-1.84114	3.58293	-3.58293	-9.67346	3.90936e-22	7.58193e-21
AYF04544.1	MLA2C4_02000		NP_830210.1	-1.7777	3.4288	-3.4288	-9.68123	3.62346e-22	7.05613e-21
AYF04545.1	MLA2C4_02005		NP_830211.1	-0.954666	1.93813	-1.93813	-3.89533	9.80655e-05	0.000317631
AYF04546.1	MLA2C4_02010	nhaC	NP_830212.1	0.610537	1.52683	1.52683	3.66653	0.000245863	0.00074007
AYF04547.1	MLA2C4_02015		NP_830213.1	-0.77444	1.71053	-1.71053	-5.40239	6.57571e-08	3.77076e-07
AYF04548.1	MLA2C4_02020		NP_830214.1	-0.0500929	1.03533	-1.03533	-0.232526	0.816129	0.859928
AYF04549.1	MLA2C4_02025		NP_830215.1	0.0727157	1.05169	1.05169	0.56303	0.573415	0.657313
AYF04550.1	MLA2C4_02030	ahpC	NP_830216.1	0.246129	1.18602	1.18602	1.77369	0.0761143	0.12133
AYF04551.1	MLA2C4_02035		NP_830217.1	-0.857432	1.81181	-1.81181	-3.30344	0.000955051	0.00248449
AYF04552.1	MLA2C4_02040	mtnA	NP_830218.1	-0.858387	1.81301	-1.81301	-3.44209	0.000577245	0.00159101
AYF04553.1	MLA2C4_02045		NP_830219.1	-0.787166	1.72568	-1.72568	-3.47725	0.000506587	0.00141922
AYF04554.1	MLA2C4_02050			0.344534	1.26974	1.26974	0.925344	0.354787	0.445444
AYF04555.1	MLA2C4_02055		NP_830220.1	0.498476	1.41272	1.41272	1.93543	0.0529377	0.0889316
AYF04556.1	MLA2C4_02060		NP_830221.1	1.36396	2.57391	2.57391	3.87619	0.000106104	0.00034066
AYF04557.1	MLA2C4_02065		NP_830222.1	1.12071	2.17453	2.17453	6.00481	1.91559e-09	1.3169e-08
AYF04558.1	MLA2C4_02075		NP_830224.1	-0.347822	1.27264	-1.27264	-1.71699	0.0859814	0.134984
AYF04559.1	MLA2C4_02085		NP_830226.1	-0.160249	1.11748	-1.11748	-1.06865	0.285229	0.374162
AYF09431.1	MLA2C4_02090		NP_830227.1	0.687124	1.61007	1.61007	3.33517	0.000852481	0.00224458
AYF04562.1	MLA2C4_02105		NP_830230.1	0.322236	1.25027	1.25027	0.95956	0.337277	0.428307
AYF04563.1	MLA2C4_02110		NP_830231.1	-0.344712	1.2699	-1.2699	-1.18269	0.236931	0.321776
AYF04564.1	MLA2C4_02120		NP_830233.1	-0.295218	1.22707	-1.22707	-1.95265	0.0508614	0.0857152
AYF04565.1	MLA2C4_02125		NP_830234.1	-0.453563	1.36942	-1.36942	-3.39735	0.00068041	0.00183611
AYF04566.1	MLA2C4_02130		NP_830235.1	-0.823659	1.76989	-1.76989	-1.46701	0.142374	0.208555
AYF04567.1	MLA2C4_02135		NP_830236.1	1.27051	2.41246	2.41246	6.99754	2.60505e-12	2.35839e-11
AYF04568.1	MLA2C4_02140		NP_830237.1	-0.948836	1.93031	-1.93031	-3.0331	0.00242052	0.00579443
AYF04570.1	MLA2C4_02150		NP_830239.1	-0.24408	1.18434	-1.18434	-1.82729	0.0676555	0.109679
AYF04571.1	MLA2C4_02155		NP_830240.1	-2.56417	5.91414	-5.91414	-9.74595	1.91981e-22	3.80058e-21
AYF04572.1	MLA2C4_02160		NP_830241.1	-2.23255	4.69963	-4.69963	-14.7261	4.38259e-49	2.45992e-47
AYF04573.1	MLA2C4_02165		NP_830242.1	-2.04425	4.12459	-4.12459	-10.6547	1.65793e-26	3.87745e-25
	MLA2C4_02175		NP_832205.1	-0.76521	1.69962	-1.69962	-2.54415	0.0109545	0.0222116
AYF04574.1	MLA2C4_02180		NP_830243.1	0.49503	1.40935	1.40935	2.35097	0.0187246	0.035677
AYF04575.1	MLA2C4_02190		NP_830252.1	2.66464	6.34071	6.34071	21.807	1.99224e-105	1.18812e-102
AYF04576.1	MLA2C4_02195		NP_830253.1	2.35641	5.12095	5.12095	20.7815	6.35847e-96	3.03363e-93
AYF04577.1	MLA2C4_02200		NP_830254.1	2.25281	4.76611	4.76611	17.7098	3.52169e-70	4.66722e-68
AYF04579.1	MLA2C4_02210		NP_830255.1	-0.132395	1.09611	-1.09611	-1.06555	0.286628	0.375687
AYF04580.1	MLA2C4_02215		NP_830256.1	-0.383653	1.30464	-1.30464	-2.68524	0.00724782	0.0153413
	MLA2C4_02220		NP_832205.1	-0.252957	1.19165	-1.19165	-1.06684	0.286043	0.375127
AYF09432.1	MLA2C4_02225		NP_832742.1	0.25012	1.18931	1.18931	1.76338	0.0778361	0.12381
AYF04581.1	MLA2C4_02230			-0.323066	1.25099	-1.25099	-2.44374	0.0145357	0.0286333
AYF09433.1	MLA2C4_02235			-0.168551	1.12393	-1.12393	-1.30009	0.193571	0.271068
AYF04582.1	MLA2C4_02240			-0.196604	1.146	-1.146	-1.17469	0.24012	0.32518
AYF04583.1	MLA2C4_02245			-0.130455	1.09464	-1.09464	-0.756019	0.449638	0.542134
AYF04584.1	MLA2C4_02250			-0.0491998	1.03469	-1.03469	-0.304543	0.760714	0.816322
AYF04585.1	MLA2C4_02255			-0.199357	1.14819	-1.14819	-1.13253	0.257411	0.344683
AYF04586.1	MLA2C4_02260			-0.0273427	1.01913	-1.01913	-0.168505	0.866186	0.897605
	MLA2C4_02265		NP_832205.1	0.306784	1.23695	1.23695	0.575457	0.564982	0.649838
	MLA2C4_02270		NP_832205.1	-0.0584178	1.04132	-1.04132	-0.321816	0.747592	0.80532
AYF04587.1	MLA2C4_02275		NP_830258.1	-0.544328	1.45834	-1.45834	-1.52163	0.128103	0.190577
AYF04588.1	MLA2C4_02280		NP_830259.1	-0.610232	1.52651	-1.52651	-3.45218	0.000556067	0.00154154
AYF04589.1	MLA2C4_02285			-0.24368	1.18401	-1.18401	-1.53422	0.124975	0.186562
AYF04590.1	MLA2C4_02290		NP_830260.1	-0.396941	1.31671	-1.31671	-1.91105	0.0559984	0.0934482
AYF04591.1	MLA2C4_02295		NP_830261.1	0.641938	1.56042	1.56042	4.45062	8.56246e-06	3.4214e-05
AYF04592.1	MLA2C4_02300		NP_830263.1	0.288411	1.22129	1.22129	1.72004	0.085426	0.134156
AYF04593.1	MLA2C4_02305		NP_830264.1	0.283681	1.2173	1.2173	2.03781	0.0415689	0.071779
AYF04594.1	MLA2C4_02310		NP_830265.1	0.19283	1.143	1.143	1.44755	0.147743	0.215343
AYF04595.1	MLA2C4_02315		NP_830266.1	-0.0163924	1.01143	-1.01143	-0.136266	0.891611	0.918384
AYF04596.1	MLA2C4_02320			-0.535827	1.44977	-1.44977	-2.40622	0.0161187	0.0312388
AYF04597.1	MLA2C4_02325		NP_835094.1	-1.91615	3.77416	-3.77416	-13.5233	1.13978e-41	4.98887e-40
AYF04598.1	MLA2C4_02330		NP_830268.1	-1.12728	2.18447	-2.18447	-5.515	3.48779e-08	2.07744e-07
AYF04599.1	MLA2C4_02335		NP_830269.1	-0.300479	1.23155	-1.23155	-1.35648	0.174945	0.249376
AYF04600.1	MLA2C4_02340		NP_830270.1	-0.178755	1.13191	-1.13191	-0.660431	0.508977	0.597964
AYF04601.1	MLA2C4_02345		NP_830271.1	0.350254	1.27479	1.27479	0.647643	0.517216	0.605109
AYF04603.1	MLA2C4_02355		NP_830272.1	0.245546	1.18554	1.18554	1.41957	0.155733	0.224676
AYF04604.1	MLA2C4_02360		NP_830273.1	0.356137	1.27999	1.27999	1.02722	0.304315	0.393679
AYF09434.1	MLA2C4_02365		NP_830274.1	-0.131989	1.0958	-1.0958	-0.372844	0.709265	0.77488
AYF04605.1	MLA2C4_02370			-0.665094	1.58567	-1.58567	-3.77753	0.00015839	0.000492298
AYF04606.1	MLA2C4_02375		NP_830275.1	-0.380492	1.30179	-1.30179	-1.99281	0.0462819	0.0788215
AYF04607.1	MLA2C4_02380		NP_830276.1	0.542866	1.45686	1.45686	2.85079	0.00436104	0.00980053
AYF04608.1	MLA2C4_02385		NP_830277.1	-0.630479	1.54808	-1.54808	-2.92537	0.00344044	0.00792198
AYF04609.1	MLA2C4_02390		NP_830278.1	1.03197	2.04481	2.04481	6.70125	2.06647e-11	1.7419e-10
AYF04611.1	MLA2C4_02400		NP_830280.1	0.1204	1.08704	1.08704	0.458804	0.646375	0.722552
AYF04612.1	MLA2C4_02405		NP_830281.1	-0.242089	1.1827	-1.1827	-2.12393	0.0336762	0.0599735
AYF04613.1	MLA2C4_02410		NP_830282.1	-0.384118	1.30506	-1.30506	-2.9164	0.00354092	0.00813372
AYF04614.1	MLA2C4_02415		NP_830283.1	0.188302	1.13942	1.13942	1.67625	0.0936892	0.145458
AYF04615.1	MLA2C4_02420		NP_830284.1	-0.171993	1.12661	-1.12661	-1.27689	0.20164	0.281212
AYF04616.1	MLA2C4_02425		NP_830285.1	-0.324961	1.25263	-1.25263	-2.64756	0.00810739	0.0169576
AYF04617.1	MLA2C4_02430		NP_830286.1	-0.0551857	1.03899	-1.03899	-0.527015	0.598183	0.679831
AYF04618.1	MLA2C4_02435		NP_830287.1	-2.31871	4.98886	-4.98886	-20.0975	7.76235e-90	2.6453e-87
AYF04619.1	MLA2C4_02440		NP_830288.1	0.73481	1.66418	1.66418	4.49631	6.91415e-06	2.81463e-05
AYF04620.1	MLA2C4_02445		NP_830289.1	-1.46958	2.76941	-2.76941	-10.9515	6.53882e-28	1.58359e-26
AYF04621.1	MLA2C4_02450		NP_830290.1	-1.74832	3.35967	-3.35967	-13.0598	5.58667e-39	2.14952e-37
AYF04622.1	MLA2C4_02455		NP_830291.1	-1.231	2.34729	-2.34729	-8.58015	9.47492e-18	1.39953e-16
AYF04623.1	MLA2C4_02460	cadA	NP_830292.1	-0.541118	1.4551	-1.4551	-3.3837	0.000715171	0.00191727
AYF04624.1	MLA2C4_02465		NP_830293.1	0.0623377	1.04416	1.04416	0.279564	0.779812	0.831951
AYF04625.1	MLA2C4_02470		NP_830294.1	-0.562672	1.477	-1.477	-4.198	2.6928e-05	9.78473e-05
AYF04626.1	MLA2C4_02475	lepB	NP_830295.1	0.107652	1.07747	1.07747	0.559957	0.575509	0.65877
AYF04627.1	MLA2C4_02480		NP_830296.1	-0.259107	1.19674	-1.19674	-1.95807	0.0502223	0.0847878
AYF04628.1	MLA2C4_02485		NP_830297.1	0.185057	1.13686	1.13686	0.704295	0.481249	0.572008
AYF04629.1	MLA2C4_02490		NP_830298.1	0.778728	1.71562	1.71562	2.17619	0.0295408	0.0534873
AYF04630.1	MLA2C4_02495		NP_830299.1	-0.645917	1.56473	-1.56473	-2.07273	0.0381975	0.0667792
AYF04633.1	MLA2C4_02510	cax	NP_830301.1	-0.827622	1.77476	-1.77476	-1.92665	0.054023	0.0905635
AYF04634.1	MLA2C4_02515		NP_830302.1	-1.37848	2.59995	-2.59995	-4.39894	1.08781e-05	4.26104e-05
AYF04635.1	MLA2C4_02520	yfkAB	NP_830303.1	-0.0594933	1.0421	-1.0421	-0.412232	0.68017	0.749963
AYF04636.1	MLA2C4_02525		NP_830304.1	-0.122557	1.08866	-1.08866	-0.770401	0.441062	0.53415
AYF04637.1	MLA2C4_02530		NP_830305.1	-0.00640084	1.00445	-1.00445	-0.0325958	0.973997	0.979293
AYF04638.1	MLA2C4_02535	pdaA	NP_830306.1	-1.63568	3.10734	-3.10734	-4.59643	4.29788e-06	1.81141e-05
AYF04639.1	MLA2C4_02540		NP_830307.1	0.0376931	1.02647	1.02647	0.234485	0.814608	0.858705
AYF04640.1	MLA2C4_02545		NP_830203.1	-0.123429	1.08932	-1.08932	-0.906692	0.36457	0.455092
AYF04641.1	MLA2C4_02550		NP_830309.1	-0.24982	1.18906	-1.18906	-1.64573	0.099819	0.153774
AYF04642.1	MLA2C4_02555		NP_830310.1	-1.55154	2.93131	-2.93131	-7.82161	5.21518e-15	6.1741e-14
AYF04643.1	MLA2C4_02560		NP_830311.1	-1.22637	2.33977	-2.33977	-9.12602	7.1066e-20	1.19808e-18
AYF04645.1	MLA2C4_02570		NP_830512.1	-1.42013	2.6761	-2.6761	-2.91261	0.00358418	0.00822121
AYF04646.1	MLA2C4_02575		NP_830313.1	-0.177446	1.13088	-1.13088	-0.80976	0.418078	0.511279
AYF04648.1	MLA2C4_02585	ytaF	NP_830315.1	0.148951	1.10876	1.10876	0.290326	0.771567	0.824814
AYF04649.1	MLA2C4_02590		NP_830317.1	-4.93003	30.485	-30.485	-5.2593	1.44602e-07	7.93896e-07
AYF04650.1	MLA2C4_02595	glsA	NP_830318.1	0.28256	1.21635	1.21635	1.43074	0.152505	0.220954
AYF04651.1	MLA2C4_02600		NP_830319.1	-0.417262	1.33539	-1.33539	-2.25602	0.0240693	0.0447698
AYF04652.1	MLA2C4_02605		NP_830320.1	-0.869612	1.82717	-1.82717	-6.95519	3.52085e-12	3.15159e-11
AYF04653.1	MLA2C4_02610			-0.440824	1.35738	-1.35738	-1.63834	0.101351	0.155676
AYF04658.1	MLA2C4_02635		NP_830325.1	-0.714748	1.6412	-1.6412	-1.44206	0.149287	0.217082
AYF04659.1	MLA2C4_02640		NP_830326.1	-0.864833	1.82113	-1.82113	-3.09236	0.0019857	0.00486197
AYF04660.1	MLA2C4_02645	pflB	NP_830328.1	-3.04998	8.28198	-8.28198	-24.3963	1.87199e-131	2.23281e-128
AYF04661.1	MLA2C4_02650	pflA	NP_830329.1	-2.7958	6.94414	-6.94414	-22.2939	4.23879e-110	2.88904e-107
AYF04662.1	MLA2C4_02655		NP_830330.1	-0.0264768	1.01852	-1.01852	-0.210281	0.833449	0.873546
AYF04663.1	MLA2C4_02660		NP_830331.1	0.0614495	1.04351	1.04351	0.26923	0.787753	0.838547
AYF04664.1	MLA2C4_02665		NP_830332.1	-0.104619	1.07521	-1.07521	-0.502489	0.615323	0.695007
AYF04665.1	MLA2C4_02670		NP_830333.1	-1.4286	2.69186	-2.69186	-6.79991	1.04683e-11	8.98278e-11
AYF04666.1	MLA2C4_02675		NP_830334.1	-0.586132	1.50122	-1.50122	-2.64886	0.00807628	0.0169222
AYF04667.1	MLA2C4_02680		NP_830335.1	-0.558479	1.47272	-1.47272	-4.12835	3.6537e-05	0.000130478
AYF04668.1	MLA2C4_02685		NP_830336.1	-0.557619	1.47184	-1.47184	-3.88809	0.000101035	0.000326364
AYF04669.1	MLA2C4_02690		NP_830337.1	-5.30469	39.5248	-39.5248	-8.27694	1.26379e-16	1.73263e-15
AYF04670.1	MLA2C4_02695		NP_830338.1	-4.08967	17.0261	-17.0261	-6.67676	2.44284e-11	2.0483e-10
AYF04671.1	MLA2C4_02700		NP_830339.1	-0.366282	1.28903	-1.28903	-2.07089	0.0383693	0.0670304
AYF04672.1	MLA2C4_02705		NP_830340.1	-0.71442	1.64082	-1.64082	-4.04277	5.28239e-05	0.000181442
AYF04673.1	MLA2C4_02710	mutY	NP_830341.1	0.422526	1.34027	1.34027	2.8266	0.00470444	0.0104785
AYF04675.1	MLA2C4_02720		NP_830343.1	-3.06179	8.35008	-8.35008	-6.48186	9.05959e-11	7.06263e-10
AYF04676.1	MLA2C4_02725		NP_830344.1	-4.4212	21.4247	-21.4247	-14.9923	8.24192e-51	4.91527e-49
AYF04678.1	MLA2C4_02735		NP_830345.1	0.531289	1.44522	1.44522	3.8336	0.000126284	0.000399801
AYF04679.1	MLA2C4_02740		NP_830346.1	0.530799	1.44473	1.44473	2.98739	0.00281366	0.00662586
AYF04680.1	MLA2C4_02745		NP_830347.1	-0.116365	1.084	-1.084	-0.824104	0.40988	0.503227
AYF04681.1	MLA2C4_02750		NP_830348.1	-0.356031	1.2799	-1.2799	-2.22583	0.0260255	0.0478303
AYF04682.1	MLA2C4_02755		NP_830349.1	0.459361	1.37493	1.37493	3.36745	0.00075867	0.00202553
AYF04683.1	MLA2C4_02760		NP_830350.1	0.376553	1.29824	1.29824	1.22153	0.221886	0.304814
AYF04684.1	MLA2C4_02765		NP_830351.1	0.62938	1.5469	1.5469	1.89802	0.0576931	0.0957737
AYF04685.1	MLA2C4_02770		NP_830352.1	-0.0915495	1.06551	-1.06551	-0.261909	0.793392	0.842143
AYF04686.1	MLA2C4_02775		NP_830353.1	-0.618136	1.53489	-1.53489	-1.76177	0.0781073	0.124089
AYF04687.1	MLA2C4_02780		NP_830354.1	0.504458	1.41859	1.41859	3.45395	0.000552437	0.00153237
AYF04688.1	MLA2C4_02785		NP_830355.1	0.175438	1.12931	1.12931	1.28284	0.199547	0.2787
AYF04689.1	MLA2C4_02790		NP_830357.1	-0.513244	1.42726	-1.42726	-3.39489	0.000686552	0.00185059
AYF04690.1	MLA2C4_02885		NP_830358.1	-0.306468	1.23668	-1.23668	-1.09226	0.274717	0.363572
AYF04691.1	MLA2C4_02890		NP_830359.2	-0.065174	1.04621	-1.04621	-0.450318	0.652481	0.727504
AYF04692.1	MLA2C4_02895		NP_830360.1	-0.206129	1.15359	-1.15359	-0.497624	0.618749	0.69838
AYF04693.1	MLA2C4_02900		NP_830361.1	-0.902843	1.86975	-1.86975	-6.52244	6.91736e-11	5.46585e-10
AYF04694.1	MLA2C4_02905		NP_830362.1	-0.361936	1.28515	-1.28515	-2.34486	0.0190341	0.03618
AYF04695.1	MLA2C4_02915			0.0488524	1.03444	1.03444	0.169415	0.86547	0.897058
AYF04696.1	MLA2C4_02920			-0.281712	1.21564	-1.21564	-1.57495	0.115268	0.173758
	MLA2C4_02925		NP_832205.1	0.500312	1.41452	1.41452	1.0793	0.280453	0.369216
AYF04697.1	MLA2C4_02930	queG	NP_830363.1	-0.465161	1.38047	-1.38047	-2.03829	0.041521	0.0717222
AYF04698.1	MLA2C4_02935		NP_830364.1	-0.353813	1.27793	-1.27793	-1.51159	0.130637	0.193863
AYF04699.1	MLA2C4_02940	trmL	NP_830365.1	0.33588	1.26215	1.26215	2.43203	0.0150145	0.0293944
AYF04700.1	MLA2C4_02945		NP_830366.1	0.393716	1.31377	1.31377	2.99136	0.00277739	0.00655337
AYF04701.1	MLA2C4_02950		NP_830367.1	-3.48258	11.1779	-11.1779	-20.4047	1.52024e-92	6.04423e-90
AYF04702.1	MLA2C4_02955	yhbH	NP_830370.1	-1.30494	2.47074	-2.47074	-3.78191	0.000155629	0.000484224
AYF04703.1	MLA2C4_02960		NP_830371.1	-0.134488	1.0977	-1.0977	-0.44562	0.655872	0.729788
AYF04704.1	MLA2C4_02965			-0.842538	1.7932	-1.7932	-3.36943	0.000753245	0.00201217
AYF04705.1	MLA2C4_02970		NP_830372.1	-0.71805	1.64496	-1.64496	-3.56687	0.000361264	0.00105225
AYF04706.1	MLA2C4_02975		NP_832227.1	-0.124077	1.08981	-1.08981	-0.91301	0.361237	0.451878
AYF04707.1	MLA2C4_02980		NP_830374.1	0.200496	1.14909	1.14909	1.05026	0.293599	0.383245
AYF04708.1	MLA2C4_02985		NP_830375.1	-0.018521	1.01292	-1.01292	-0.154985	0.876833	0.906866
AYF04709.1	MLA2C4_02990		NP_833253.1	-0.654577	1.57415	-1.57415	-3.7637	0.000167418	0.000517661
AYF04710.1	MLA2C4_02995		NP_830377.1	0.242523	1.18306	1.18306	1.20804	0.22703	0.310273
AYF04711.1	MLA2C4_03000		NP_830378.1	0.173275	1.12762	1.12762	0.545415	0.585468	0.668815
AYF04712.1	MLA2C4_03005		NP_830379.1	-1.44632	2.72512	-2.72512	-8.3617	6.182e-17	8.6748e-16
AYF04713.1	MLA2C4_03010		NP_830380.1	0.620952	1.53789	1.53789	1.78902	0.0736113	0.117892
AYF04714.1	MLA2C4_03015		NP_830381.1	2.02343	4.0655	4.0655	7.23254	4.74043e-13	4.59687e-12
	MLA2C4_03020		NP_832205.1	0.42495	1.34253	1.34253	1.2871	0.198061	0.276867
	MLA2C4_03025		NP_832205.1	-0.733409	1.66256	-1.66256	-3.33384	0.00085655	0.00225406
AYF04715.1	MLA2C4_03030		NP_830382.1	-1.40123	2.64126	-2.64126	-11.9086	1.06782e-32	3.12551e-31
AYF04716.1	MLA2C4_03035		NP_830388.1	-0.907937	1.87636	-1.87636	-2.89994	0.0037323	0.00853224
AYF09435.1	MLA2C4_03040		NP_830389.1	-0.965766	1.9531	-1.9531	-4.69138	2.71368e-06	1.18021e-05
AYF04717.1	MLA2C4_03045		NP_830390.1	-0.932612	1.90873	-1.90873	-6.49736	8.17439e-11	6.40395e-10
AYF04719.1	MLA2C4_03055		NP_830392.1	-0.980551	1.97322	-1.97322	-1.85555	0.0635184	0.103997
AYF04720.1	MLA2C4_03060		NP_830393.1	0.196366	1.14581	1.14581	1.07806	0.281007	0.369741
AYF04721.1	MLA2C4_03065		NP_830394.1	-0.0667666	1.04737	-1.04737	-0.27518	0.783178	0.834422
AYF04722.1	MLA2C4_03070		NP_830395.1	-0.249053	1.18843	-1.18843	-1.17253	0.240983	0.326165
AYF04723.1	MLA2C4_03075		NP_830396.1	-0.199945	1.14865	-1.14865	-0.563972	0.572773	0.656899
AYF04724.1	MLA2C4_03080		NP_830397.1	1.1221	2.17664	2.17664	2.95571	0.00311947	0.00725999
AYF04725.1	MLA2C4_03085		NP_830398.1	-2.62851	6.18386	-6.18386	-6.39016	1.65708e-10	1.25479e-09
AYF04727.1	MLA2C4_03095		NP_830400.1	0.0131472	1.00915	1.00915	0.0669173	0.946648	0.958094
AYF04728.1	MLA2C4_03100		NP_830401.1	0.778885	1.7158	1.7158	5.71179	1.11791e-08	7.11142e-08
AYF04729.1	MLA2C4_03105		NP_830402.1	-0.392477	1.31265	-1.31265	-2.66776	0.00763589	0.0161056
AYF04730.1	MLA2C4_03110		NP_830403.1	-0.377315	1.29892	-1.29892	-2.37546	0.0175271	0.0335966
AYF04731.1	MLA2C4_03115		NP_830404.1	-1.14152	2.20614	-2.20614	-4.88669	1.02545e-06	4.79181e-06
AYF04732.1	MLA2C4_03120		NP_830405.1	-0.489579	1.40404	-1.40404	-2.88366	0.00393078	0.00892889
AYF04733.1	MLA2C4_03125		NP_830406.1	-0.679293	1.60135	-1.60135	-5.12139	3.03289e-07	1.56771e-06
AYF04734.1	MLA2C4_03130		NP_830407.1	-0.551072	1.46517	-1.46517	-3.51403	0.00044137	0.00125793
AYF04735.1	MLA2C4_03135		NP_830408.1	0.00674777	1.00469	1.00469	0.0450277	0.964085	0.972442
AYF04736.1	MLA2C4_03140	ald	NP_830409.1	0.13487	1.09799	1.09799	1.11977	0.262812	0.350832
AYF04737.1	MLA2C4_03145		NP_830410.1	0.116279	1.08394	1.08394	1.0752	0.282286	0.371289
AYF04738.1	MLA2C4_03150		NP_830412.1	-0.926167	1.90022	-1.90022	-5.64354	1.66588e-08	1.03623e-07
AYF04739.1	MLA2C4_03155	cadA	NP_830413.1	-1.43987	2.71296	-2.71296	-13.0869	3.91382e-39	1.51812e-37
AYF04740.1	MLA2C4_03160		NP_830414.1	-0.231724	1.17424	-1.17424	-1.53558	0.124643	0.186125
AYF04741.1	MLA2C4_03165		NP_830415.1	0.146836	1.10714	1.10714	0.973676	0.330218	0.420461
AYF04742.1	MLA2C4_03170		NP_830419.1	-2.60733	6.09374	-6.09374	-16.6261	4.50981e-62	4.39108e-60
AYF04743.1	MLA2C4_03175		NP_830420.1	0.0403037	1.02833	1.02833	0.190917	0.848591	0.885399
AYF04744.1	MLA2C4_03180		NP_830421.1	0.282345	1.21617	1.21617	1.42482	0.15421	0.22295
AYF04745.1	MLA2C4_03185		NP_830422.1	-0.143124	1.10429	-1.10429	-0.639406	0.522559	0.609716
AYF04746.1	MLA2C4_03190		NP_830423.1	0.548706	1.46277	1.46277	3.89809	9.69524e-05	0.000314547
AYF04747.1	MLA2C4_03195		NP_830424.1	0.0910563	1.06515	1.06515	0.416044	0.677378	0.748441
AYF04749.1	MLA2C4_03205		NP_830426.1	0.155548	1.11384	1.11384	0.585532	0.55819	0.643578
AYF04750.1	MLA2C4_03210		NP_830427.1	-0.0911901	1.06525	-1.06525	-0.530021	0.596097	0.677784
AYF04751.1	MLA2C4_03215	aspA	NP_830428.1	-0.663702	1.58414	-1.58414	-4.27877	1.87927e-05	7.02666e-05
AYF04752.1	MLA2C4_03220		NP_830429.1	-2.36867	5.16464	-5.16464	-14.0811	4.96186e-45	2.4919e-43
AYF04753.1	MLA2C4_03225		NP_830430.1	-0.214306	1.16015	-1.16015	-1.25392	0.209873	0.291001
AYF04754.1	MLA2C4_03230		NP_830431.1	-0.527996	1.44192	-1.44192	-1.34148	0.179765	0.255027
AYF04755.1	MLA2C4_03235		NP_830432.1	0.104236	1.07493	1.07493	0.864678	0.387215	0.478726
AYF04756.1	MLA2C4_03240		NP_830433.1	0.673828	1.5953	1.5953	3.41549	0.000636667	0.00173375
AYF04757.1	MLA2C4_03245			0.8993	1.86516	1.86516	4.14417	3.41047e-05	0.000122249
AYF04758.1	MLA2C4_03250		NP_830434.1	0.708537	1.63415	1.63415	2.74585	0.00603539	0.0130708
AYF04759.1	MLA2C4_03255		NP_830435.1	0.979829	1.97223	1.97223	4.61849	3.86545e-06	1.64368e-05
AYF04760.1	MLA2C4_03260		NP_830436.1	0.543228	1.45723	1.45723	2.88013	0.00397512	0.00900963
AYF04761.1	MLA2C4_03265		NP_830437.1	-0.403828	1.32301	-1.32301	-2.7305	0.00632382	0.0136273
AYF04762.1	MLA2C4_03270		NP_830438.1	-0.546297	1.46033	-1.46033	-4.60043	4.21615e-06	1.78327e-05
AYF04763.1	MLA2C4_03275		NP_830439.1	0.169114	1.12437	1.12437	0.660535	0.508911	0.597964
AYF04764.1	MLA2C4_03280		NP_830440.1	0.254677	1.19307	1.19307	1.901	0.0573021	0.0951909
AYF04765.1	MLA2C4_03285		NP_830441.1	0.406402	1.32538	1.32538	2.53509	0.0112418	0.0227361
AYF04766.1	MLA2C4_03290		NP_830442.1	-0.626276	1.54358	-1.54358	-3.8011	0.000144056	0.000451571
AYF04767.1	MLA2C4_03300		NP_830443.1	-0.83038	1.77815	-1.77815	-1.47053	0.141418	0.207346
AYF04768.1	MLA2C4_03305		NP_830444.1	0.689375	1.61258	1.61258	4.69845	2.62148e-06	1.14429e-05
AYF04769.1	MLA2C4_03310		NP_830445.1	-0.408625	1.32742	-1.32742	-1.45789	0.144871	0.211628
AYF04770.1	MLA2C4_03315	treR	NP_830446.1	0.0692607	1.04918	1.04918	0.448285	0.653948	0.728968
AYF04771.1	MLA2C4_03320		NP_830447.1	1.27344	2.41738	2.41738	7.19284	6.34567e-13	6.1162e-12
AYF04772.1	MLA2C4_03325	treC	NP_830448.1	1.50696	2.84211	2.84211	9.0489	1.44417e-19	2.33564e-18
AYF04773.1	MLA2C4_03330		NP_830449.1	-1.78235	3.43986	-3.43986	-5.58382	2.3529e-08	1.42639e-07
AYF04774.1	MLA2C4_03335		NP_830450.1	-1.86792	3.65006	-3.65006	-3.62381	0.000290294	0.00085599
AYF04775.1	MLA2C4_03340		NP_830451.1	-1.09047	2.12943	-2.12943	-3.58775	0.000333545	0.000975088
AYF04776.1	MLA2C4_03345			0.164135	1.12049	1.12049	0.985185	0.324533	0.414551
AYF04777.1	MLA2C4_03350			-0.0734128	1.0522	-1.0522	-0.436253	0.662653	0.735408
AYF04778.1	MLA2C4_03355		NP_834567.1	1.1505	2.21991	2.21991	5.93353	2.96487e-09	1.99794e-08
AYF04779.1	MLA2C4_03360		NP_834566.1	0.483945	1.39856	1.39856	1.34455	0.178769	0.253766
AYF04781.1	MLA2C4_03370		NP_830453.1	-0.314146	1.24328	-1.24328	-1.83869	0.0659612	0.107517
AYF04782.1	MLA2C4_03375		NP_830454.1	0.180954	1.13363	1.13363	0.566552	0.571019	0.655675
AYF04787.1	MLA2C4_03400		NP_830459.1	0.639033	1.55728	1.55728	4.21079	2.54478e-05	9.29645e-05
AYF04788.1	MLA2C4_03405		NP_830460.1	0.56065	1.47493	1.47493	3.34577	0.000820541	0.00217023
AYF04789.1	MLA2C4_03410			1.10312	2.14818	2.14818	4.74927	2.04151e-06	9.09607e-06
AYF04791.1	MLA2C4_03420		NP_830462.1	-1.55397	2.93624	-2.93624	-4.5448	5.49875e-06	2.27139e-05
AYF04792.1	MLA2C4_03425		NP_830463.1	0.0248593	1.01738	1.01738	0.0814361	0.935095	0.949358
AYF04793.1	MLA2C4_03430		NP_830464.1	0.322242	1.25027	1.25027	1.35418	0.17568	0.250274
AYF04794.1	MLA2C4_03435		NP_830465.1	-0.489327	1.40379	-1.40379	-2.93855	0.00329756	0.00762241
AYF04795.1	MLA2C4_03440		NP_830466.1	-0.266144	1.20259	-1.20259	-1.06665	0.286128	0.375136
AYF04796.1	MLA2C4_03445		NP_830467.1	-0.502836	1.417	-1.417	-1.6754	0.0938553	0.145621
AYF04797.1	MLA2C4_03450		NP_830468.1	0.558683	1.47292	1.47292	1.93042	0.053555	0.0898737
AYF04798.1	MLA2C4_03455		NP_830469.1	0.71766	1.64451	1.64451	3.46631	0.000527653	0.00147132
AYF04800.1	MLA2C4_03465			0.931249	1.90693	1.90693	8.69362	3.51082e-18	5.29182e-17
AYF04801.1	MLA2C4_03470			0.996282	1.99485	1.99485	6.62297	3.52044e-11	2.89586e-10
AYF04802.1	MLA2C4_03475			0.870435	1.82821	1.82821	6.03618	1.57802e-09	1.09588e-08
AYF04803.1	MLA2C4_03480		NP_830697.1	0.923713	1.89699	1.89699	6.64324	3.06862e-11	2.55504e-10
AYF09436.1	MLA2C4_03485			1.00775	2.01077	2.01077	7.36413	1.78304e-13	1.8023e-12
AYF04804.1	MLA2C4_03490	glpT	NP_830470.1	1.29565	2.45488	2.45488	5.87065	4.34087e-09	2.8916e-08
AYF04805.1	MLA2C4_03495		NP_830471.1	0.405385	1.32444	1.32444	2.63912	0.00831213	0.0173251
AYF04806.1	MLA2C4_03500		NP_830472.1	0.202046	1.15033	1.15033	1.4405	0.149725	0.217653
AYF04807.1	MLA2C4_03505		NP_830473.1	0.637417	1.55554	1.55554	3.5845	0.000337721	0.000986691
AYF04808.1	MLA2C4_03510	rbsK	NP_830474.1	0.463306	1.3787	1.3787	2.00781	0.044663	0.0764851
AYF04809.1	MLA2C4_03515		NP_830475.1	0.486655	1.40119	1.40119	1.08437	0.278199	0.366978
AYF04810.1	MLA2C4_03520		NP_830476.1	0.253274	1.19191	1.19191	0.911224	0.362178	0.452817
AYF04811.1	MLA2C4_03525	rbsC	NP_830477.1	0.778205	1.715	1.715	5.01257	5.37065e-07	2.65803e-06
AYF04812.1	MLA2C4_03530			-0.104104	1.07483	-1.07483	-0.631961	0.527412	0.614628
AYF04813.1	MLA2C4_03535	fsa	NP_830478.1	-0.285186	1.21857	-1.21857	-2.15534	0.0311351	0.0561609
AYF04814.1	MLA2C4_03540		NP_830479.1	2.03343	4.09377	4.09377	13.8327	1.61873e-43	7.72298e-42
AYF04816.1	MLA2C4_03550		NP_830480.1	-1.14987	2.21894	-2.21894	-7.17233	7.37317e-13	7.03548e-12
AYF04817.1	MLA2C4_03555		NP_830481.1	-2.74918	6.72337	-6.72337	-19.0265	1.02956e-80	2.33906e-78
AYF04818.1	MLA2C4_03560		NP_830482.1	0.0521934	1.03684	1.03684	0.136505	0.891422	0.918384
AYF04819.1	MLA2C4_03565		NP_830483.1	0.426685	1.34414	1.34414	2.99429	0.00275087	0.00649723
AYF04820.1	MLA2C4_03570	sph	NP_830484.1	0.436659	1.35347	1.35347	3.52877	0.000417498	0.00119633
AYF04821.1	MLA2C4_03575		NP_830485.1	-0.689265	1.61246	-1.61246	-2.45053	0.0142648	0.0281345
AYF04822.1	MLA2C4_03580		NP_830486.1	-1.1065	2.15323	-2.15323	-5.01983	5.17184e-07	2.56495e-06
AYF04823.1	MLA2C4_03585		NP_830487.1	-0.198755	1.14771	-1.14771	-0.946347	0.343971	0.43461
AYF04824.1	MLA2C4_03590		NP_830488.1	-0.304832	1.23527	-1.23527	-1.21128	0.225787	0.309105
AYF04825.1	MLA2C4_03595		NP_830490.1	0.420255	1.33816	1.33816	2.1815	0.0291463	0.0528533
AYF04826.1	MLA2C4_03600		NP_830491.1	-0.197664	1.14684	-1.14684	-1.13026	0.258368	0.345674
AYF04827.1	MLA2C4_03605		NP_830492.1	-0.0638486	1.04525	-1.04525	-0.530963	0.595445	0.677203
AYF04828.1	MLA2C4_03610		NP_830493.1	-0.0105753	1.00736	-1.00736	-0.0332342	0.973488	0.979028
AYF04829.1	MLA2C4_03615		NP_830494.1	-0.345703	1.27077	-1.27077	-1.74948	0.0802089	0.126881
AYF04830.1	MLA2C4_03620		NP_830495.1	0.301932	1.23279	1.23279	2.06267	0.0391439	0.0680844
AYF04831.1	MLA2C4_03625		NP_830496.1	0.787401	1.72596	1.72596	4.44222	8.90354e-06	3.5399e-05
AYF04832.1	MLA2C4_03630		NP_830497.1	-0.318282	1.24684	-1.24684	-1.40219	0.16086	0.231363
AYF04833.1	MLA2C4_03635	brnQ	NP_830498.1	0.350787	1.27526	1.27526	1.19806	0.230893	0.31474
AYF04834.1	MLA2C4_03640		NP_830499.1	-1.05618	2.07942	-2.07942	-5.40917	6.33159e-08	3.64391e-07
AYF04835.1	MLA2C4_03645		NP_830500.1	-0.227774	1.17103	-1.17103	-1.77469	0.0759492	0.121148
AYF04836.1	MLA2C4_03650		NP_830501.1	0.294316	1.2263	1.2263	2.22893	0.0258184	0.047468
AYF04837.1	MLA2C4_03655		NP_830502.1	0.576923	1.49166	1.49166	4.06638	4.77488e-05	0.0001658
AYF04838.1	MLA2C4_03660		NP_830503.1	0.23198	1.17445	1.17445	0.680449	0.49622	0.586878
AYF04839.1	MLA2C4_03665		NP_830504.1	-0.0213419	1.0149	-1.0149	-0.0947876	0.924483	0.941655
AYF04840.1	MLA2C4_03670		NP_830505.1	-0.560767	1.47505	-1.47505	-2.96699	0.00300731	0.00702984
AYF04841.1	MLA2C4_03675		NP_830506.1	-0.978467	1.97037	-1.97037	-2.55993	0.0104692	0.0213183
AYF04842.1	MLA2C4_03680		NP_830507.1	-1.42078	2.67731	-2.67731	-10.134	3.9053e-24	8.39287e-23
AYF04843.1	MLA2C4_03685	qoxD	NP_830508.1	0.658662	1.57862	1.57862	4.88176	1.05143e-06	4.90358e-06
AYF04844.1	MLA2C4_03690	qoxC	NP_830509.1	0.811694	1.75527	1.75527	6.35311	2.11004e-10	1.5779e-09
AYF04845.1	MLA2C4_03695	qoxB	NP_830510.1	1.02988	2.04185	2.04185	7.82009	5.2784e-15	6.23348e-14
AYF04846.1	MLA2C4_03700	qoxA	NP_830511.1	1.05368	2.07582	2.07582	8.31805	8.94211e-17	1.24381e-15
AYF04847.1	MLA2C4_03705		NP_830512.1	0.616535	1.53319	1.53319	3.91696	8.96723e-05	0.000293434
AYF04848.1	MLA2C4_03710		NP_830513.1	-0.189665	1.1405	-1.1405	-1.0507	0.293396	0.383085
AYF04849.1	MLA2C4_03715		NP_830514.1	-0.671017	1.5922	-1.5922	-1.57568	0.1151	0.173559
AYF04851.1	MLA2C4_03725		NP_830516.1	-1.18186	2.26868	-2.26868	-4.15445	3.2607e-05	0.000117145
AYF04855.1	MLA2C4_03745		NP_830519.1	-0.132219	1.09598	-1.09598	-1.23744	0.215925	0.298343
AYF04856.1	MLA2C4_03750		NP_830520.1	0.261484	1.19871	1.19871	2.32859	0.0198807	0.0376541
AYF04857.1	MLA2C4_03755		NP_830521.1	0.374645	1.29652	1.29652	2.6955	0.00702824	0.0149428
AYF04858.1	MLA2C4_03760		NP_830522.1	-1.63582	3.10763	-3.10763	-4.63174	3.62607e-06	1.54879e-05
AYF09437.1	MLA2C4_03765		NP_830523.1	-0.0828949	1.05914	-1.05914	-0.162038	0.871276	0.902292
AYF04859.1	MLA2C4_03770		NP_830524.1	-0.830561	1.77838	-1.77838	-2.22227	0.0262653	0.0482525
AYF04860.1	MLA2C4_03775		NP_830525.1	-0.598938	1.5146	-1.5146	-1.88534	0.0593836	0.0982041
AYF04861.1	MLA2C4_03780		NP_830526.1	-1.15706	2.23003	-2.23003	-7.53821	4.76474e-14	5.19009e-13
AYF04862.1	MLA2C4_03900		NP_830527.1	-0.919343	1.89125	-1.89125	-5.21307	1.85743e-07	1.00246e-06
AYF04863.1	MLA2C4_03905		NP_830528.1	-0.907966	1.8764	-1.8764	-6.28382	3.30358e-10	2.42856e-09
AYF04864.1	MLA2C4_03910		NP_830529.1	-0.522994	1.43693	-1.43693	-3.09762	0.00195083	0.0047869
AYF04865.1	MLA2C4_03915		NP_830530.1	-0.650028	1.5692	-1.5692	-4.575	4.76231e-06	1.98784e-05
AYF04866.1	MLA2C4_03920	tenA	NP_830532.1	-0.532982	1.44692	-1.44692	-3.70394	0.000212279	0.000647145
AYF04867.1	MLA2C4_03925		NP_830533.1	-0.533836	1.44777	-1.44777	-3.2687	0.00108042	0.00276984
AYF09438.1	MLA2C4_03930		NP_830534.1	-0.481599	1.39629	-1.39629	-3.32822	0.000874029	0.00228995
AYF04868.1	MLA2C4_03935		NP_830535.1	-0.530992	1.44492	-1.44492	-4.38095	1.18163e-05	4.59833e-05
AYF04869.1	MLA2C4_03940		NP_830536.1	-0.462765	1.37818	-1.37818	-3.20468	0.00135214	0.00340604
AYF04870.1	MLA2C4_03945	thiO	NP_830537.1	-0.368333	1.29086	-1.29086	-1.8624	0.0625468	0.102688
AYF04871.1	MLA2C4_03950		NP_830538.1	-0.379714	1.30108	-1.30108	-1.96011	0.0499825	0.0845027
AYF04872.1	MLA2C4_03955		NP_830539.1	-0.640021	1.55835	-1.55835	-4.31793	1.575e-05	5.96847e-05
AYF04873.1	MLA2C4_03960		NP_830540.1	-0.702535	1.62736	-1.62736	-4.9045	9.36632e-07	4.40698e-06
AYF04874.1	MLA2C4_03965	thiD	NP_830541.1	-0.538104	1.45206	-1.45206	-4.18159	2.89482e-05	0.00010471
AYF04875.1	MLA2C4_03970			-0.926504	1.90066	-1.90066	-3.94157	8.09515e-05	0.00026728
AYF04876.1	MLA2C4_03975		NP_830542.1	-0.776258	1.71268	-1.71268	-2.68653	0.00721977	0.0152955
AYF04879.1	MLA2C4_03990		NP_830543.1	-2.32065	4.99556	-4.99556	-6.20531	5.45881e-10	3.92228e-09
AYF04880.1	MLA2C4_03995	kdpB	NP_830544.1	-2.3766	5.1931	-5.1931	-5.84452	5.0803e-09	3.36174e-08
AYF04881.1	MLA2C4_04000		NP_830545.1	-1.95385	3.87407	-3.87407	-5.6813	1.33674e-08	8.41373e-08
AYF04882.1	MLA2C4_04005		NP_830546.1	-1.20194	2.30048	-2.30048	-4.01017	6.0675e-05	0.00020516
AYF04883.1	MLA2C4_04010		NP_830547.1	-0.0914855	1.06547	-1.06547	-0.197547	0.843399	0.881279
AYF04884.1	MLA2C4_04015		NP_830548.1	1.20743	2.30926	2.30926	2.47456	0.01334	0.026534
AYF04885.1	MLA2C4_04020		NP_830549.1	-0.88606	1.84812	-1.84812	-4.88455	1.03667e-06	4.83949e-06
AYF04886.1	MLA2C4_04025		NP_830550.1	-0.695122	1.61902	-1.61902	-1.10432	0.269452	0.357596
AYF04888.1	MLA2C4_04035			0.536132	1.45008	1.45008	1.03101	0.302537	0.392017
AYF04889.1	MLA2C4_04040		NP_830554.1	-0.780708	1.71797	-1.71797	-2.02954	0.042403	0.072987
AYF04890.1	MLA2C4_04045		NP_830555.1	-0.420687	1.33856	-1.33856	-1.67888	0.0931753	0.144801
AYF04891.1	MLA2C4_04050		NP_830559.1	1.27261	2.41599	2.41599	4.93182	8.14684e-07	3.8791e-06
AYF04893.1	MLA2C4_04060		NP_830561.1	-0.515567	1.42956	-1.42956	-0.744651	0.456483	0.547756
AYF04895.1	MLA2C4_04070		NP_830567.1	-0.533864	1.4478	-1.4478	-3.7962	0.000146934	0.000459686
AYF04896.1	MLA2C4_04075		NP_830568.1	-0.555429	1.46961	-1.46961	-4.17055	3.03871e-05	0.000109499
AYF04897.1	MLA2C4_04080		NP_830569.1	-0.908489	1.87708	-1.87708	-4.33579	1.45238e-05	5.55234e-05
AYF04898.1	MLA2C4_04085		NP_830570.1	-1.57979	2.98927	-2.98927	-4.50988	6.48647e-06	2.64957e-05
AYF04899.1	MLA2C4_04090		NP_830571.1	-0.485129	1.39971	-1.39971	-3.39491	0.000686523	0.00185059
AYF04900.1	MLA2C4_04095		NP_830572.1	0.0146683	1.01022	1.01022	0.0440375	0.964875	0.973032
AYF04902.1	MLA2C4_04105		NP_830574.1	-2.42152	5.35734	-5.35734	-3.51048	0.000447296	0.00127102
AYF04903.1	MLA2C4_04110		NP_830575.1	-1.65985	3.15983	-3.15983	-2.63936	0.00830619	0.0173203
AYF09439.1	MLA2C4_04115		NP_830576.1	-0.410356	1.32901	-1.32901	-2.92756	0.00341633	0.00787027
	MLA2C4_04120		NP_832205.1	-0.693427	1.61712	-1.61712	-2.1508	0.031492	0.0565907
AYF04904.1	MLA2C4_04125			0.860151	1.81523	1.81523	5.05659	4.26814e-07	2.1503e-06
AYF04905.1	MLA2C4_04130			-0.533719	1.44766	-1.44766	-0.948142	0.343057	0.4338
AYF04906.1	MLA2C4_04135			-0.75053	1.68241	-1.68241	-5.18295	2.18407e-07	1.16297e-06
AYF04907.1	MLA2C4_04140			0.333699	1.26024	1.26024	2.08317	0.0372357	0.0653371
AYF04908.1	MLA2C4_04145			0.396664	1.31646	1.31646	2.93397	0.00334655	0.0077207
AYF04909.1	MLA2C4_04150			-0.479111	1.39388	-1.39388	-1.0171	0.309105	0.398363
AYF04910.1	MLA2C4_04155			0.566907	1.48134	1.48134	3.46792	0.000524502	0.00146425
AYF09440.1	MLA2C4_04160	recJ		-1.5847	2.99945	-2.99945	-3.89786	9.70474e-05	0.000314547
AYF04911.1	MLA2C4_04165			-2.00273	4.00759	-4.00759	-3.3975	0.000680056	0.00183611
AYF09441.1	MLA2C4_04175			-2.74569	6.70712	-6.70712	-9.10491	8.63402e-20	1.42536e-18
AYF04914.1	MLA2C4_04185			-0.00280032	1.00194	-1.00194	-0.00824791	0.993419	0.994987
AYF04915.1	MLA2C4_04190			-0.197366	1.1466	-1.1466	-0.731398	0.464536	0.555882
AYF04916.1	MLA2C4_04195			1.06667	2.0946	2.0946	4.57516	4.75859e-06	1.98784e-05
AYF04917.1	MLA2C4_04200			0.566017	1.48043	1.48043	3.04973	0.00229046	0.00552188
AYF09442.1	MLA2C4_04205			0.834491	1.78323	1.78323	6.17849	6.47183e-10	4.60852e-09
AYF04918.1	MLA2C4_04210			0.971154	1.96041	1.96041	6.58561	4.53035e-11	3.66344e-10
AYF04919.1	MLA2C4_04215			0.289286	1.22204	1.22204	1.75699	0.0789197	0.125133
	MLA2C4_04220		NP_832205.1	0.673568	1.59501	1.59501	4.06277	4.84932e-05	0.00016814
	MLA2C4_04225		NP_832205.1	0.687267	1.61023	1.61023	4.39008	1.13309e-05	4.42026e-05
AYF04920.1	MLA2C4_04230			-0.199925	1.14864	-1.14864	-1.55819	0.119188	0.179101
	MLA2C4_04235		NP_832205.1	-1.36074	2.56817	-2.56817	-6.93858	3.96057e-12	3.52535e-11
AYF04921.1	MLA2C4_04240		NP_830579.1	0.020717	1.01446	1.01446	0.0486513	0.961197	0.970349
AYF04922.1	MLA2C4_04245		NP_830580.1	-1.26056	2.39588	-2.39588	-3.04031	0.00236337	0.00568901
AYF04923.1	MLA2C4_04250			-0.104744	1.0753	-1.0753	-0.367928	0.712927	0.777743
AYF04924.1	MLA2C4_04255			-0.955299	1.93898	-1.93898	-1.95994	0.0500024	0.0845064
AYF04925.1	MLA2C4_04260			-1.67223	3.18706	-3.18706	-5.54411	2.95451e-08	1.78204e-07
AYF04926.1	MLA2C4_04265	cdr	NP_830581.1	-2.65965	6.31882	-6.31882	-8.98822	2.51271e-19	4.02287e-18
AYF04927.1	MLA2C4_04270		NP_830582.1	0.290252	1.22285	1.22285	1.66621	0.0956718	0.148102
	MLA2C4_04275		NP_832205.1	-2.39089	5.24479	-5.24479	-5.27502	1.32742e-07	7.32153e-07
AYF04933.1	MLA2C4_04305		NP_830589.1	-0.617244	1.53394	-1.53394	-3.63784	0.000274931	0.000815223
AYF04934.1	MLA2C4_04310		NP_830590.1	0.962137	1.94819	1.94819	5.85891	4.65913e-09	3.09592e-08
AYF04935.1	MLA2C4_04315		NP_830591.1	0.145714	1.10628	1.10628	1.24356	0.213661	0.295557
AYF04936.1	MLA2C4_04320		NP_830592.1	-1.44782	2.72796	-2.72796	-6.7122	1.91707e-11	1.62169e-10
AYF04937.1	MLA2C4_04325		NP_830593.1	-0.299203	1.23046	-1.23046	-1.73725	0.0823433	0.129742
AYF04938.1	MLA2C4_04330		NP_830594.1	-0.303786	1.23438	-1.23438	-1.84929	0.0644163	0.105214
AYF04939.1	MLA2C4_04340		NP_830595.1	-0.517661	1.43163	-1.43163	-2.72404	0.00644893	0.0138656
AYF04940.1	MLA2C4_04345		NP_830596.1	-0.0212629	1.01485	-1.01485	-0.0827713	0.934033	0.948749
AYF04942.1	MLA2C4_04355		NP_830598.1	-0.777511	1.71417	-1.71417	-1.55246	0.120552	0.18098
AYF04945.1	MLA2C4_04370		NP_830601.1	-0.774311	1.71037	-1.71037	-1.87518	0.0607683	0.100182
AYF04946.1	MLA2C4_04375		NP_830603.1	-1.1859	2.27505	-2.27505	-9.1584	5.26732e-20	8.9432e-19
AYF04947.1	MLA2C4_04380		NP_830604.1	-1.26423	2.402	-2.402	-5.54365	2.96235e-08	1.78452e-07
AYF04948.1	MLA2C4_04385		NP_830605.1	-0.847348	1.79919	-1.79919	-2.85032	0.00436748	0.00981039
AYF04949.1	MLA2C4_04390		NP_830606.1	-0.744899	1.67586	-1.67586	-2.68722	0.00720505	0.0152779
AYF04950.1	MLA2C4_04395		NP_830607.1	0.203567	1.15154	1.15154	0.93122	0.35174	0.442433
AYF04951.1	MLA2C4_04400		NP_830608.1	-0.887293	1.8497	-1.8497	-2.06949	0.0385	0.0671603
AYF04952.1	MLA2C4_04405		NP_830609.1	-0.950821	1.93297	-1.93297	-4.2134	2.51553e-05	9.20366e-05
AYF04953.1	MLA2C4_04410	brnQ	NP_830610.1	0.35369	1.27783	1.27783	1.38838	0.165023	0.236575
AYF04954.1	MLA2C4_04415		NP_830611.1	-4.80025	27.8625	-27.8625	-4.7811	1.74338e-06	7.83946e-06
AYF04955.1	MLA2C4_04420		NP_830612.1	-7.02431	130.175	-130.175	-5.49313	3.94867e-08	2.32581e-07
AYF04959.1	MLA2C4_04440		NP_830616.1	-2.04813	4.1357	-4.1357	-3.35211	0.000801974	0.00213041
AYF04961.1	MLA2C4_04450		NP_830618.1	0.90911	1.87789	1.87789	1.38364	0.166469	0.238291
AYF04965.1	MLA2C4_04470			-0.545385	1.45941	-1.45941	-2.75058	0.00594892	0.0129011
AYF04966.1	MLA2C4_04475		NP_830622.1	-0.0238301	1.01665	-1.01665	-0.164082	0.869666	0.901016
AYF04967.1	MLA2C4_04480		NP_833309.1	-0.768333	1.7033	-1.7033	-1.7594	0.0785088	0.124523
AYF04968.1	MLA2C4_04490		NP_830624.1	-0.733318	1.66246	-1.66246	-2.15119	0.031461	0.0565907
AYF04969.1	MLA2C4_04495		NP_830625.1	-0.0301143	1.02109	-1.02109	-0.128581	0.897689	0.922238
AYF04970.1	MLA2C4_04500		NP_830626.1	-0.410758	1.32938	-1.32938	-2.34796	0.0188767	0.0359238
AYF04971.1	MLA2C4_04505	murQ	NP_830627.1	-1.79484	3.46976	-3.46976	-5.00448	5.60117e-07	2.75781e-06
AYF04972.1	MLA2C4_04510		NP_830628.1	-2.6233	6.16159	-6.16159	-13.1456	1.80316e-39	7.16907e-38
AYF04973.1	MLA2C4_04515		NP_830629.1	-2.08975	4.25674	-4.25674	-8.80245	1.33855e-18	2.08701e-17
AYF04976.1	MLA2C4_04530		NP_830632.1	0.196585	1.14598	1.14598	0.568565	0.569652	0.654263
AYF04977.1	MLA2C4_04535		NP_830633.1	0.539181	1.45315	1.45315	2.85211	0.00434299	0.00976457
AYF04978.1	MLA2C4_04540		NP_830634.1	0.464589	1.37992	1.37992	1.51644	0.129407	0.192337
AYF04980.1	MLA2C4_04550		NP_830636.1	0.886309	1.84844	1.84844	3.10499	0.00190285	0.00468205
AYF04981.1	MLA2C4_04555		NP_830637.1	0.371577	1.29377	1.29377	0.940134	0.347149	0.437813
AYF04982.1	MLA2C4_04560		NP_830638.1	-3.24921	9.50848	-9.50848	-6.32782	2.48647e-10	1.84781e-09
AYF04983.1	MLA2C4_04565		NP_830639.1	-2.96044	7.78364	-7.78364	-5.98553	2.15682e-09	1.47003e-08
AYF04984.1	MLA2C4_04570		NP_830640.1	-0.16055	1.11771	-1.11771	-1.11446	0.265081	0.353368
AYF04985.1	MLA2C4_04575		NP_830641.1	-0.542447	1.45644	-1.45644	-3.21226	0.00131697	0.00332447
AYF04986.1	MLA2C4_04580		NP_830642.1	0.210171	1.15683	1.15683	0.673709	0.500496	0.590326
AYF04989.1	MLA2C4_04595			0.535432	1.44938	1.44938	1.774	0.0760637	0.12129
AYF04990.1	MLA2C4_04600		NP_830645.1	0.196209	1.14568	1.14568	1.10964	0.267153	0.35494
AYF04991.1	MLA2C4_04605		NP_830646.1	-2.0119	4.03313	-4.03313	-7.18017	6.96226e-13	6.67006e-12
AYF04993.1	MLA2C4_04615		NP_830648.1	-2.16072	4.47137	-4.47137	-9.63578	5.64637e-22	1.07326e-20
AYF04994.1	MLA2C4_04620		NP_830650.1	-0.188894	1.13989	-1.13989	-1.16484	0.244086	0.329243
AYF04995.1	MLA2C4_04625		NP_830651.1	-0.473387	1.38837	-1.38837	-1.90157	0.0572269	0.0951323
AYF04996.1	MLA2C4_04630		NP_830652.1	1.23256	2.34983	2.34983	4.43483	9.21433e-06	3.65737e-05
AYF04997.1	MLA2C4_04635		NP_830654.1	-0.183822	1.13589	-1.13589	-1.46767	0.142195	0.208357
AYF04998.1	MLA2C4_04645		NP_830656.1	-0.108367	1.07801	-1.07801	-0.536409	0.591676	0.674041
AYF04999.1	MLA2C4_04650		NP_830657.1	-0.491862	1.40626	-1.40626	-3.67015	0.000242411	0.000731333
AYF05000.1	MLA2C4_04660		NP_830658.1	0.501088	1.41528	1.41528	4.08423	4.42227e-05	0.000154456
AYF05001.1	MLA2C4_04665		NP_830659.1	0.340953	1.26659	1.26659	2.25744	0.0239803	0.0446391
AYF05002.1	MLA2C4_04670		NP_830660.1	0.21058	1.15715	1.15715	1.60024	0.109545	0.166499
AYF05003.1	MLA2C4_04675		NP_830661.1	-6.21203	74.1324	-74.1324	-10.1227	4.38087e-24	9.3727e-23
AYF05005.1	MLA2C4_04685		NP_830663.1	-3.20844	9.24349	-9.24349	-7.55031	4.34219e-14	4.74064e-13
AYF05006.1	MLA2C4_04690		NP_830664.1	-2.6692	6.36075	-6.36075	-4.63557	3.55963e-06	1.52314e-05
AYF09443.1	MLA2C4_04695		NP_830665.1	-0.819081	1.76428	-1.76428	-4.1207	3.77731e-05	0.000134589
AYF05007.1	MLA2C4_04700		NP_830666.1	-0.214017	1.15991	-1.15991	-1.43555	0.151131	0.21923
AYF05008.1	MLA2C4_04705			-0.81389	1.75795	-1.75795	-4.33236	1.47518e-05	5.63047e-05
AYF05009.1	MLA2C4_04710			-1.01514	2.0211	-2.0211	-3.05872	0.00222285	0.00537789
AYF05010.1	MLA2C4_04715		NP_830669.1	-2.93481	7.64658	-7.64658	-15.7469	7.20764e-56	5.73128e-54
AYF05011.1	MLA2C4_04720	budA	NP_830670.1	-3.28596	9.75375	-9.75375	-14.4345	3.13949e-47	1.64599e-45
AYF05012.1	MLA2C4_04725			-0.169945	1.12502	-1.12502	-0.408003	0.683271	0.751819
AYF05013.1	MLA2C4_04730		NP_830671.1	0.0672904	1.04775	1.04775	0.20456	0.837916	0.877369
AYF05014.1	MLA2C4_04735		NP_830672.1	-4.61356	24.4805	-24.4805	-8.15689	3.43755e-16	4.54308e-15
AYF05015.1	MLA2C4_04740		NP_830673.1	-0.7306	1.65933	-1.65933	-2.79644	0.00516682	0.0113861
AYF05016.1	MLA2C4_04745		NP_830674.1	0.0206957	1.01445	1.01445	0.0877794	0.930052	0.945711
AYF05017.1	MLA2C4_04750		NP_830675.1	0.0386749	1.02717	1.02717	0.342689	0.731832	0.792099
AYF05018.1	MLA2C4_04755		NP_830676.1	-0.89696	1.86214	-1.86214	-5.74168	9.37423e-09	6.02755e-08
AYF05019.1	MLA2C4_04760		NP_830678.1	0.264155	1.20093	1.20093	1.65281	0.0983686	0.151882
AYF05020.1	MLA2C4_04765		NP_830679.1	-0.0811417	1.05785	-1.05785	-0.266339	0.789978	0.839642
AYF05021.1	MLA2C4_04770			1.19068	2.28261	2.28261	7.14574	8.95093e-13	8.4397e-12
AYF05022.1	MLA2C4_04775			0.179128	1.1322	1.1322	1.41756	0.156319	0.225385
AYF05023.1	MLA2C4_04780	secA2	NP_834853.1	0.365558	1.28838	1.28838	3.19707	0.00138831	0.00348978
AYF05024.1	MLA2C4_04785		NP_830680.1	0.54763	1.46168	1.46168	4.4499	8.59084e-06	3.42987e-05
AYF05025.1	MLA2C4_04790	csaB	NP_830681.1	0.407716	1.32658	1.32658	3.63814	0.000274614	0.000815223
AYF05026.1	MLA2C4_04795			-1.87822	3.67621	-3.67621	-12.7992	1.65633e-37	5.81056e-36
AYF05027.1	MLA2C4_04800			-1.34255	2.53599	-2.53599	-8.02848	9.86898e-16	1.27601e-14
AYF05028.1	MLA2C4_04805			0.256559	1.19463	1.19463	1.85774	0.0632066	0.103557
AYF05029.1	MLA2C4_04810			0.541227	1.45521	1.45521	2.94397	0.00324036	0.00751204
AYF05030.1	MLA2C4_04815			0.763371	1.69745	1.69745	4.21822	2.46244e-05	9.03715e-05
AYF05031.1	MLA2C4_04820			0.312158	1.24156	1.24156	2.04152	0.0411994	0.0712762
AYF05032.1	MLA2C4_04825		NP_830683.1	-0.174841	1.12884	-1.12884	-1.39381	0.163375	0.234495
AYF05033.1	MLA2C4_04830		NP_830684.1	-0.557628	1.47185	-1.47185	-3.7677	0.000164759	0.000510433
AYF05034.1	MLA2C4_04835			0.426593	1.34406	1.34406	2.31008	0.0208836	0.0393351
AYF05035.1	MLA2C4_04840		NP_830685.1	0.302225	1.23304	1.23304	1.69676	0.089743	0.140244
AYF05036.1	MLA2C4_04845		NP_830686.1	1.09275	2.1328	2.1328	2.41218	0.0158575	0.030792
AYF05037.1	MLA2C4_04850		NP_830687.1	0.442563	1.35902	1.35902	3.7099	0.000207338	0.000633701
AYF05038.1	MLA2C4_04855		NP_830688.1	0.608197	1.52435	1.52435	4.4228	9.7431e-06	3.84804e-05
AYF05039.1	MLA2C4_04860		NP_830689.1	0.925344	1.89914	1.89914	5.99628	2.01893e-09	1.37999e-08
AYF05041.1	MLA2C4_04870		NP_832728.1	-1.2121	2.31675	-2.31675	-2.18776	0.0286873	0.0521795
AYF05043.1	MLA2C4_04880		NP_830692.1	-1.46298	2.75677	-2.75677	-6.56775	5.10827e-11	4.11682e-10
	MLA2C4_04890		NP_832205.1	0.440484	1.35706	1.35706	1.12659	0.259916	0.347161
AYF05044.1	MLA2C4_04895			1.80235	3.48787	3.48787	9.90663	3.89567e-23	7.87552e-22
AYF05045.1	MLA2C4_04900	bla	NP_832233.1	-0.092331	1.06609	-1.06609	-0.297864	0.765807	0.819575
AYF05047.1	MLA2C4_04910		NP_830721.1	0.264238	1.201	1.201	1.03944	0.298601	0.387864
AYF05048.1	MLA2C4_04915		NP_830722.1	-0.235901	1.17764	-1.17764	-0.845162	0.39802	0.490433
AYF05049.1	MLA2C4_04920		NP_830723.1	-0.61463	1.53116	-1.53116	-1.11055	0.266762	0.354617
AYF05050.1	MLA2C4_04925		NP_830724.1	-0.551615	1.46573	-1.46573	-1.61065	0.107255	0.163958
AYF05051.1	MLA2C4_04930			-1.39946	2.63802	-2.63802	-8.30128	1.02992e-16	1.42016e-15
AYF05052.1	MLA2C4_04935			-1.1649	2.24217	-2.24217	-7.53689	4.81305e-14	5.23077e-13
AYF05053.1	MLA2C4_04940			-0.780951	1.71826	-1.71826	-4.93548	7.99518e-07	3.81832e-06
AYF05054.1	MLA2C4_04945			0.311375	1.24089	1.24089	0.63365	0.526309	0.613642
AYF05055.1	MLA2C4_04950		NP_830725.1	0.372415	1.29452	1.29452	2.12976	0.0331915	0.059243
AYF09444.1	MLA2C4_04955			0.801983	1.7435	1.7435	5.00981	5.44844e-07	2.69094e-06
AYF05056.1	MLA2C4_04960			0.61766	1.53438	1.53438	4.04617	5.20634e-05	0.000179217
AYF05057.1	MLA2C4_04965		NP_830725.1	0.440508	1.35708	1.35708	3.414	0.000640162	0.00174128
	MLA2C4_04990		NP_832205.1	-2.67961	6.40684	-6.40684	-5.37794	7.53423e-08	4.2946e-07
AYF05061.1	MLA2C4_04995			-0.901505	1.86801	-1.86801	-1.79052	0.0733705	0.117625
AYF05062.1	MLA2C4_05000			-0.285557	1.21888	-1.21888	-0.512759	0.60812	0.689263
AYF05064.1	MLA2C4_05010		NP_830744.1	0.267167	1.20344	1.20344	1.52523	0.127202	0.189354
AYF05065.1	MLA2C4_05015		NP_830745.1	0.674767	1.59634	1.59634	1.54339	0.122736	0.183912
AYF05066.1	MLA2C4_05020		NP_832932.1	-0.468919	1.38407	-1.38407	-1.73078	0.0834913	0.131291
AYF05067.1	MLA2C4_05025		NP_830747.1	0.0920417	1.06588	1.06588	0.468166	0.639666	0.717069
AYF05068.1	MLA2C4_05030		NP_830748.1	0.353599	1.27774	1.27774	0.628597	0.529613	0.616589
AYF05069.1	MLA2C4_05035			-1.20213	2.30079	-2.30079	-2.1293	0.0332295	0.0592886
AYF05070.1	MLA2C4_05040			-0.617805	1.53454	-1.53454	-0.954374	0.339895	0.430828
AYF05071.1	MLA2C4_05045			1.27332	2.41717	2.41717	2.68005	0.00736112	0.0155673
AYF05072.1	MLA2C4_05050			-0.981028	1.97387	-1.97387	-3.06197	0.00219885	0.00532794
AYF05074.1	MLA2C4_05060			0.278846	1.21322	1.21322	1.84329	0.0652863	0.106526
AYF05075.1	MLA2C4_05065		NP_830703.1	1.45108	2.73412	2.73412	6.23603	4.48809e-10	3.25421e-09
AYF05076.1	MLA2C4_05070			1.64558	3.12873	3.12873	3.87373	0.000107181	0.000343333
AYF05077.1	MLA2C4_05075		NP_830706.1	1.64445	3.12629	3.12629	12.5139	6.2632e-36	2.03277e-34
AYF05078.1	MLA2C4_05080			0.0776434	1.05529	1.05529	0.270278	0.786946	0.837875
AYF05080.1	MLA2C4_05090		NP_830760.1	-0.0256305	1.01792	-1.01792	-0.157936	0.874507	0.905049
AYF05081.1	MLA2C4_05095			-0.523878	1.43781	-1.43781	-1.03698	0.299747	0.389246
AYF05082.1	MLA2C4_05100			-0.326349	1.25384	-1.25384	-1.9554	0.0505354	0.0851959
AYF05083.1	MLA2C4_05105			-1.48332	2.79592	-2.79592	-4.06893	4.72299e-05	0.000164357
AYF05084.1	MLA2C4_05110			-0.728529	1.65695	-1.65695	-4.67612	2.92354e-06	1.26917e-05
AYF05085.1	MLA2C4_05115		NP_830761.1	-0.200845	1.14937	-1.14937	-0.394072	0.693528	0.760998
AYF05086.1	MLA2C4_05120	pssA	NP_830762.1	0.197061	1.14636	1.14636	0.408029	0.683253	0.751819
AYF05087.1	MLA2C4_05125		NP_830763.1	-0.590179	1.50543	-1.50543	-1.24815	0.211978	0.293314
AYF05089.1	MLA2C4_05135			-0.752571	1.68479	-1.68479	-1.60466	0.108568	0.165647
AYF05090.1	MLA2C4_05140			0.705559	1.63078	1.63078	3.5424	0.000396505	0.00114373
AYF05092.1	MLA2C4_05155			0.291407	1.22383	1.22383	0.761932	0.4461	0.538958
AYF05093.1	MLA2C4_05160			-0.380902	1.30216	-1.30216	-1.53099	0.125772	0.187518
AYF05094.1	MLA2C4_05165			-0.11781	1.08509	-1.08509	-0.775535	0.438024	0.531353
AYF05095.1	MLA2C4_05170	dhaK2	NP_830765.1	0.145659	1.10624	1.10624	0.751788	0.452179	0.544234
AYF05096.1	MLA2C4_05175		NP_830766.1	0.734454	1.66377	1.66377	2.75951	0.00578887	0.0126036
AYF05097.1	MLA2C4_05185		NP_830767.1	-0.444763	1.36109	-1.36109	-2.06574	0.0388526	0.0676517
AYF05098.1	MLA2C4_05190			-2.34902	5.09476	-5.09476	-9.22221	2.9105e-20	4.99496e-19
AYF05099.1	MLA2C4_05195		NP_832525.1	-0.041975	1.02952	-1.02952	-0.198418	0.842718	0.88094
AYF05101.1	MLA2C4_05205			0.373772	1.29574	1.29574	2.59702	0.00940373	0.0193886
AYF05102.1	MLA2C4_05210			0.421334	1.33917	1.33917	2.15848	0.0308904	0.0557405
AYF05103.1	MLA2C4_05215		NP_830773.1	-0.207775	1.15491	-1.15491	-0.447096	0.654805	0.729243
AYF05104.1	MLA2C4_05220			0.812516	1.75627	1.75627	2.2518	0.0243348	0.045158
AYF05105.1	MLA2C4_05225		NP_830775.1	-0.758377	1.69159	-1.69159	-5.63391	1.76174e-08	1.08672e-07
AYF05106.1	MLA2C4_05230		NP_831913.1	0.337727	1.26376	1.26376	2.79647	0.00516644	0.0113861
AYF05107.1	MLA2C4_05235			0.367971	1.29054	1.29054	2.64286	0.00822102	0.0171878
AYF05108.1	MLA2C4_05240			0.457121	1.3728	1.3728	0.979277	0.327443	0.417263
AYF05109.1	MLA2C4_05245			-0.171259	1.12604	-1.12604	-0.471544	0.637253	0.714868
AYF05110.1	MLA2C4_05250			-0.284674	1.21814	-1.21814	-1.26551	0.205689	0.285939
AYF05111.1	MLA2C4_05255		NP_830777.1	1.32001	2.49668	2.49668	10.1371	3.7809e-24	8.16229e-23
AYF05112.1	MLA2C4_05260		NP_830779.1	0.711844	1.6379	1.6379	1.80758	0.0706723	0.11395
AYF05113.1	MLA2C4_05265		NP_830780.1	0.918949	1.89074	1.89074	3.54118	0.000398341	0.00114833
AYF05114.1	MLA2C4_05270			-0.325978	1.25351	-1.25351	-1.41776	0.156261	0.225369
AYF05116.1	MLA2C4_05280		NP_830782.1	-1.05684	2.08037	-2.08037	-1.88495	0.0594366	0.0982237
AYF05117.1	MLA2C4_05285		NP_830783.1	-0.938257	1.91621	-1.91621	-6.18425	6.23973e-10	4.45655e-09
AYF05118.1	MLA2C4_05290		NP_830784.1	-2.74823	6.71894	-6.71894	-5.42543	5.78151e-08	3.33538e-07
AYF05122.1	MLA2C4_05310		NP_830788.1	-0.582934	1.49789	-1.49789	-2.10821	0.0350125	0.0620292
AYF05123.1	MLA2C4_05315		NP_830789.1	-0.686603	1.60949	-1.60949	-2.71927	0.00654266	0.0140419
AYF05124.1	MLA2C4_05320	sigB	NP_830790.1	-0.860829	1.81608	-1.81608	-5.04852	4.45255e-07	2.22908e-06
AYF05125.1	MLA2C4_05325		NP_830791.1	-1.97626	3.93472	-3.93472	-11.8769	1.56084e-32	4.54072e-31
AYF05126.1	MLA2C4_05330		NP_830792.1	-0.158402	1.11605	-1.11605	-1.06383	0.287407	0.376502
AYF05127.1	MLA2C4_05335		NP_830793.1	0.313989	1.24314	1.24314	2.12902	0.0332528	0.0593081
AYF05128.1	MLA2C4_05340		NP_830794.1	0.326168	1.25368	1.25368	2.5814	0.00984017	0.0202011
AYF05129.1	MLA2C4_05345		NP_830795.1	-1.64879	3.13571	-3.13571	-2.82482	0.00473074	0.0105223
AYF05130.1	MLA2C4_05350		NP_830796.1	-3.29457	9.81214	-9.81214	-5.06191	4.15085e-07	2.10008e-06
AYF05131.1	MLA2C4_05355		NP_830797.1	-1.94318	3.84553	-3.84553	-3.40173	0.000669609	0.00181106
AYF05132.1	MLA2C4_05360		NP_830798.1	-0.897018	1.86221	-1.86221	-5.58837	2.29204e-08	1.39304e-07
AYF05133.1	MLA2C4_05365		NP_830799.1	-2.40312	5.28947	-5.28947	-17.7018	4.06358e-70	5.10194e-68
AYF05134.1	MLA2C4_05370			-2.60418	6.08044	-6.08044	-19.4183	5.41021e-84	1.51836e-81
AYF05135.1	MLA2C4_05375		NP_830800.1	0.0458093	1.03226	1.03226	0.23471	0.814434	0.858705
AYF05136.1	MLA2C4_05380			0.632517	1.55027	1.55027	3.22887	0.00124279	0.00315224
AYF05137.1	MLA2C4_05385			0.421756	1.33956	1.33956	2.06989	0.0384625	0.0671194
AYF05138.1	MLA2C4_05390			0.10141	1.07282	1.07282	0.184747	0.853427	0.888048
AYF05140.1	MLA2C4_05400		NP_830802.1	-2.37111	5.17338	-5.17338	-16.9927	9.30575e-65	1.05709e-62
AYF05141.1	MLA2C4_05405		NP_830803.1	-0.0578622	1.04092	-1.04092	-0.301844	0.762771	0.817242
AYF05142.1	MLA2C4_05410		NP_830804.1	-1.74573	3.35365	-3.35365	-13.7592	4.48623e-43	2.09841e-41
AYF09445.1	MLA2C4_05415		NP_830805.1	-0.00208753	1.00145	-1.00145	-0.0104309	0.991677	0.993969
AYF05143.1	MLA2C4_05420		NP_830806.1	0.0225344	1.01574	1.01574	0.152679	0.878651	0.908549
AYF05144.1	MLA2C4_05425		NP_830807.1	-0.00843498	1.00586	-1.00586	-0.0741759	0.94087	0.953866
AYF05145.1	MLA2C4_05430		NP_832482.1	-0.0818825	1.0584	-1.0584	-0.531319	0.595198	0.677083
AYF05146.1	MLA2C4_05435			0.239508	1.18059	1.18059	0.829592	0.40677	0.499922
AYF05147.1	MLA2C4_05440		NP_833071.1	-0.0996854	1.07154	-1.07154	-0.441734	0.658682	0.732363
AYF05149.1	MLA2C4_05450		NP_830810.1	-1.43791	2.70928	-2.70928	-4.4542	8.42048e-06	3.36749e-05
AYF05150.1	MLA2C4_05455		NP_830811.1	-1.42776	2.69029	-2.69029	-4.56736	4.93896e-06	2.0526e-05
AYF05151.1	MLA2C4_05460		NP_833234.1	0.889406	1.85241	1.85241	6.64033	3.12977e-11	2.59972e-10
AYF05152.1	MLA2C4_05465		NP_833252.1	1.03062	2.04291	2.04291	1.81379	0.0697094	0.112664
AYF05153.1	MLA2C4_05470		NP_830813.1	-0.361689	1.28493	-1.28493	-1.15589	0.247725	0.333344
AYF05154.1	MLA2C4_05475		NP_830814.1	-0.892808	1.85679	-1.85679	-3.06039	0.00221049	0.0053507
AYF05155.1	MLA2C4_05480		NP_830815.1	-1.88916	3.7042	-3.7042	-4.86102	1.16785e-06	5.39383e-06
AYF05156.1	MLA2C4_05485		NP_830816.1	0.487394	1.40191	1.40191	2.30336	0.0212584	0.0399778
AYF05157.1	MLA2C4_05490		NP_830059.1	0.0165668	1.01155	1.01155	0.0991521	0.921018	0.939204
AYF05159.1	MLA2C4_05500		NP_830819.1	1.12546	2.18171	2.18171	5.96234	2.48645e-09	1.68987e-08
AYF05160.1	MLA2C4_05505		NP_830820.1	0.661859	1.58212	1.58212	3.03607	0.00239681	0.005755
AYF05161.1	MLA2C4_05510	glpK	NP_830821.1	-0.114137	1.08233	-1.08233	-0.959842	0.337135	0.428307
AYF05162.1	MLA2C4_05515		NP_830822.1	-0.783494	1.72129	-1.72129	-5.01502	5.3027e-07	2.62712e-06
AYF05163.1	MLA2C4_05520		NP_832571.1	0.0311188	1.0218	1.0218	0.170507	0.864611	0.896363
AYF05164.1	MLA2C4_05525			-0.160383	1.11758	-1.11758	-0.370458	0.711041	0.775933
AYF05165.1	MLA2C4_05530		NP_830823.1	-1.43279	2.69968	-2.69968	-2.34587	0.0189829	0.036097
AYF05166.1	MLA2C4_05535			-1.02228	2.03112	-2.03112	-3.56047	0.000370185	0.00107496
AYF05167.1	MLA2C4_05540		NP_830826.1	0.970503	1.95952	1.95952	3.81791	0.000134588	0.00042356
AYF05168.1	MLA2C4_05545		NP_830827.1	-0.424761	1.34235	-1.34235	-2.32233	0.0202152	0.0381967
AYF05170.1	MLA2C4_05555		NP_830829.1	0.410097	1.32877	1.32877	3.0984	0.00194571	0.00477765
AYF05171.1	MLA2C4_05560		NP_830831.1	0.225524	1.1692	1.1692	1.05644	0.290766	0.38039
AYF05172.1	MLA2C4_05565		NP_830832.1	0.616537	1.53319	1.53319	3.20721	0.0013403	0.00337979
AYF05173.1	MLA2C4_05570		NP_830833.1	1.54876	2.92565	2.92565	11.2282	2.96601e-29	7.4478e-28
AYF05174.1	MLA2C4_05575		NP_830834.1	0.269824	1.20566	1.20566	1.95198	0.0509412	0.0858193
AYF05175.1	MLA2C4_05580		NP_830835.1	0.437482	1.35424	1.35424	3.02278	0.00250461	0.0059658
AYF05176.1	MLA2C4_05585		NP_830836.1	0.140978	1.10265	1.10265	0.952761	0.340711	0.43129
AYF05177.1	MLA2C4_05590		NP_830837.1	0.0118013	1.00821	1.00821	0.0798367	0.936367	0.950108
AYF05178.1	MLA2C4_05595		NP_830838.1	-0.094463	1.06767	-1.06767	-0.676895	0.498472	0.588521
AYF05179.1	MLA2C4_05600			0.210261	1.1569	1.1569	1.03546	0.300454	0.390059
AYF05180.1	MLA2C4_05605			0.321335	1.24949	1.24949	1.17545	0.239814	0.324858
AYF05181.1	MLA2C4_05610			0.164223	1.12056	1.12056	0.472662	0.636455	0.71414
AYF05182.1	MLA2C4_05615			0.790602	1.7298	1.7298	2.87202	0.00407855	0.00921779
AYF05183.1	MLA2C4_05620			0.562619	1.47695	1.47695	1.50847	0.131435	0.194784
AYF05185.1	MLA2C4_05630			1.1256	2.18192	2.18192	6.72683	1.73405e-11	1.47209e-10
AYF09446.1	MLA2C4_05635			1.11769	2.16998	2.16998	6.18334	6.27588e-10	4.47567e-09
AYF05186.1	MLA2C4_05640		NP_833016.1	1.18465	2.27308	2.27308	7.67084	1.70879e-14	1.93756e-13
AYF05187.1	MLA2C4_05645			1.24721	2.37381	2.37381	4.87589	1.08318e-06	5.04181e-06
AYF05188.1	MLA2C4_05650		NP_830839.1	0.00566083	1.00393	1.00393	0.0258376	0.979387	0.98327
AYF05189.1	MLA2C4_05655		NP_830841.1	-0.0559394	1.03954	-1.03954	-0.336615	0.736407	0.795787
AYF05190.1	MLA2C4_05660		NP_830842.1	-0.31886	1.24734	-1.24734	-2.51612	0.0118653	0.0237955
AYF05191.1	MLA2C4_05665		NP_830843.1	0.945412	1.92574	1.92574	2.75721	0.00582966	0.012677
AYF05192.1	MLA2C4_05670		NP_830844.1	1.26001	2.39497	2.39497	2.85658	0.00428227	0.00964623
AYF05193.1	MLA2C4_05675		NP_834237.1	-0.602121	1.51795	-1.51795	-3.64143	0.000271128	0.00080595
AYF05194.1	MLA2C4_05680			2.68201	6.41751	6.41751	3.84518	0.000120466	0.000382397
AYF05195.1	MLA2C4_05685		NP_830850.1	1.04815	2.06788	2.06788	5.47315	4.4211e-08	2.58493e-07
AYF05196.1	MLA2C4_05690		NP_830851.1	1.00859	2.01194	2.01194	5.97308	2.32811e-09	1.58451e-08
AYF05197.1	MLA2C4_05695		NP_830852.1	-0.242147	1.18275	-1.18275	-1.82836	0.0674951	0.109605
AYF05198.1	MLA2C4_05700		NP_830853.1	0.168178	1.12364	1.12364	0.397675	0.69087	0.758605
AYF05199.1	MLA2C4_05705		NP_830854.1	0.210847	1.15737	1.15737	1.36955	0.170827	0.243943
AYF05200.1	MLA2C4_05710	hemH	NP_830855.1	0.0611712	1.04331	1.04331	0.409549	0.682137	0.751478
AYF05201.1	MLA2C4_05715		NP_830856.1	0.0940749	1.06738	1.06738	0.782352	0.434008	0.526883
AYF05202.1	MLA2C4_05720		NP_830857.1	-0.701274	1.62594	-1.62594	-5.13049	2.88987e-07	1.50475e-06
AYF05203.1	MLA2C4_05725		NP_830858.1	-0.0102214	1.00711	-1.00711	-0.0798693	0.936341	0.950108
AYF05204.1	MLA2C4_05730		NP_830859.1	0.149785	1.1094	1.1094	0.459092	0.646168	0.722491
AYF05205.1	MLA2C4_05735		NP_830860.1	-0.280899	1.21495	-1.21495	-1.80448	0.0711559	0.114652
AYF05206.1	MLA2C4_05740		NP_830861.1	0.745145	1.67614	1.67614	3.46105	0.000538077	0.00149689
AYF05207.1	MLA2C4_05745		NP_830862.1	0.446038	1.36229	1.36229	3.05782	0.00222956	0.0053914
AYF05208.1	MLA2C4_05750		NP_830863.1	0.913765	1.88396	1.88396	6.01291	1.8222e-09	1.25814e-08
AYF05209.1	MLA2C4_05755		NP_830864.1	0.500256	1.41446	1.41446	1.53167	0.125604	0.187326
AYF05210.1	MLA2C4_05760		NP_830865.1	1.18036	2.26633	2.26633	1.99272	0.0462917	0.0788215
AYF05211.1	MLA2C4_05765		NP_830866.1	0.835414	1.78437	1.78437	2.25851	0.0239137	0.0445365
AYF05212.1	MLA2C4_05770		NP_830868.1	1.08663	2.12378	2.12378	2.95981	0.00307833	0.00717825
AYF05213.1	MLA2C4_05775			0.104547	1.07516	1.07516	0.339095	0.734538	0.794664
AYF05214.1	MLA2C4_05780			-0.158482	1.11611	-1.11611	-0.453504	0.650186	0.725962
AYF05215.1	MLA2C4_05785		NP_830869.1	0.00380447	1.00264	1.00264	0.032389	0.974162	0.979293
AYF05216.1	MLA2C4_05790		NP_830870.1	-3.7335	13.3013	-13.3013	-15.5671	1.21802e-54	8.94028e-53
AYF05217.1	MLA2C4_05795		NP_830871.1	-0.26675	1.20309	-1.20309	-2.07593	0.0379009	0.0663091
AYF05218.1	MLA2C4_05800		NP_830872.1	-0.357187	1.28093	-1.28093	-2.95846	0.00309177	0.00720255
AYF05220.1	MLA2C4_05810		NP_830874.1	1.19957	2.29672	2.29672	7.77121	7.774e-15	9.09062e-14
AYF05222.1	MLA2C4_05820			-0.962686	1.94893	-1.94893	-4.32543	1.52233e-05	5.7873e-05
AYF05223.1	MLA2C4_05825			0.461027	1.37652	1.37652	1.3604	0.173705	0.247756
AYF05224.1	MLA2C4_05830			0.312838	1.24215	1.24215	0.473236	0.636045	0.71414
AYF05225.1	MLA2C4_05835		NP_830897.1	-0.432988	1.35003	-1.35003	-2.38195	0.0172211	0.0330631
AYF05226.1	MLA2C4_05840		NP_830898.1	0.632037	1.54975	1.54975	3.32257	0.000891916	0.00233425
AYF05227.1	MLA2C4_05845			0.728283	1.65667	1.65667	2.18893	0.0286023	0.0520448
AYF05228.1	MLA2C4_05850			1.33893	2.52963	2.52963	2.3246	0.0200935	0.0379818
AYF05229.1	MLA2C4_05855		NP_830899.1	-0.0930881	1.06665	-1.06665	-0.444326	0.656807	0.730449
AYF05230.1	MLA2C4_05860		NP_830900.1	-0.350594	1.27509	-1.27509	-0.847209	0.396879	0.489405
AYF05231.1	MLA2C4_05870		NP_830901.1	-0.0904763	1.06472	-1.06472	-0.711547	0.476745	0.568496
AYF05232.1	MLA2C4_05875		NP_830904.1	-0.525886	1.43982	-1.43982	-2.49748	0.0125081	0.024969
AYF05233.1	MLA2C4_05880		NP_830905.1	-0.1293	1.09376	-1.09376	-0.465375	0.641663	0.718295
AYF05234.1	MLA2C4_05885		NP_830906.1	0.545104	1.45913	1.45913	3.69977	0.000215796	0.000656189
AYF05235.1	MLA2C4_05890		NP_830907.1	0.606689	1.52276	1.52276	3.53156	0.000413112	0.00118577
AYF05236.1	MLA2C4_05895		NP_830908.1	0.499325	1.41355	1.41355	2.42302	0.015392	0.0299736
AYF05237.1	MLA2C4_05900			0.00761785	1.00529	1.00529	0.0291996	0.976705	0.981163
AYF05238.1	MLA2C4_05905		NP_830909.1	-1.43018	2.69481	-2.69481	-5.35417	8.59509e-08	4.876e-07
AYF05239.1	MLA2C4_05910		NP_830910.1	0.740349	1.67058	1.67058	3.27341	0.00106257	0.0027329
AYF05240.1	MLA2C4_05915		NP_830849.1	0.299428	1.23066	1.23066	1.75223	0.0797336	0.126298
AYF05241.1	MLA2C4_05920		NP_830911.1	0.297642	1.22913	1.22913	2.31699	0.0205045	0.0386783
AYF05242.1	MLA2C4_05925		NP_830911.1	-2.47351	5.55393	-5.55393	-18.796	8.13742e-79	1.61765e-76
AYF05243.1	MLA2C4_05930		NP_830912.1	-0.864323	1.82048	-1.82048	-2.96638	0.00301324	0.0070395
AYF05244.1	MLA2C4_05935		NP_830913.1	-0.81527	1.75963	-1.75963	-2.74158	0.00611449	0.01323
AYF05245.1	MLA2C4_05940		NP_830914.1	-0.911978	1.88162	-1.88162	-3.44698	0.000566888	0.00156762
AYF05246.1	MLA2C4_05945		NP_830915.1	-0.11225	1.08091	-1.08091	-0.748667	0.454058	0.545395
AYF05247.1	MLA2C4_05950		NP_830917.1	0.682087	1.60446	1.60446	1.95542	0.0505337	0.0851959
	MLA2C4_05955		NP_832205.1	1.04895	2.06902	2.06902	2.0545	0.039927	0.0692697
AYF05248.1	MLA2C4_05960		NP_830918.1	-0.679266	1.60133	-1.60133	-1.62779	0.10357	0.158732
AYF05249.1	MLA2C4_05965		NP_830919.1	0.549454	1.46353	1.46353	2.39523	0.01661	0.0320057
	MLA2C4_05970		NP_832205.1	-0.549576	1.46366	-1.46366	-2.776	0.00550319	0.012066
AYF05251.1	MLA2C4_05980		NP_830921.1	-1.94607	3.85323	-3.85323	-12.7173	4.73917e-37	1.61504e-35
AYF05252.1	MLA2C4_05985	lepB	NP_830922.1	-1.67054	3.18333	-3.18333	-11.6977	1.30913e-31	3.65254e-30
AYF05253.1	MLA2C4_05990	addB	NP_830923.1	-1.29902	2.46062	-2.46062	-10.1032	5.34895e-24	1.13422e-22
AYF05254.1	MLA2C4_05995	addA	NP_830924.1	-1.53926	2.90645	-2.90645	-10.7883	3.91156e-27	9.37791e-26
AYF05255.1	MLA2C4_06000		NP_830925.1	-1.65758	3.15486	-3.15486	-6.08234	1.18441e-09	8.29782e-09
AYF05256.1	MLA2C4_06005		NP_830926.1	-2.98827	7.9352	-7.9352	-4.25113	2.12696e-05	7.87867e-05
AYF05257.1	MLA2C4_06010		NP_830927.1	-3.11263	8.64956	-8.64956	-5.38223	7.35682e-08	4.20856e-07
AYF05259.1	MLA2C4_06020		NP_830929.1	-2.32802	5.02114	-5.02114	-6.28843	3.20699e-10	2.3612e-09
AYF05262.1	MLA2C4_06035		NP_830932.1	-0.621456	1.53843	-1.53843	-2.73093	0.00631559	0.0136158
AYF09447.1	MLA2C4_06040		NP_830933.1	-1.39619	2.63205	-2.63205	-8.96192	3.19079e-19	5.07442e-18
AYF05263.1	MLA2C4_06045		NP_830934.1	-0.818592	1.76368	-1.76368	-4.03389	5.48609e-05	0.00018736
AYF05264.1	MLA2C4_06050		NP_830935.1	0.60082	1.51658	1.51658	4.2487	2.15019e-05	7.95235e-05
AYF05265.1	MLA2C4_06055		NP_830936.1	0.129804	1.09414	1.09414	0.699088	0.484497	0.574952
AYF05266.1	MLA2C4_06060		NP_830937.1	-0.491729	1.40613	-1.40613	-1.4783	0.139329	0.205039
AYF05267.1	MLA2C4_06065	asnB	NP_831472.1	-0.961094	1.94679	-1.94679	-3.25878	0.00111894	0.00285479
AYF05268.1	MLA2C4_06070	hemH	NP_830940.1	0.211096	1.15757	1.15757	1.18047	0.237813	0.322697
AYF05269.1	MLA2C4_06075		NP_830941.1	0.573961	1.4886	1.4886	4.24915	2.14588e-05	7.94258e-05
AYF05270.1	MLA2C4_06080			1.21222	2.31695	2.31695	3.87481	0.000106709	0.000342144
AYF05271.1	MLA2C4_06085	amt	NP_830942.1	-1.40355	2.64553	-2.64553	-3.27524	0.00105572	0.0027182
AYF05272.1	MLA2C4_06090		NP_830943.1	0.439097	1.35576	1.35576	2.27328	0.0230096	0.0430168
AYF05273.1	MLA2C4_06095			0.67841	1.60038	1.60038	1.77687	0.0755895	0.120615
AYF05274.1	MLA2C4_06100		NP_830774.1	0.76134	1.69506	1.69506	2.89631	0.0037758	0.0086193
AYF05275.1	MLA2C4_06105		NP_830945.2	0.78931	1.72825	1.72825	4.48751	7.20608e-06	2.91852e-05
AYF05276.1	MLA2C4_06110			0.931607	1.9074	1.9074	4.3983	1.091e-05	4.27003e-05
AYF05277.1	MLA2C4_06115		NP_830946.1	0.790325	1.72946	1.72946	5.68195	1.3317e-08	8.39308e-08
AYF05278.1	MLA2C4_06120		NP_830947.1	-0.0689411	1.04895	-1.04895	-0.408954	0.682573	0.751571
AYF05279.1	MLA2C4_06125		NP_830948.1	-1.40841	2.65445	-2.65445	-2.6782	0.00740183	0.0156465
AYF05281.1	MLA2C4_06135		NP_830950.1	-0.74446	1.67535	-1.67535	-2.60513	0.00918402	0.0190013
AYF05282.1	MLA2C4_06140			-0.14565	1.10623	-1.10623	-0.78504	0.43243	0.525385
AYF05283.1	MLA2C4_06145		NP_830951.1	-0.144785	1.10557	-1.10557	-1.13201	0.257631	0.344882
AYF05284.1	MLA2C4_06150		NP_830953.1	-1.60189	3.0354	-3.0354	-5.84844	4.96211e-09	3.28808e-08
AYF05285.1	MLA2C4_06155	clpB	NP_830954.1	-1.93769	3.83091	-3.83091	-15.4597	6.49042e-54	4.62176e-52
AYF05286.1	MLA2C4_06160		NP_830955.1	1.07611	2.10834	2.10834	8.24058	1.7138e-16	2.33449e-15
AYF05288.1	MLA2C4_06170		NP_830957.1	-1.69865	3.24598	-3.24598	-3.92384	8.71493e-05	0.000285766
AYF09448.1	MLA2C4_06175		NP_830958.1	0.661918	1.58218	1.58218	3.05451	0.00225432	0.00544576
AYF05289.1	MLA2C4_06180		NP_830959.1	0.0381818	1.02682	1.02682	0.0828006	0.93401	0.948749
AYF05290.1	MLA2C4_06185	fabF	NP_830960.1	-0.340363	1.26608	-1.26608	-1.78308	0.0745728	0.119272
AYF05291.1	MLA2C4_06190		NP_830961.1	-1.12271	2.17756	-2.17756	-2.59862	0.00935985	0.0193232
AYF05292.1	MLA2C4_06195		NP_830962.1	-2.4383	5.42004	-5.42004	-10.5715	4.04061e-26	9.35812e-25
AYF05293.1	MLA2C4_06200	trpS		-0.0601149	1.04255	-1.04255	-0.435363	0.663299	0.735953
AYF05294.1	MLA2C4_06205		NP_830963.1	1.24383	2.36827	2.36827	5.63598	1.74065e-08	1.07852e-07
	MLA2C4_06210		NP_832205.1	1.66765	3.17697	3.17697	4.19895	2.68154e-05	9.75122e-05
AYF05295.1	MLA2C4_06215			1.46334	2.75746	2.75746	11.6758	1.6937e-31	4.67088e-30
AYF05296.1	MLA2C4_06220		NP_830965.1	2.38206	5.21279	5.21279	15.9459	3.04351e-57	2.59297e-55
AYF05297.1	MLA2C4_06225		NP_830966.1	2.28529	4.87461	4.87461	15.0389	4.08126e-51	2.46477e-49
AYF05298.1	MLA2C4_06230		NP_830967.1	2.19915	4.5921	4.5921	13.1774	1.1847e-39	4.79001e-38
AYF05299.1	MLA2C4_06235		NP_830968.1	2.07878	4.22449	4.22449	15.291	8.77367e-53	5.81377e-51
AYF05300.1	MLA2C4_06240		NP_830969.1	-0.457359	1.37303	-1.37303	-2.98926	0.00279653	0.00659254
AYF05301.1	MLA2C4_06245			-0.0674232	1.04784	-1.04784	-0.562835	0.573547	0.657313
AYF05302.1	MLA2C4_06250		NP_830971.1	-0.840957	1.79124	-1.79124	-4.41763	9.97885e-06	3.93463e-05
AYF05303.1	MLA2C4_06255	spxA	NP_830973.1	-1.61112	3.05488	-3.05488	-10.2974	7.23565e-25	1.61314e-23
AYF05304.1	MLA2C4_06260		NP_830974.1	-2.96798	7.82438	-7.82438	-7.16987	7.50698e-13	7.14886e-12
AYF05305.1	MLA2C4_06265		NP_830975.1	-0.280016	1.21421	-1.21421	-2.20715	0.0273034	0.0498906
AYF05306.1	MLA2C4_06270	cls	NP_830976.1	-0.0085176	1.00592	-1.00592	-0.06193	0.950619	0.96089
AYF05307.1	MLA2C4_06275		NP_830977.1	-0.273119	1.20842	-1.20842	-1.07508	0.282338	0.371289
AYF05308.1	MLA2C4_06280	pepF	NP_830978.1	0.0724809	1.05152	1.05152	0.472855	0.636316	0.71414
AYF05309.1	MLA2C4_06285		NP_830979.1	-0.598075	1.51369	-1.51369	-4.94956	7.43823e-07	3.5738e-06
AYF05310.1	MLA2C4_06290		NP_830980.1	-0.172872	1.1273	-1.1273	-1.04615	0.295493	0.384981
AYF05311.1	MLA2C4_06295		NP_830981.1	0.94377	1.92355	1.92355	5.40559	6.45951e-08	3.70858e-07
AYF05312.1	MLA2C4_06300		NP_830982.1	0.216859	1.1622	1.1622	1.29825	0.194201	0.271871
AYF05313.1	MLA2C4_06305		NP_830983.1	0.0192839	1.01346	1.01346	0.141479	0.887491	0.9163
AYF05314.1	MLA2C4_06310		NP_830984.1	-0.0780915	1.05562	-1.05562	-0.581103	0.561171	0.646234
AYF05315.1	MLA2C4_06315		NP_830985.1	-0.186516	1.13801	-1.13801	-1.60361	0.108801	0.165684
AYF05316.1	MLA2C4_06320			-2.55181	5.86369	-5.86369	-5.87047	4.34559e-09	2.8916e-08
AYF05317.1	MLA2C4_06325		NP_830986.1	0.0408839	1.02874	1.02874	0.206359	0.836511	0.876371
AYF05318.1	MLA2C4_06330		NP_830987.1	-1.53436	2.8966	-2.8966	-3.1709	0.00151968	0.00379205
AYF05319.1	MLA2C4_06335		NP_830988.1	-1.66494	3.171	-3.171	-4.95863	7.09927e-07	3.42591e-06
AYF05321.1	MLA2C4_06345		NP_830990.1	-6.68814	103.117	-103.117	-7.64094	2.15634e-14	2.42639e-13
AYF05322.1	MLA2C4_06350		NP_830991.1	-4.7543	26.9891	-26.9891	-9.2875	1.57954e-20	2.7808e-19
AYF05323.1	MLA2C4_06355		NP_830992.1	-3.94641	15.4165	-15.4165	-8.53536	1.39718e-17	2.03851e-16
AYF05324.1	MLA2C4_06360		NP_830993.1	-3.25251	9.53022	-9.53022	-6.58873	4.43619e-11	3.59339e-10
AYF05325.1	MLA2C4_06365		NP_830994.1	-4.06704	16.761	-16.761	-6.05472	1.40664e-09	9.82586e-09
AYF05326.1	MLA2C4_06370		NP_830995.1	-2.07168	4.20376	-4.20376	-3.82592	0.000130284	0.000411102
AYF05327.1	MLA2C4_06375		NP_830996.1	-2.49031	5.61898	-5.61898	-3.78236	0.00015535	0.000483795
AYF05328.1	MLA2C4_06380	rfbC	NP_830997.1	-2.54913	5.8528	-5.8528	-4.36892	1.2486e-05	4.84316e-05
AYF05329.1	MLA2C4_06385	rfbB	NP_830998.1	-1.55322	2.93471	-2.93471	-4.47068	7.79702e-06	3.13921e-05
AYF05330.1	MLA2C4_06390	rfbD	NP_830999.1	-1.27206	2.41506	-2.41506	-4.63637	3.54579e-06	1.51858e-05
AYF05331.1	MLA2C4_06395	fabI	NP_831000.1	0.0678142	1.04813	1.04813	0.406167	0.68462	0.753129
AYF05332.1	MLA2C4_06400		NP_831001.1	-4.80269	27.9097	-27.9097	-7.23387	4.69407e-13	4.56118e-12
AYF05333.1	MLA2C4_06405		NP_831002.1	-6.18795	72.9054	-72.9054	-6.40181	1.5355e-10	1.16654e-09
AYF05334.1	MLA2C4_06410		NP_831003.1	-1.77446	3.4211	-3.4211	-4.04873	5.14971e-05	0.000177652
AYF05335.1	MLA2C4_06415		NP_831004.1	-1.94515	3.85077	-3.85077	-5.63381	1.76274e-08	1.08672e-07
AYF05337.1	MLA2C4_06425		NP_831006.1	-5.30574	39.5537	-39.5537	-11.856	2.00321e-32	5.75743e-31
AYF05338.1	MLA2C4_06430		NP_831007.1	0.214323	1.16016	1.16016	1.46864	0.141931	0.208035
AYF05339.1	MLA2C4_06435		NP_831008.1	-0.515534	1.42952	-1.42952	-3.95616	7.61642e-05	0.000252874
AYF05340.1	MLA2C4_06440		NP_831009.1	-0.39353	1.3136	-1.3136	-3.32121	0.000896266	0.00234306
AYF05341.1	MLA2C4_06445		NP_831010.1	-0.500919	1.41511	-1.41511	-3.80219	0.000143423	0.000450177
AYF05342.1	MLA2C4_06450		NP_831011.1	0.181261	1.13387	1.13387	1.08699	0.277041	0.365864
AYF09449.1	MLA2C4_06455			-1.00884	2.0123	-2.0123	-3.17278	0.00150989	0.00376958
	MLA2C4_06465		NP_832205.1	-0.878756	1.83879	-1.83879	-2.47174	0.0134457	0.0267067
	MLA2C4_06470		NP_832205.1	-1.01541	2.02147	-2.02147	-2.7171	0.00658565	0.0141214
AYF05344.1	MLA2C4_06475		NP_831014.1	-0.442174	1.35865	-1.35865	-1.11072	0.266687	0.354616
AYF05345.1	MLA2C4_06480	putP	NP_831015.1	0.907548	1.87585	1.87585	7.55654	4.13948e-14	4.5401e-13
AYF05346.1	MLA2C4_06485			-1.25511	2.38686	-2.38686	-7.63775	2.21052e-14	2.47568e-13
AYF05347.1	MLA2C4_06490		NP_831016.1	-1.66325	3.16729	-3.16729	-4.10047	4.12305e-05	0.000145473
AYF05349.1	MLA2C4_06500	trpD	NP_831018.1	-1.89663	3.72342	-3.72342	-3.34494	0.000822992	0.00217414
AYF05350.1	MLA2C4_06505		NP_831019.1	-2.05913	4.16735	-4.16735	-3.34503	0.00082275	0.00217414
AYF05351.1	MLA2C4_06510		NP_831020.1	-2.90475	7.48888	-7.48888	-1.96241	0.0497149	0.0841099
AYF05352.1	MLA2C4_06515	trpB	NP_831021.1	-2.56208	5.9056	-5.9056	-5.4607	4.74249e-08	2.76269e-07
AYF05353.1	MLA2C4_06520		NP_831022.1	-2.32174	4.99933	-4.99933	-3.41684	0.000633529	0.00172619
AYF09450.1	MLA2C4_06525		NP_831023.1	0.872269	1.83054	1.83054	3.59738	0.000321433	0.000942566
AYF05354.1	MLA2C4_06530		NP_831024.1	0.316541	1.24534	1.24534	1.12808	0.259285	0.346512
AYF05355.1	MLA2C4_06535		NP_831025.1	-2.41498	5.33312	-5.33312	-15.1675	5.80737e-52	3.59831e-50
AYF05356.1	MLA2C4_06540		NP_831026.1	-0.485179	1.39976	-1.39976	-2.03013	0.0423438	0.0729322
AYF05357.1	MLA2C4_06545		NP_831027.1	-1.96324	3.89936	-3.89936	-9.29264	1.50507e-20	2.66941e-19
AYF05359.1	MLA2C4_06555		NP_831030.1	0.0534809	1.03777	1.03777	0.324516	0.745548	0.803299
AYF05360.1	MLA2C4_06560			-0.584101	1.4991	-1.4991	-2.45898	0.0139334	0.0275835
AYF05361.1	MLA2C4_06565		NP_831031.1	0.147283	1.10748	1.10748	0.801554	0.422811	0.516312
AYF05362.1	MLA2C4_06570			-1.43597	2.70564	-2.70564	-3.76448	0.000166893	0.000516372
AYF05363.1	MLA2C4_06575		NP_831032.1	-4.76637	27.2157	-27.2157	-5.75697	8.56371e-09	5.53624e-08
AYF05364.1	MLA2C4_06580		NP_831033.1	-3.51654	11.4441	-11.4441	-5.62185	1.88927e-08	1.16007e-07
AYF05365.1	MLA2C4_06585		NP_831034.1	-3.7256	13.2287	-13.2287	-4.52943	5.91426e-06	2.43249e-05
AYF05366.1	MLA2C4_06590		NP_831035.1	0.204909	1.15261	1.15261	1.35085	0.176743	0.251413
AYF05367.1	MLA2C4_06595		NP_831036.1	0.367122	1.28978	1.28978	2.5666	0.01027	0.0210112
AYF05368.1	MLA2C4_06600		NP_831037.1	0.281441	1.21541	1.21541	0.698972	0.48457	0.574952
AYF05369.1	MLA2C4_06605		NP_831038.1	-0.381485	1.30268	-1.30268	-1.35261	0.176181	0.250847
AYF05370.1	MLA2C4_06610		NP_831039.1	-0.0226468	1.01582	-1.01582	-0.0759385	0.939468	0.952849
AYF05371.1	MLA2C4_06615		NP_831040.1	0.481004	1.39571	1.39571	1.71083	0.0871129	0.136536
AYF05372.1	MLA2C4_06620		NP_831041.1	0.767854	1.70274	1.70274	1.9978	0.0457387	0.078047
AYF05373.1	MLA2C4_06625		NP_831042.1	0.916256	1.88721	1.88721	1.67953	0.0930483	0.144651
AYF05374.1	MLA2C4_06630		NP_831043.1	0.922948	1.89599	1.89599	4.90252	9.46142e-07	4.43859e-06
AYF05375.1	MLA2C4_06635		NP_830706.1	0.489519	1.40398	1.40398	3.67956	0.00023364	0.00070595
AYF05376.1	MLA2C4_06640		NP_830716.1	0.479874	1.39462	1.39462	1.81023	0.0702597	0.113361
AYF05377.1	MLA2C4_06645		NP_830703.1	0.831846	1.77996	1.77996	4.511	6.4522e-06	2.63783e-05
AYF05378.1	MLA2C4_06650			0.371169	1.2934	1.2934	2.57661	0.00997748	0.0204566
AYF05379.1	MLA2C4_06655			0.584313	1.49932	1.49932	4.92404	8.47773e-07	4.0246e-06
AYF05380.1	MLA2C4_06660			0.267357	1.2036	1.2036	2.44229	0.0145943	0.0286932
AYF05381.1	MLA2C4_06665			0.461733	1.37719	1.37719	2.92084	0.00349093	0.00802663
AYF05382.1	MLA2C4_06670		NP_830725.1	0.447399	1.36358	1.36358	3.11489	0.00184015	0.00453714
AYF05383.1	MLA2C4_06685			0.75184	1.68394	1.68394	4.85056	1.23113e-06	5.65868e-06
	MLA2C4_06690		NP_832205.1	0.326528	1.25399	1.25399	0.819059	0.412753	0.506102
	MLA2C4_06695		NP_832205.1	0.814354	1.75851	1.75851	1.73748	0.0823026	0.129721
AYF05384.1	MLA2C4_06700			-0.539701	1.45367	-1.45367	-1.25332	0.210091	0.291125
AYF05385.1	MLA2C4_06705			-0.241544	1.18226	-1.18226	-0.522414	0.601382	0.682979
AYF05388.1	MLA2C4_06720			1.1076	2.15487	2.15487	7.51676	5.61483e-14	6.03341e-13
AYF05389.1	MLA2C4_06725			0.435445	1.35233	1.35233	0.735578	0.461988	0.553666
AYF05393.1	MLA2C4_06745			0.220586	1.16521	1.16521	1.73525	0.0826958	0.130169
AYF09451.1	MLA2C4_06750			0.228437	1.17157	1.17157	1.6167	0.105942	0.162055
AYF05394.1	MLA2C4_06755			0.279457	1.21374	1.21374	1.92071	0.0547679	0.0916513
AYF05395.1	MLA2C4_06760			0.219722	1.16451	1.16451	1.6513	0.0986782	0.152311
AYF05396.1	MLA2C4_06765			0.213769	1.15971	1.15971	1.45429	0.145865	0.212885
AYF05397.1	MLA2C4_06770			0.336263	1.26248	1.26248	2.65191	0.00800373	0.0167776
AYF05398.1	MLA2C4_06775			0.253237	1.19188	1.19188	2.05925	0.0394704	0.0685024
AYF05399.1	MLA2C4_06785		NP_831056.1	-1.825	3.54307	-3.54307	-3.10318	0.00191454	0.00470596
AYF05400.1	MLA2C4_06790		NP_831058.1	1.41483	2.66628	2.66628	4.74572	2.07762e-06	9.22935e-06
AYF05401.1	MLA2C4_06795		NP_831059.1	0.967224	1.95508	1.95508	5.59944	2.15041e-08	1.31197e-07
AYF05402.1	MLA2C4_06800		NP_831060.1	-0.0140764	1.0098	-1.0098	-0.0994235	0.920802	0.939204
AYF05403.1	MLA2C4_06805		NP_831061.1	0.105842	1.07612	1.07612	0.685979	0.492727	0.582891
AYF05404.1	MLA2C4_06810		NP_831062.1	0.312811	1.24213	1.24213	2.25287	0.0242674	0.0450505
AYF05405.1	MLA2C4_06815		NP_831063.1	0.281131	1.21515	1.21515	2.15271	0.0313412	0.0564658
AYF05406.1	MLA2C4_06820		NP_831064.1	-0.570129	1.48466	-1.48466	-4.83839	1.30898e-06	5.99341e-06
AYF05407.1	MLA2C4_06825		NP_831065.1	-0.400505	1.31997	-1.31997	-3.41313	0.000642217	0.00174389
AYF05408.1	MLA2C4_06830		NP_831066.1	-0.294126	1.22614	-1.22614	-2.35194	0.0186758	0.0356123
AYF05409.1	MLA2C4_06835		NP_831067.1	1.15768	2.23098	2.23098	7.19781	6.11885e-13	5.90952e-12
AYF05410.1	MLA2C4_06840		NP_831068.1	0.934066	1.91065	1.91065	6.19777	5.72683e-10	4.10251e-09
AYF05411.1	MLA2C4_06845		NP_831069.1	0.587075	1.5022	1.5022	3.14442	0.00166414	0.00412232
AYF05412.1	MLA2C4_06850		NP_831070.1	0.784689	1.72272	1.72272	5.47437	4.39083e-08	2.57039e-07
AYF05413.1	MLA2C4_06855		NP_831071.1	0.629001	1.54649	1.54649	4.99925	5.75544e-07	2.82212e-06
AYF05414.1	MLA2C4_06860		NP_831072.1	0.840407	1.79056	1.79056	3.77436	0.000160418	0.000498276
AYF05415.1	MLA2C4_06865		NP_831073.1	-0.0915953	1.06555	-1.06555	-0.695623	0.486665	0.577007
AYF05417.1	MLA2C4_06875		NP_831075.1	0.373388	1.29539	1.29539	2.31311	0.0207166	0.0390359
AYF05418.1	MLA2C4_06880		NP_831076.1	-0.146543	1.10691	-1.10691	-0.959796	0.337158	0.428307
AYF05419.1	MLA2C4_06885		NP_831077.1	-0.780558	1.71779	-1.71779	-3.00858	0.00262472	0.00623012
AYF05420.1	MLA2C4_06890		NP_831078.1	-0.905428	1.8731	-1.8731	-3.49161	0.000480114	0.0013538
AYF05421.1	MLA2C4_06895	glcD	NP_831079.1	-0.458628	1.37423	-1.37423	-1.67359	0.0942121	0.146032
AYF05422.1	MLA2C4_06900		NP_831080.1	0.432721	1.34978	1.34978	2.15147	0.031439	0.0565807
AYF05423.1	MLA2C4_06905		NP_831081.1	0.638475	1.55668	1.55668	3.35898	0.000782311	0.00208049
AYF05424.1	MLA2C4_06910		NP_831082.1	0.814676	1.7589	1.7589	2.75667	0.00583924	0.012692
AYF05425.1	MLA2C4_06915		NP_831083.1	0.49331	1.40767	1.40767	2.84531	0.00443687	0.00994283
AYF05426.1	MLA2C4_06920		NP_831084.1	0.324571	1.25229	1.25229	2.64855	0.00808379	0.016928
AYF05427.1	MLA2C4_06925		NP_831085.1	-2.28593	4.87679	-4.87679	-11.3145	1.11277e-29	2.90111e-28
AYF05428.1	MLA2C4_06930		NP_831086.1	-1.9961	3.98921	-3.98921	-14.511	1.0315e-47	5.46811e-46
AYF05429.1	MLA2C4_06935		NP_831087.1	-2.36503	5.15164	-5.15164	-17.7035	3.94227e-70	5.0834e-68
AYF05430.1	MLA2C4_06940		NP_831088.1	-1.08314	2.11864	-2.11864	-2.02737	0.0426251	0.0733372
AYF05432.1	MLA2C4_06950		NP_831090.1	-2.38587	5.2266	-5.2266	-12.9766	1.66026e-38	6.1404e-37
AYF05433.1	MLA2C4_06955		NP_831091.1	1.67267	3.18803	3.18803	12.2413	1.86936e-34	5.71712e-33
AYF05434.1	MLA2C4_06965		NP_831093.1	-1.29244	2.44942	-2.44942	-3.38451	0.000713051	0.00191337
AYF05435.1	MLA2C4_06970		NP_831094.1	-1.15626	2.22879	-2.22879	-7.26928	3.61414e-13	3.57e-12
AYF05436.1	MLA2C4_06975	phaP	NP_831095.1	-1.04884	2.06886	-2.06886	-7.11745	1.09941e-12	1.02849e-11
AYF05437.1	MLA2C4_06980	phaQ		-1.22809	2.34257	-2.34257	-8.98776	2.52326e-19	4.02624e-18
AYF05438.1	MLA2C4_06985	phaR	NP_831098.1	0.587638	1.50278	1.50278	4.77293	1.81569e-06	8.15691e-06
AYF05439.1	MLA2C4_06990	phbB	NP_831099.1	0.892112	1.85589	1.85589	6.72925	1.70542e-11	1.45037e-10
AYF05440.1	MLA2C4_06995	phaC	NP_831100.1	0.462975	1.37838	1.37838	3.06174	0.00220052	0.00532929
AYF05441.1	MLA2C4_07000		NP_831101.1	0.441078	1.35762	1.35762	2.93257	0.00336166	0.0077518
AYF05442.1	MLA2C4_07005		NP_831102.1	-0.093399	1.06688	-1.06688	-0.597448	0.550209	0.635604
AYF05444.1	MLA2C4_07020		NP_831105.1	-3.01417	8.07899	-8.07899	-3.5238	0.000425412	0.00121535
AYF05448.1	MLA2C4_07040	phnW	NP_831109.1	-0.0493981	1.03483	-1.03483	-0.087461	0.930305	0.945767
AYF05449.1	MLA2C4_07045		NP_831110.1	-0.644449	1.56314	-1.56314	-1.53684	0.124333	0.185954
AYF05450.1	MLA2C4_07050		NP_831111.1	-0.52518	1.43911	-1.43911	-1.4779	0.139436	0.205134
AYF05451.1	MLA2C4_07055		NP_831113.1	-0.785222	1.72336	-1.72336	-3.27924	0.00104088	0.00268871
AYF05452.1	MLA2C4_07060			-0.113401	1.08178	-1.08178	-0.423188	0.672158	0.74388
AYF05453.1	MLA2C4_07065		NP_831114.1	-2.27987	4.85633	-4.85633	-9.14048	6.21756e-20	1.05191e-18
AYF05454.1	MLA2C4_07070		NP_831115.1	-0.886576	1.84878	-1.84878	-1.91722	0.0552106	0.0923272
AYF05455.1	MLA2C4_07075		NP_831116.1	-0.258157	1.19595	-1.19595	-1.6885	0.0913155	0.142312
AYF05456.1	MLA2C4_07080		NP_831117.1	0.758773	1.69205	1.69205	4.66698	3.05652e-06	1.32329e-05
AYF05457.1	MLA2C4_07085		NP_831118.1	-0.773791	1.70976	-1.70976	-5.06456	4.09347e-07	2.07544e-06
AYF05458.1	MLA2C4_07090		NP_831119.1	0.462287	1.37772	1.37772	3.55003	0.000385184	0.00111242
AYF05459.1	MLA2C4_07095		NP_831120.1	-0.943273	1.92289	-1.92289	-7.12088	1.0724e-12	1.00519e-11
AYF05460.1	MLA2C4_07100			-0.882417	1.84346	-1.84346	-5.22454	1.74587e-07	9.45466e-07
AYF05461.1	MLA2C4_07105		NP_831121.1	-0.277282	1.21191	-1.21191	-2.08436	0.0371276	0.0651953
AYF05462.1	MLA2C4_07110		NP_831122.1	0.496756	1.41104	1.41104	4.03073	5.56048e-05	0.000189493
AYF05463.1	MLA2C4_07115	queD	NP_831123.1	0.336423	1.26262	1.26262	2.25477	0.0241475	0.0448629
AYF05464.1	MLA2C4_07120	queE	NP_831124.1	0.0689393	1.04895	1.04895	0.467361	0.640241	0.717209
AYF05465.1	MLA2C4_07125		NP_831125.1	0.0558231	1.03945	1.03945	0.427039	0.669351	0.741634
AYF05466.1	MLA2C4_07130		NP_831126.1	0.579134	1.49395	1.49395	1.9236	0.0544048	0.0911715
AYF05467.1	MLA2C4_07135		NP_831127.1	0.693695	1.61742	1.61742	1.78028	0.0750296	0.119801
AYF05468.1	MLA2C4_07140		NP_831129.1	-0.430234	1.34745	-1.34745	-2.1345	0.0328021	0.0586358
AYF05469.1	MLA2C4_07145		NP_831130.1	1.35826	2.56375	2.56375	7.09748	1.27051e-12	1.1793e-11
AYF05470.1	MLA2C4_07150		NP_831131.1	0.592128	1.50747	1.50747	2.72764	0.00637895	0.0137337
AYF05471.1	MLA2C4_07155		NP_831132.1	0.439649	1.35627	1.35627	2.78104	0.00541844	0.0118857
AYF05472.1	MLA2C4_07160		NP_831133.1	1.04006	2.05631	2.05631	3.00827	0.00262742	0.00623343
AYF05473.1	MLA2C4_07165		NP_831134.1	-1.283	2.43344	-2.43344	-10.5293	6.33245e-26	1.43867e-24
	MLA2C4_07170		NP_832205.1	-1.46426	2.75922	-2.75922	-12.692	6.55235e-37	2.2015e-35
	MLA2C4_07175		NP_832205.1	-1.6248	3.08399	-3.08399	-15.632	4.41001e-55	3.3397e-53
AYF05474.1	MLA2C4_07180	nrdF	NP_831136.1	-1.31486	2.48778	-2.48778	-9.9719	2.02313e-23	4.16049e-22
AYF05475.1	MLA2C4_07185		NP_831137.1	0.970282	1.95922	1.95922	4.00899	6.09782e-05	0.000205747
AYF05476.1	MLA2C4_07190		NP_831138.1	0.604307	1.52025	1.52025	2.72294	0.0064703	0.0139053
AYF05477.1	MLA2C4_07195		NP_831139.1	0.813322	1.75725	1.75725	3.66608	0.000246296	0.000740907
AYF05478.1	MLA2C4_07200		NP_831140.1	0.486833	1.40137	1.40137	2.31607	0.0205543	0.0387454
AYF05479.1	MLA2C4_07205		NP_831141.1	0.472013	1.38704	1.38704	2.39723	0.0165193	0.0318903
AYF05480.1	MLA2C4_07210		NP_831142.1	0.335899	1.26216	1.26216	2.27924	0.0226531	0.0424167
AYF05481.1	MLA2C4_07215		NP_831143.1	0.397407	1.31714	1.31714	1.16651	0.243409	0.328609
AYF05482.1	MLA2C4_07220		NP_831144.1	0.748714	1.68029	1.68029	2.22946	0.0257831	0.0474397
AYF05483.1	MLA2C4_07225		NP_831145.1	-0.716216	1.64287	-1.64287	-1.46564	0.142746	0.20899
AYF05484.1	MLA2C4_07230		NP_831146.1	-0.530475	1.4444	-1.4444	-1.69894	0.0893303	0.139736
AYF05485.1	MLA2C4_07235		NP_831147.1	0.251964	1.19083	1.19083	1.53983	0.123601	0.185033
AYF09452.1	MLA2C4_07240		NP_831148.1	-1.33257	2.51851	-2.51851	-6.31818	2.64665e-10	1.96379e-09
	MLA2C4_07245		NP_832205.1	-0.336219	1.26244	-1.26244	-1.83724	0.0661738	0.107826
AYF05486.1	MLA2C4_07250			-0.533878	1.44782	-1.44782	-3.92919	8.52332e-05	0.000279867
AYF05487.1	MLA2C4_07255		NP_831149.1	-0.797745	1.73838	-1.73838	-4.0211	5.79263e-05	0.000196982
AYF05488.1	MLA2C4_07260	dltD	NP_831150.1	0.139355	1.10141	1.10141	0.938478	0.347999	0.438537
AYF05489.1	MLA2C4_07265		NP_831151.1	0.369393	1.29181	1.29181	2.85828	0.00425947	0.00960393
AYF05490.1	MLA2C4_07270	dltB	NP_831152.1	0.13377	1.09716	1.09716	0.895043	0.370764	0.461926
AYF05491.1	MLA2C4_07275		NP_831153.1	0.187738	1.13898	1.13898	1.33122	0.183116	0.259161
AYF05492.1	MLA2C4_07280		NP_831154.1	0.612525	1.52893	1.52893	4.50174	6.73983e-06	2.74611e-05
AYF05494.1	MLA2C4_07290		NP_831157.1	-0.530625	1.44455	-1.44455	-1.22924	0.218982	0.301977
AYF05495.1	MLA2C4_07295		NP_831158.1	-1.02796	2.03914	-2.03914	-3.41762	0.000631705	0.00172221
AYF05496.1	MLA2C4_07300		NP_831160.1	-0.144334	1.10522	-1.10522	-0.672896	0.501014	0.59079
AYF05497.1	MLA2C4_07305		NP_831161.1	2.4065	5.30185	5.30185	15.6537	3.13265e-55	2.41062e-53
AYF05499.1	MLA2C4_07315		NP_831164.1	-0.201652	1.15001	-1.15001	-0.818873	0.412859	0.506102
AYF05500.1	MLA2C4_07320		NP_831165.1	0.523637	1.43758	1.43758	4.08589	4.39083e-05	0.00015347
AYF05501.1	MLA2C4_07325		NP_831166.1	0.0873332	1.0624	1.0624	0.59581	0.551302	0.636713
AYF05502.1	MLA2C4_07330		NP_831167.1	-0.610269	1.52654	-1.52654	-2.22913	0.025805	0.0474617
AYF05503.1	MLA2C4_07335		NP_831168.1	0.44532	1.36162	1.36162	2.2728	0.0230381	0.0430532
AYF05505.1	MLA2C4_07345		NP_831170.1	-0.210879	1.15739	-1.15739	-1.08808	0.276562	0.365405
AYF09453.1	MLA2C4_07350		NP_831092.1	0.333679	1.26022	1.26022	2.43307	0.0149715	0.0293263
AYF05506.1	MLA2C4_07360	ytfJ	NP_831173.1	-0.96907	1.95758	-1.95758	-1.51473	0.129841	0.192801
AYF05507.1	MLA2C4_07365			-0.51971	1.43367	-1.43367	-1.84112	0.0656037	0.107007
AYF05508.1	MLA2C4_07370		NP_831175.1	-1.29163	2.44805	-2.44805	-5.82284	5.78573e-09	3.80217e-08
AYF05509.1	MLA2C4_07375		NP_831176.1	-0.457152	1.37283	-1.37283	-2.25459	0.0241594	0.0448674
AYF05511.1	MLA2C4_07385	ilvE	NP_831177.1	-1.15851	2.23227	-2.23227	-8.23054	1.86371e-16	2.52607e-15
AYF05512.1	MLA2C4_07390		NP_831551.1	-1.90091	3.73449	-3.73449	-7.37361	1.66069e-13	1.6822e-12
AYF05513.1	MLA2C4_07395		NP_831178.1	-1.82714	3.54834	-3.54834	-4.98576	6.17196e-07	3.00473e-06
AYF05514.1	MLA2C4_07400		NP_831179.1	-2.13342	4.38757	-4.38757	-6.91046	4.83082e-12	4.26023e-11
AYF05515.1	MLA2C4_07405		NP_831180.1	-2.33183	5.03444	-5.03444	-10.9877	4.37808e-28	1.07669e-26
AYF05516.1	MLA2C4_07410	leuB	NP_831181.1	-2.78144	6.87536	-6.87536	-5.75309	8.76282e-09	5.6573e-08
AYF05517.1	MLA2C4_07415	leuC	NP_831182.1	-1.93519	3.82429	-3.82429	-5.00498	5.58692e-07	2.75364e-06
AYF05518.1	MLA2C4_07420	leuD	NP_831183.1	-1.49296	2.81465	-2.81465	-4.45746	8.29358e-06	3.3223e-05
AYF05519.1	MLA2C4_07425		NP_831184.1	-0.715012	1.6415	-1.6415	-2.8019	0.00508033	0.0112214
AYF05520.1	MLA2C4_07430		NP_831185.1	-1.27595	2.42159	-2.42159	-2.50512	0.012241	0.0244889
AYF05521.1	MLA2C4_07435	hisD	NP_831186.1	-1.40869	2.65496	-2.65496	-5.71333	1.10784e-08	7.05676e-08
AYF05522.1	MLA2C4_07440		NP_831187.1	-1.75706	3.38009	-3.38009	-4.73174	2.22602e-06	9.84277e-06
AYF05523.1	MLA2C4_07445	hisH	NP_831188.1	-1.8613	3.63335	-3.63335	-5.12919	2.90984e-07	1.509e-06
AYF05524.1	MLA2C4_07450	hisA	NP_831189.1	-2.06817	4.19354	-4.19354	-4.90354	9.41243e-07	4.4243e-06
AYF05525.1	MLA2C4_07455		NP_831190.1	-1.76585	3.40075	-3.40075	-4.39304	1.11777e-05	4.37122e-05
AYF05526.1	MLA2C4_07460		NP_831191.1	-1.49315	2.81504	-2.81504	-3.07689	0.0020917	0.00509939
AYF05527.1	MLA2C4_07465	hisE	NP_831192.1	-1.78663	3.45009	-3.45009	-4.20648	2.5938e-05	9.45381e-05
AYF05528.1	MLA2C4_07470		NP_831193.2	-2.04264	4.11999	-4.11999	-9.63249	5.82967e-22	1.1037e-20
AYF05529.1	MLA2C4_07475		NP_831194.1	-2.30731	4.94959	-4.94959	-7.68698	1.50648e-14	1.71537e-13
AYF05530.1	MLA2C4_07480		NP_831195.1	-0.696558	1.62063	-1.62063	-5.12771	2.93289e-07	1.5193e-06
AYF05531.1	MLA2C4_07485	pssA	NP_831196.1	-0.234067	1.17615	-1.17615	-1.78103	0.0749075	0.119646
AYF05532.1	MLA2C4_07490		NP_831197.1	0.193436	1.14348	1.14348	1.74227	0.0814605	0.128606
AYF05533.1	MLA2C4_07495		NP_831198.1	0.0888279	1.06351	1.06351	0.163218	0.870347	0.901525
AYF05534.1	MLA2C4_07500	lysA	NP_831199.1	-1.15987	2.23437	-2.23437	-7.90564	2.66559e-15	3.26678e-14
AYF05535.1	MLA2C4_07505		NP_831200.1	0.404365	1.32351	1.32351	0.75897	0.44787	0.540412
AYF05536.1	MLA2C4_07510		NP_831201.1	-2.78256	6.88072	-6.88072	-5.02992	4.90686e-07	2.45138e-06
AYF05537.1	MLA2C4_07515	sat	NP_831202.1	-2.23237	4.69905	-4.69905	-7.50539	6.12476e-14	6.52259e-13
AYF05538.1	MLA2C4_07520	cysC	NP_831203.1	-1.6248	3.08399	-3.08399	-4.49092	7.09161e-06	2.8746e-05
AYF05539.1	MLA2C4_07525		NP_831204.1	-1.9405	3.83838	-3.83838	-7.12818	1.01704e-12	9.55178e-12
AYF05540.1	MLA2C4_07530		NP_831205.1	-2.044	4.12387	-4.12387	-4.23802	2.25496e-05	8.31409e-05
AYF05542.1	MLA2C4_07540		NP_831207.1	-1.1062	2.15278	-2.15278	-2.68748	0.00719928	0.0152754
AYF05543.1	MLA2C4_07545		NP_831208.1	-1.31588	2.48954	-2.48954	-2.84868	0.00439008	0.00984261
AYF05545.1	MLA2C4_07555		NP_831210.1	0.256148	1.19429	1.19429	1.69853	0.0894083	0.139766
AYF05546.1	MLA2C4_07560		NP_831211.1	-0.130864	1.09495	-1.09495	-0.951145	0.341531	0.432099
AYF05547.1	MLA2C4_07565		NP_831212.1	0.362285	1.28546	1.28546	2.76073	0.00576729	0.0125643
AYF05548.1	MLA2C4_07570		NP_831213.1	-0.305904	1.23619	-1.23619	-1.16295	0.24485	0.329994
AYF05549.1	MLA2C4_07575		NP_831214.1	-0.0526965	1.0372	-1.0372	-0.199036	0.842234	0.880729
AYF05550.1	MLA2C4_07580		NP_831215.1	-3.96888	15.6586	-15.6586	-13.5291	1.05259e-41	4.6499e-40
AYF05551.1	MLA2C4_07585		NP_831216.1	-4.16926	17.9918	-17.9918	-24.1263	1.32493e-128	1.26425e-125
AYF05552.1	MLA2C4_07590		NP_831217.1	-0.498683	1.41292	-1.41292	-2.43093	0.0150602	0.0294597
AYF05553.1	MLA2C4_07595		NP_831218.1	0.111467	1.08033	1.08033	0.598714	0.549363	0.634781
AYF05554.1	MLA2C4_07600		NP_831219.1	-0.157965	1.11571	-1.11571	-0.754588	0.450496	0.542729
AYF09455.1	MLA2C4_07605		NP_831220.1	-1.2016	2.29995	-2.29995	-5.89307	3.79094e-09	2.52959e-08
AYF05555.1	MLA2C4_07610	brnQ	NP_831221.1	0.61341	1.52987	1.52987	2.34892	0.0188282	0.03586
AYF05556.1	MLA2C4_07615		NP_831222.1	-0.689057	1.61223	-1.61223	-4.81172	1.49636e-06	6.76694e-06
AYF05557.1	MLA2C4_07620		NP_831223.1	-1.22956	2.34495	-2.34495	-4.87023	1.11471e-06	5.16839e-06
AYF05558.1	MLA2C4_07625		NP_831224.1	-1.60239	3.03645	-3.03645	-8.36429	6.04778e-17	8.51149e-16
AYF05560.1	MLA2C4_07635		NP_831226.1	0.343035	1.26842	1.26842	2.03094	0.0422609	0.072842
AYF05561.1	MLA2C4_07640		NP_831227.1	-0.434715	1.35164	-1.35164	-2.88613	0.00390006	0.00887324
AYF05562.1	MLA2C4_07645		NP_831228.1	-0.152729	1.11167	-1.11167	-1.22903	0.219061	0.301977
AYF05563.1	MLA2C4_07650		NP_831229.1	0.806053	1.74842	1.74842	4.01626	5.91296e-05	0.000200503
AYF05564.1	MLA2C4_07655		NP_831230.1	-0.424531	1.34214	-1.34214	-2.26243	0.0236706	0.0441488
AYF05565.1	MLA2C4_07660		NP_831232.1	-1.25586	2.3881	-2.3881	-8.60212	7.82562e-18	1.1595e-16
AYF05566.1	MLA2C4_07665		NP_831233.1	0.642721	1.56127	1.56127	4.91498	8.87915e-07	4.20262e-06
AYF05567.1	MLA2C4_07670		NP_831234.1	0.720257	1.64748	1.64748	5.84984	4.92041e-09	3.26499e-08
AYF05568.1	MLA2C4_07675		NP_831235.1	0.401422	1.32081	1.32081	2.06729	0.0387072	0.0674478
AYF05570.1	MLA2C4_07690		NP_831238.1	0.492957	1.40733	1.40733	3.15604	0.00159928	0.00396991
AYF05571.1	MLA2C4_07695		NP_831239.1	0.239516	1.1806	1.1806	0.710335	0.477496	0.568965
AYF05572.1	MLA2C4_07700		NP_831240.1	-0.633745	1.55159	-1.55159	-3.64904	0.000263225	0.000784904
AYF05573.1	MLA2C4_07705		NP_831241.1	-0.102814	1.07387	-1.07387	-0.66395	0.506723	0.595902
AYF05574.1	MLA2C4_07710			-0.273091	1.20839	-1.20839	-1.89592	0.057971	0.096068
AYF05575.1	MLA2C4_07715	deoD	NP_831242.1	0.728707	1.65715	1.65715	4.06671	4.76813e-05	0.0001658
AYF05576.1	MLA2C4_07720		NP_831243.1	-1.04088	2.05749	-2.05749	-6.56138	5.33114e-11	4.27477e-10
AYF05577.1	MLA2C4_07725	mprF	NP_831244.1	0.1047	1.07527	1.07527	0.813603	0.415872	0.509273
AYF05578.1	MLA2C4_07730		NP_831245.1	-0.396284	1.31611	-1.31611	-1.86999	0.0614846	0.101223
AYF05579.1	MLA2C4_07735		NP_831246.1	-0.685601	1.60837	-1.60837	-4.59923	4.24046e-06	1.79038e-05
AYF05580.1	MLA2C4_07740		NP_831247.1	-3.60975	12.208	-12.208	-11.6995	1.28279e-31	3.60011e-30
AYF05581.1	MLA2C4_07745		NP_831248.1	-4.00399	16.0443	-16.0443	-5.59383	2.22119e-08	1.3517e-07
AYF05582.1	MLA2C4_07750		NP_831249.1	-4.52794	23.0699	-23.0699	-5.32323	1.01941e-07	5.72861e-07
AYF05583.1	MLA2C4_07755		NP_831250.1	-4.29635	19.6485	-19.6485	-6.00648	1.89593e-09	1.30526e-08
AYF05584.1	MLA2C4_07760		NP_831251.1	0.254937	1.19328	1.19328	1.69208	0.09063	0.141444
AYF05585.1	MLA2C4_07765		NP_831252.1	0.692456	1.61603	1.61603	5.0027	5.65335e-07	2.78063e-06
AYF05586.1	MLA2C4_07770			0.0634328	1.04495	1.04495	0.468934	0.639117	0.716622
AYF05587.1	MLA2C4_07775	ccsB	NP_831255.1	0.0532198	1.03758	1.03758	0.392536	0.694662	0.761892
AYF05588.1	MLA2C4_07780		NP_831256.1	1.01718	2.02396	2.02396	8.79281	1.45866e-18	2.26686e-17
AYF09456.1	MLA2C4_07785		NP_831257.1	0.944052	1.92392	1.92392	7.77485	7.55392e-15	8.85498e-14
AYF05589.1	MLA2C4_07790		NP_831258.1	0.883281	1.84457	1.84457	3.09257	0.00198433	0.00486197
AYF05590.1	MLA2C4_07795		NP_831259.1	-0.980109	1.97261	-1.97261	-2.19876	0.0278953	0.0508747
AYF05591.1	MLA2C4_07800		NP_831260.1	0.0378407	1.02658	1.02658	0.254447	0.79915	0.8469
AYF05592.1	MLA2C4_07805		NP_831261.1	-0.0395359	1.02778	-1.02778	-0.279837	0.779603	0.831914
AYF05593.1	MLA2C4_07810		NP_831262.1	0.774729	1.71087	1.71087	3.72165	0.000197926	0.000606102
AYF05594.1	MLA2C4_07815		NP_831263.1	0.201811	1.15014	1.15014	1.16458	0.244191	0.329292
AYF05595.1	MLA2C4_07820		NP_831264.1	0.160537	1.1177	1.1177	1.10456	0.26935	0.35756
AYF05596.1	MLA2C4_07825		NP_831265.1	0.521381	1.43533	1.43533	3.01408	0.00257757	0.00612429
AYF05597.1	MLA2C4_07830		NP_831266.1	0.467465	1.38268	1.38268	3.02669	0.00247244	0.00590687
AYF05598.1	MLA2C4_07835		NP_831267.1	0.398031	1.31771	1.31771	2.53408	0.0112745	0.0227926
AYF05599.1	MLA2C4_07840		NP_831268.1	0.501957	1.41613	1.41613	3.82691	0.00012976	0.00040999
AYF05600.1	MLA2C4_07845		NP_831269.1	0.368129	1.29068	1.29068	2.75072	0.00594653	0.0129011
AYF05601.1	MLA2C4_07850		NP_831270.1	0.0731818	1.05203	1.05203	0.588486	0.556206	0.641756
AYF05602.1	MLA2C4_07855		NP_831271.1	-0.647968	1.56696	-1.56696	-1.08239	0.279078	0.367813
AYF05603.1	MLA2C4_07860		NP_831272.1	-1.81876	3.52778	-3.52778	-12.3389	5.58867e-35	1.77757e-33
AYF05604.1	MLA2C4_07865		NP_831273.1	-1.99482	3.98566	-3.98566	-14.7505	3.0525e-49	1.73375e-47
AYF05605.1	MLA2C4_07870	ypdA	NP_831274.1	-0.0434298	1.03056	-1.03056	-0.321458	0.747863	0.80543
AYF05606.1	MLA2C4_07875		NP_831275.1	0.689124	1.6123	1.6123	4.99464	5.8945e-07	2.87847e-06
AYF05607.1	MLA2C4_07880		NP_831276.1	-0.0322263	1.02259	-1.02259	-0.247	0.804908	0.851112
AYF05608.1	MLA2C4_07885		NP_831277.1	0.498852	1.41309	1.41309	3.68467	0.000229003	0.000692378
AYF05609.1	MLA2C4_07890		NP_831278.1	0.502228	1.4164	1.4164	3.55125	0.000383411	0.00110797
AYF05614.1	MLA2C4_07915		NP_831283.1	-0.260055	1.19752	-1.19752	-2.24364	0.0248557	0.0458926
AYF05615.1	MLA2C4_07920		NP_831284.1	-0.639175	1.55744	-1.55744	-4.57097	4.85467e-06	2.01932e-05
AYF05616.1	MLA2C4_07925		NP_831285.1	-2.51728	5.72503	-5.72503	-6.28329	3.31489e-10	2.43313e-09
AYF05617.1	MLA2C4_07930		NP_831286.1	1.20883	2.31151	2.31151	6.6047	3.98328e-11	3.25415e-10
AYF05618.1	MLA2C4_07935		NP_831287.1	1.02788	2.03902	2.03902	6.80095	1.0393e-11	8.93421e-11
AYF05619.1	MLA2C4_07940	spoIVA	NP_831288.1	-3.07754	8.44172	-8.44172	-15.574	1.09288e-54	8.14705e-53
AYF05620.1	MLA2C4_07945		NP_831289.1	0.688827	1.61197	1.61197	4.8256	1.39583e-06	6.37848e-06
AYF05621.1	MLA2C4_07950	folE	NP_831290.1	0.0182337	1.01272	1.01272	0.116658	0.907131	0.928938
AYF05622.1	MLA2C4_07955		NP_831291.1	0.367167	1.28982	1.28982	2.86472	0.00417375	0.00941956
AYF05623.1	MLA2C4_07960		NP_831292.1	0.256487	1.19457	1.19457	1.77773	0.0754486	0.12043
AYF05624.1	MLA2C4_07965	hepT	NP_831293.1	0.321567	1.24969	1.24969	2.27087	0.0231549	0.0432376
AYF05625.1	MLA2C4_07970		NP_831294.1	0.420522	1.33841	1.33841	2.86392	0.00418435	0.00943902
AYF05626.1	MLA2C4_07975		NP_831295.1	0.839554	1.7895	1.7895	4.97037	6.68246e-07	3.23675e-06
AYF05627.1	MLA2C4_07980		NP_831296.1	0.529603	1.44353	1.44353	3.32967	0.000869497	0.00228081
AYF05628.1	MLA2C4_07985		NP_831297.1	0.347794	1.27261	1.27261	2.90122	0.00371709	0.00850156
AYF05629.1	MLA2C4_07990		NP_831298.1	0.0740027	1.05263	1.05263	0.566079	0.57134	0.655887
AYF05630.1	MLA2C4_07995		NP_831299.1	-0.362568	1.28571	-1.28571	-2.54225	0.0110141	0.0223041
AYF05631.1	MLA2C4_08000		NP_831300.1	-0.37848	1.29997	-1.29997	-1.49421	0.13512	0.199521
AYF05632.1	MLA2C4_08005		NP_831301.1	0.26679	1.20313	1.20313	0.715488	0.474308	0.565872
AYF05633.1	MLA2C4_08010		NP_831302.1	-0.313232	1.24249	-1.24249	-2.25056	0.0244133	0.0452685
AYF05634.1	MLA2C4_08015		NP_831303.1	-0.626331	1.54363	-1.54363	-4.74131	2.12345e-06	9.42418e-06
AYF05635.1	MLA2C4_08020		NP_831304.1	0.379313	1.30072	1.30072	1.37444	0.169304	0.242059
AYF05636.1	MLA2C4_08025		NP_831305.1	0.381833	1.303	1.303	1.96775	0.0490972	0.0831829
AYF05637.1	MLA2C4_08030	ypjB	NP_831306.1	-3.25881	9.57191	-9.57191	-7.74777	9.35195e-15	1.08034e-13
AYF05638.1	MLA2C4_08035		NP_831307.1	0.45901	1.3746	1.3746	3.31331	0.000922003	0.00240639
AYF05639.1	MLA2C4_08040		NP_831308.1	0.0764374	1.05441	1.05441	0.249871	0.802687	0.849328
AYF05640.1	MLA2C4_08045		NP_831309.1	-0.0333865	1.02341	-1.02341	-0.179043	0.857904	0.890985
AYF09457.1	MLA2C4_08055		NP_831310.1	0.116225	1.08389	1.08389	0.461253	0.644617	0.721338
AYF05642.1	MLA2C4_08060		NP_831311.1	0.00606305	1.00421	1.00421	0.0386892	0.969138	0.976043
AYF05643.1	MLA2C4_08065		NP_831312.1	0.175402	1.12928	1.12928	1.03428	0.301006	0.390457
AYF05644.1	MLA2C4_08070	bshB1	NP_831313.1	0.288051	1.22099	1.22099	1.50799	0.131557	0.194864
AYF05645.1	MLA2C4_08075	bshA	NP_831314.1	0.196828	1.14618	1.14618	1.18585	0.23568	0.32057
AYF05646.1	MLA2C4_08080		NP_831315.1	0.0310061	1.02172	1.02172	0.216983	0.828222	0.869405
AYF05647.1	MLA2C4_08085		NP_831316.1	-0.096936	1.0695	-1.0695	-0.7294	0.465757	0.557203
AYF05649.1	MLA2C4_08095	panB	NP_831319.1	0.474095	1.38905	1.38905	3.06507	0.0021762	0.00528378
AYF05650.1	MLA2C4_08100		NP_831320.1	0.46396	1.37932	1.37932	3.50553	0.000455695	0.00129258
AYF05651.1	MLA2C4_08105		NP_831321.1	0.741525	1.67194	1.67194	5.28479	1.25848e-07	6.97351e-07
AYF05652.1	MLA2C4_08110			-0.187466	1.13876	-1.13876	-1.43806	0.150417	0.218412
AYF05653.1	MLA2C4_08115		NP_831322.1	0.353373	1.27754	1.27754	2.13551	0.0327195	0.05851
AYF05654.1	MLA2C4_08120		NP_831323.1	0.464148	1.3795	1.3795	4.00327	6.24724e-05	0.000210358
AYF05655.1	MLA2C4_08125		NP_831324.1	0.100165	1.0719	1.0719	0.757254	0.448898	0.541378
AYF05656.1	MLA2C4_08130		NP_831325.1	-0.455371	1.37114	-1.37114	-2.80843	0.00497835	0.0110217
AYF05657.1	MLA2C4_08135	nth	NP_831326.1	-0.422446	1.3402	-1.3402	-2.79523	0.0051862	0.0114183
AYF05658.1	MLA2C4_08140		NP_831327.1	-0.492179	1.40657	-1.40657	-2.95219	0.00315534	0.00732917
AYF05659.1	MLA2C4_08145		NP_831328.1	0.189145	1.14009	1.14009	1.76235	0.0780099	0.12402
AYF05660.1	MLA2C4_08150		NP_831332.1	0.324065	1.25185	1.25185	1.85293	0.0638922	0.104501
AYF09458.1	MLA2C4_08155		NP_831333.1	0.303958	1.23453	1.23453	0.959577	0.337268	0.428307
AYF05661.1	MLA2C4_08160		NP_831334.1	-2.02824	4.07908	-4.07908	-9.12108	7.43789e-20	1.24951e-18
AYF05662.1	MLA2C4_08165		NP_831335.1	-2.43217	5.39705	-5.39705	-12.5868	2.49435e-36	8.26426e-35
AYF05663.1	MLA2C4_08170		NP_831336.1	0.201492	1.14989	1.14989	1.04124	0.297766	0.387096
AYF05665.1	MLA2C4_08180		NP_831338.1	-4.68911	25.7966	-25.7966	-7.43621	1.03616e-13	1.07235e-12
AYF05666.1	MLA2C4_08185		NP_831339.1	-0.159668	1.11703	-1.11703	-0.980429	0.326875	0.416649
AYF05667.1	MLA2C4_08190	gpsB	NP_831340.1	-0.235768	1.17753	-1.17753	-2.01855	0.0435345	0.0747672
AYF05668.1	MLA2C4_08200		NP_831341.1	0.277331	1.21195	1.21195	2.09269	0.036377	0.0640659
AYF05669.1	MLA2C4_08205		NP_831342.1	-0.481146	1.39585	-1.39585	-3.5893	0.000331568	0.000969901
AYF05670.1	MLA2C4_08210		NP_831343.1	-0.0273269	1.01912	-1.01912	-0.18563	0.852735	0.887715
AYF05671.1	MLA2C4_08215		NP_831344.1	-0.190021	1.14078	-1.14078	-1.60425	0.108658	0.165669
AYF05672.1	MLA2C4_08220		NP_831345.1	0.336863	1.26301	1.26301	1.43658	0.150836	0.218868
AYF05673.1	MLA2C4_08225		NP_831346.1	-0.170876	1.12574	-1.12574	-0.804877	0.42089	0.51423
AYF05674.1	MLA2C4_08230		NP_831347.1	2.63426	6.20856	6.20856	16.3863	2.39638e-60	2.1572e-58
AYF05675.1	MLA2C4_08235		NP_831348.1	2.45114	5.46848	5.46848	15.0516	3.37075e-51	2.06177e-49
AYF05676.1	MLA2C4_08240		NP_831349.1	0.486406	1.40095	1.40095	2.93484	0.00333722	0.0077049
AYF05677.1	MLA2C4_08245		NP_831350.1	0.276276	1.21106	1.21106	2.38207	0.0172155	0.0330631
AYF05678.1	MLA2C4_08250		NP_831351.1	-3.79094	13.8416	-13.8416	-3.6598	0.000252416	0.000756929
AYF05679.1	MLA2C4_08255		NP_831352.1	0.323796	1.25162	1.25162	1.98388	0.0472693	0.0802855
AYF05680.1	MLA2C4_08260		NP_831353.1	0.119196	1.08613	1.08613	0.709466	0.478035	0.569323
AYF05681.1	MLA2C4_08265		NP_831354.1	0.155996	1.11419	1.11419	1.17584	0.239657	0.324739
AYF05682.1	MLA2C4_08280		NP_831355.1	0.420649	1.33853	1.33853	1.82556	0.067916	0.110064
AYF05684.1	MLA2C4_08290		NP_831357.1	0.081107	1.05783	1.05783	0.389126	0.697183	0.76413
AYF05685.1	MLA2C4_08295		NP_831358.1	0.129937	1.09425	1.09425	0.426389	0.669824	0.741986
AYF05686.1	MLA2C4_08300		NP_831359.1	-0.979055	1.97117	-1.97117	-7.79705	6.33688e-15	7.44662e-14
AYF05687.1	MLA2C4_08305		NP_831360.1	-0.243102	1.18353	-1.18353	-1.5692	0.116601	0.175657
AYF05688.1	MLA2C4_08310			-1.35423	2.5566	-2.5566	-3.91312	9.11102e-05	0.000297527
AYF05689.1	MLA2C4_08315		NP_832397.1	-1.39386	2.62781	-2.62781	-4.76461	1.89217e-06	8.4686e-06
	MLA2C4_08320		NP_832205.1	-0.702257	1.62705	-1.62705	-3.56495	0.000363922	0.00105935
AYF05690.1	MLA2C4_08325		NP_831372.1	0.385792	1.30658	1.30658	2.3465	0.0189507	0.0360501
AYF05691.1	MLA2C4_08330		NP_831373.1	-0.259895	1.19739	-1.19739	-1.3085	0.190705	0.267525
AYF05692.1	MLA2C4_08335		NP_831374.1	0.259691	1.19722	1.19722	1.20951	0.226465	0.309668
AYF05693.1	MLA2C4_08340	rnhA	NP_831375.1	0.753464	1.68584	1.68584	3.37365	0.00074179	0.00198379
AYF05694.1	MLA2C4_08345		NP_831376.1	0.686622	1.60951	1.60951	5.14368	2.69401e-07	1.40818e-06
AYF05695.1	MLA2C4_08350		NP_831377.1	0.997243	1.99618	1.99618	3.78353	0.000154621	0.000482156
AYF05696.1	MLA2C4_08355		NP_831378.1	0.148851	1.10869	1.10869	0.711855	0.476555	0.568411
AYF05697.1	MLA2C4_08360		NP_831379.1	0.185211	1.13698	1.13698	0.744851	0.456362	0.547749
AYF05698.1	MLA2C4_08365		NP_831380.1	0.852346	1.80543	1.80543	5.14769	2.6371e-07	1.38411e-06
AYF05699.1	MLA2C4_08370		NP_831381.1	1.11947	2.17268	2.17268	8.01253	1.12369e-15	1.44504e-14
AYF05700.1	MLA2C4_08375		NP_831382.1	-1.73437	3.32733	-3.32733	-5.12104	3.03849e-07	1.5689e-06
AYF09459.1	MLA2C4_08380		NP_831383.1	-1.47283	2.77567	-2.77567	-9.91109	3.72543e-23	7.56342e-22
AYF05701.1	MLA2C4_08385		NP_831384.1	-1.10856	2.1563	-2.1563	-7.44759	9.50577e-14	9.90219e-13
AYF05702.1	MLA2C4_08390		NP_831385.1	-0.581667	1.49658	-1.49658	-2.18114	0.0291729	0.0528815
AYF05704.1	MLA2C4_08400		NP_831387.1	-0.858609	1.81329	-1.81329	-2.65729	0.00787708	0.0165485
AYF05705.1	MLA2C4_08405		NP_831388.1	-2.50893	5.69199	-5.69199	-16.629	4.3e-62	4.27402e-60
AYF05706.1	MLA2C4_08410		NP_831389.1	-1.13947	2.20301	-2.20301	-2.32748	0.0199396	0.0377357
AYF05707.1	MLA2C4_08415		NP_831390.1	0.275025	1.21001	1.21001	0.885082	0.376113	0.467057
AYF05708.1	MLA2C4_08420		NP_831391.1	-0.743394	1.67411	-1.67411	-3.21953	0.00128399	0.00324778
AYF05709.1	MLA2C4_08425		NP_831392.1	0.652219	1.57158	1.57158	2.39464	0.0166368	0.0320444
AYF09460.1	MLA2C4_08430		NP_831393.1	-0.212223	1.15847	-1.15847	-1.32373	0.185592	0.26197
AYF05711.1	MLA2C4_08440		NP_831395.1	-0.320794	1.24902	-1.24902	-1.78728	0.073892	0.118262
AYF05712.1	MLA2C4_08445		NP_831396.1	-0.329593	1.25666	-1.25666	-0.743181	0.457372	0.548685
AYF05713.1	MLA2C4_08450		NP_831397.1	0.225985	1.16958	1.16958	1.33107	0.183167	0.259161
AYF05714.1	MLA2C4_08455			-0.917076	1.88828	-1.88828	-4.942	7.73269e-07	3.70408e-06
AYF05715.1	MLA2C4_08460			-0.764702	1.69902	-1.69902	-2.42676	0.0152344	0.0297151
AYF05716.1	MLA2C4_08465			-0.420277	1.33818	-1.33818	-1.42633	0.153772	0.222452
AYF05717.1	MLA2C4_08470		NP_831398.1	-0.282503	1.2163	-1.2163	-1.69128	0.0907838	0.141638
AYF05718.1	MLA2C4_08475			-0.847532	1.79942	-1.79942	-3.78937	0.000151027	0.000472182
AYF05719.1	MLA2C4_08480			-0.0513668	1.03625	-1.03625	-0.266065	0.790189	0.839642
AYF09461.1	MLA2C4_08485		NP_831399.1	0.201276	1.14971	1.14971	0.381207	0.70305	0.769147
AYF05722.1	MLA2C4_08500		NP_831400.1	0.704264	1.62931	1.62931	2.7534	0.00589792	0.0128137
AYF05723.1	MLA2C4_08505	hfq	NP_831401.1	0.724839	1.65272	1.65272	3.53632	0.000405746	0.00116615
AYF05724.1	MLA2C4_08510		NP_831402.1	0.651619	1.57093	1.57093	3.37576	0.00073613	0.00197086
AYF05725.1	MLA2C4_08515		NP_831403.1	-0.829633	1.77723	-1.77723	-2.63267	0.00847155	0.0176036
AYF05726.1	MLA2C4_08520		NP_831404.1	0.353177	1.27737	1.27737	2.15091	0.0314829	0.0565907
AYF05727.1	MLA2C4_08525		NP_831405.1	1.21007	2.31349	2.31349	8.65642	4.86804e-18	7.30359e-17
AYF05728.1	MLA2C4_08530		NP_831406.1	0.197462	1.14668	1.14668	1.54144	0.123211	0.184565
AYF05729.1	MLA2C4_08535		NP_831407.1	0.3635	1.28654	1.28654	2.1157	0.0343705	0.0610277
AYF05730.1	MLA2C4_08540		NP_831408.1	0.510806	1.42485	1.42485	2.51191	0.0120078	0.0240509
AYF05731.1	MLA2C4_08545		NP_831409.1	0.3515	1.27589	1.27589	1.8628	0.0624908	0.102631
AYF05732.1	MLA2C4_08550		NP_831410.1	0.366422	1.28915	1.28915	2.27956	0.0226338	0.0423974
AYF05733.1	MLA2C4_08555		NP_831411.1	0.460986	1.37648	1.37648	2.82762	0.00468956	0.01046
AYF05734.1	MLA2C4_08560		NP_831412.1	0.729754	1.65836	1.65836	4.59466	4.33447e-06	1.82522e-05
AYF05735.1	MLA2C4_08565		NP_831413.1	0.540783	1.45476	1.45476	2.88357	0.00393201	0.00892889
AYF05736.1	MLA2C4_08570		NP_831414.1	0.329145	1.25627	1.25627	2.52935	0.0114274	0.0230432
AYF05737.1	MLA2C4_08575		NP_831415.1	0.220846	1.16542	1.16542	1.70937	0.0873824	0.136874
AYF05738.1	MLA2C4_08580		NP_831416.1	0.294106	1.22612	1.22612	2.54168	0.0110321	0.0223309
AYF05739.1	MLA2C4_08585		NP_831417.1	0.226577	1.17006	1.17006	1.24292	0.213898	0.295714
AYF05740.1	MLA2C4_08590		NP_831418.1	0.196002	1.14552	1.14552	1.09877	0.271866	0.360298
AYF05741.1	MLA2C4_08595	flgB	NP_831419.1	0.739522	1.66962	1.66962	4.18942	2.79667e-05	0.000101236
AYF05742.1	MLA2C4_08600	flgC	NP_831420.1	0.897148	1.86238	1.86238	4.14545	3.39151e-05	0.000121661
AYF05743.1	MLA2C4_08605		NP_831421.1	0.620537	1.53745	1.53745	2.52269	0.011646	0.023395
AYF05744.1	MLA2C4_08610		NP_831422.1	0.59376	1.50917	1.50917	4.00908	6.09555e-05	0.000205747
AYF05745.1	MLA2C4_08615		NP_831423.1	0.653334	1.5728	1.5728	5.25605	1.47184e-07	8.04372e-07
AYF05746.1	MLA2C4_08620	fliH	NP_831424.1	0.271867	1.20737	1.20737	1.35097	0.176706	0.251413
AYF05747.1	MLA2C4_08625		NP_831425.1	0.496498	1.41079	1.41079	3.30367	0.000954268	0.0024838
AYF05748.1	MLA2C4_08630		NP_831426.1	0.0976573	1.07003	1.07003	0.642668	0.52044	0.607838
AYF09462.1	MLA2C4_08635			-0.327429	1.25477	-1.25477	-2.66231	0.00776057	0.0163181
AYF05749.1	MLA2C4_08640		NP_831427.1	-0.145637	1.10622	-1.10622	-0.826012	0.408798	0.502156
AYF05750.1	MLA2C4_08645		NP_831428.1	-0.263207	1.20014	-1.20014	-1.38118	0.167224	0.239229
AYF05751.1	MLA2C4_08650		NP_831429.1	-0.122043	1.08827	-1.08827	-0.522109	0.601594	0.683057
AYF05752.1	MLA2C4_08655		NP_831430.1	-0.325656	1.25323	-1.25323	-1.58639	0.11265	0.170674
AYF05753.1	MLA2C4_08660		NP_831431.1	-0.0544777	1.03848	-1.03848	-0.387699	0.698239	0.76495
AYF05754.1	MLA2C4_08665		NP_831432.1	-0.326054	1.25358	-1.25358	-2.39625	0.0165639	0.0319299
AYF05756.1	MLA2C4_08675			-0.922591	1.89552	-1.89552	-6.09906	1.06692e-09	7.48567e-09
AYF05757.1	MLA2C4_08680		NP_831437.1	0.538943	1.45291	1.45291	3.60593	0.000311041	0.000912653
AYF05758.1	MLA2C4_08685		NP_831438.1	0.509705	1.42376	1.42376	2.03475	0.0418764	0.0722392
AYF05759.1	MLA2C4_08690		NP_831439.1	0.456379	1.37209	1.37209	2.6315	0.00850076	0.0176566
AYF05760.1	MLA2C4_08695	fliN	NP_831440.1	0.457432	1.3731	1.3731	1.98992	0.0465992	0.0792885
AYF05761.1	MLA2C4_08700		NP_831441.1	0.569694	1.48421	1.48421	2.49368	0.0126426	0.025227
AYF05762.1	MLA2C4_08705		NP_831442.1	0.862323	1.81796	1.81796	4.08622	4.38461e-05	0.00015343
AYF05763.1	MLA2C4_08710		NP_831443.1	0.444821	1.36114	1.36114	1.17037	0.241852	0.32691
AYF05764.1	MLA2C4_08715		NP_831444.1	0.478481	1.39328	1.39328	2.18649	0.0287799	0.0523082
AYF05765.1	MLA2C4_08720		NP_831445.1	0.254541	1.19296	1.19296	1.14556	0.251977	0.338356
AYF05766.1	MLA2C4_08725			0.363658	1.28668	1.28668	2.28034	0.0225877	0.0423275
AYF05767.1	MLA2C4_08730	flhF		0.29512	1.22699	1.22699	1.98147	0.0475382	0.0807134
AYF05768.1	MLA2C4_08735		NP_831446.1	0.41384	1.33223	1.33223	2.37512	0.0175432	0.0336139
AYF05769.1	MLA2C4_08740			-0.93616	1.91343	-1.91343	-4.69773	2.63069e-06	1.14726e-05
AYF05770.1	MLA2C4_08745		NP_831448.1	0.17589	1.12966	1.12966	1.2251	0.220538	0.303486
AYF05771.1	MLA2C4_08750		NP_831449.1	-0.372486	1.29458	-1.29458	-1.82768	0.0675977	0.109679
AYF05772.1	MLA2C4_08755		NP_831450.1	-0.260887	1.19822	-1.19822	-1.33875	0.180651	0.256106
AYF05773.1	MLA2C4_08760			-0.868542	1.82582	-1.82582	-5.74278	9.3132e-09	5.99639e-08
	MLA2C4_08765		NP_832205.1	-0.658128	1.57803	-1.57803	-2.93864	0.00329659	0.00762241
AYF05774.1	MLA2C4_08770			-0.84772	1.79965	-1.79965	-1.74933	0.0802345	0.126881
	MLA2C4_08775		NP_832205.1	-0.438886	1.35556	-1.35556	-2.12033	0.0339784	0.0604441
AYF05775.1	MLA2C4_08780		NP_831452.1	-0.392497	1.31266	-1.31266	-2.12614	0.0334914	0.0596891
AYF05776.1	MLA2C4_08785		NP_831453.1	-0.354814	1.27882	-1.27882	-1.46078	0.144075	0.210594
AYF05777.1	MLA2C4_08790			0.398089	1.31776	1.31776	1.42302	0.15473	0.223536
AYF05778.1	MLA2C4_08795			-1.89995	3.73201	-3.73201	-10.3081	6.47412e-25	1.45014e-23
AYF05779.1	MLA2C4_08800		NP_832267.1	-0.911035	1.88039	-1.88039	-5.92303	3.16071e-09	2.11794e-08
AYF05780.1	MLA2C4_08805		NP_832268.1	-0.30384	1.23443	-1.23443	-0.810583	0.417605	0.511001
AYF05781.1	MLA2C4_08810			0.0217873	1.01522	1.01522	0.0621937	0.950409	0.960881
AYF05782.1	MLA2C4_08815		NP_831454.1	0.596195	1.51172	1.51172	2.80695	0.00500134	0.0110655
AYF05783.1	MLA2C4_08820		NP_831455.1	0.669777	1.59083	1.59083	3.93936	8.16982e-05	0.000269373
AYF05784.1	MLA2C4_08825		NP_831456.1	0.201826	1.15015	1.15015	1.19685	0.231365	0.315294
AYF05785.1	MLA2C4_08830		NP_831457.1	-0.0387091	1.02719	-1.02719	-0.24815	0.804019	0.85036
AYF05786.1	MLA2C4_08835		NP_831458.1	-0.283052	1.21677	-1.21677	-0.763915	0.444918	0.537938
AYF05789.1	MLA2C4_08850		NP_831461.1	-0.113173	1.0816	-1.0816	-0.17578	0.860466	0.892842
AYF05790.1	MLA2C4_08855			-0.655305	1.57495	-1.57495	-1.31208	0.189494	0.266532
AYF05791.1	MLA2C4_08860		NP_831462.1	-0.779387	1.7164	-1.7164	-1.94534	0.0517341	0.0871244
AYF05792.1	MLA2C4_08865		NP_831463.1	-0.762087	1.69594	-1.69594	-3.93633	8.27367e-05	0.000272127
AYF05794.1	MLA2C4_08875		NP_831464.1	-0.394557	1.31454	-1.31454	-1.63966	0.101076	0.155358
AYF05795.1	MLA2C4_08880		NP_830817.1	0.366632	1.28934	1.28934	1.82767	0.0675998	0.109679
AYF05796.1	MLA2C4_08885		NP_831465.1	1.06588	2.09345	2.09345	6.56738	5.12088e-11	4.12002e-10
AYF05797.1	MLA2C4_08890		NP_832261.1	0.925227	1.89898	1.89898	5.24958	1.52447e-07	8.29332e-07
	MLA2C4_08895		NP_832205.1	-0.489056	1.40353	-1.40353	-1.74705	0.0806283	0.127461
AYF05798.1	MLA2C4_08900		NP_831467.1	-1.29721	2.45753	-2.45753	-8.40207	4.38679e-17	6.22898e-16
AYF05799.1	MLA2C4_08905		NP_831468.1	0.057648	1.04077	1.04077	0.254002	0.799494	0.846977
AYF05800.1	MLA2C4_08910		NP_831469.1	0.49559	1.4099	1.4099	1.17215	0.241137	0.32628
AYF05801.1	MLA2C4_08915		NP_831470.1	0.0300239	1.02103	1.02103	0.0894162	0.928751	0.94459
AYF05802.1	MLA2C4_08920		NP_831471.1	-0.182768	1.13506	-1.13506	-1.04862	0.294355	0.383917
AYF05803.1	MLA2C4_08925	asnB	NP_831472.1	-1.8718	3.6599	-3.6599	-14.5359	7.18153e-48	3.84978e-46
AYF05804.1	MLA2C4_08930		NP_831473.1	-0.532882	1.44682	-1.44682	-1.02216	0.306706	0.396127
AYF05805.1	MLA2C4_08935		NP_831474.1	-0.280425	1.21455	-1.21455	-0.948859	0.342692	0.433453
AYF05806.1	MLA2C4_08940		NP_831475.1	-2.59417	6.03841	-6.03841	-3.91195	9.15528e-05	0.000298768
AYF05807.1	MLA2C4_08945		NP_831476.1	-1.36259	2.57146	-2.57146	-6.8489	7.44218e-12	6.49116e-11
AYF05808.1	MLA2C4_08950		NP_831477.1	-2.02803	4.07848	-4.07848	-9.33479	1.01194e-20	1.80823e-19
AYF09463.1	MLA2C4_08955		NP_831478.1	-0.362522	1.28567	-1.28567	-1.79428	0.0727678	0.116815
AYF05809.1	MLA2C4_08960		NP_831479.1	0.181669	1.1342	1.1342	0.785018	0.432443	0.525385
AYF05810.1	MLA2C4_08965		NP_831483.1	-3.16733	8.9838	-8.9838	-8.1876	2.66476e-16	3.57123e-15
AYF05811.1	MLA2C4_08970	nhaC	NP_831484.1	1.56411	2.95696	2.95696	9.517	1.78252e-21	3.32204e-20
AYF05812.1	MLA2C4_08975	fumC	NP_831487.1	0.662421	1.58274	1.58274	4.42067	9.83971e-06	3.88298e-05
AYF05813.1	MLA2C4_08980		NP_831488.1	0.6064	1.52246	1.52246	3.56305	0.000366566	0.0010651
AYF09464.1	MLA2C4_08990			-0.996346	1.99494	-1.99494	-4.27193	1.93788e-05	7.22316e-05
AYF05815.1	MLA2C4_08995		NP_831490.1	0.207726	1.15487	1.15487	1.2519	0.210607	0.291671
AYF05816.1	MLA2C4_09000		NP_831491.1	0.074617	1.05308	1.05308	0.452905	0.650617	0.726104
AYF05817.1	MLA2C4_09005		NP_831492.1	-0.858052	1.81259	-1.81259	-6.38809	1.67965e-10	1.26398e-09
AYF09465.1	MLA2C4_09010		NP_831493.1	-0.694402	1.61821	-1.61821	-4.20311	2.63268e-05	9.58817e-05
AYF05818.1	MLA2C4_09015		NP_831494.1	-0.00227567	1.00158	-1.00158	-0.0165226	0.986817	0.98993
AYF05819.1	MLA2C4_09020		NP_831495.1	-0.0513146	1.03621	-1.03621	-0.349997	0.726341	0.78832
AYF05820.1	MLA2C4_09025		NP_831496.1	-1.33178	2.51713	-2.51713	-2.98655	0.00282143	0.00664088
AYF05821.1	MLA2C4_09030		NP_831497.1	-0.78873	1.72755	-1.72755	-2.01085	0.0443414	0.0759888
AYF05822.1	MLA2C4_09035		NP_831498.1	-0.924682	1.89827	-1.89827	-2.82707	0.00469755	0.010468
AYF05823.1	MLA2C4_09040		NP_831499.1	0.311484	1.24098	1.24098	1.25196	0.210586	0.291671
AYF05824.1	MLA2C4_09045		NP_831500.1	1.19029	2.28198	2.28198	5.13005	2.89658e-07	1.5054e-06
AYF05825.1	MLA2C4_09050		NP_831501.1	0.104366	1.07502	1.07502	0.65965	0.509479	0.598212
AYF05826.1	MLA2C4_09055		NP_831503.1	0.464197	1.37955	1.37955	2.03727	0.0416231	0.0718465
AYF05827.1	MLA2C4_09060		NP_831504.1	0.516947	1.43092	1.43092	1.68421	0.092141	0.143427
AYF05828.1	MLA2C4_09065		NP_831505.1	1.21892	2.32773	2.32773	2.40192	0.0163094	0.0315668
AYF05829.1	MLA2C4_09070		NP_831506.1	0.971573	1.96098	1.96098	2.1821	0.0291024	0.0527937
AYF05830.1	MLA2C4_09080		NP_831507.1	0.49821	1.41246	1.41246	1.8252	0.0679709	0.110115
AYF05831.1	MLA2C4_09085		NP_831508.1	0.21505	1.16074	1.16074	0.868145	0.385315	0.476748
AYF05832.1	MLA2C4_09090		NP_831509.1	0.769633	1.70484	1.70484	2.05368	0.0400066	0.0693826
AYF05833.1	MLA2C4_09095		NP_831510.1	0.622756	1.53981	1.53981	1.86606	0.0620327	0.101914
AYF05834.1	MLA2C4_09100		NP_831511.1	0.29328	1.22542	1.22542	0.92377	0.355606	0.446356
AYF05837.1	MLA2C4_09115			1.10499	2.15097	2.15097	4.17911	2.92647e-05	0.000105774
AYF09466.1	MLA2C4_09120			0.859981	1.81501	1.81501	4.63046	3.64847e-06	1.55696e-05
AYF09467.1	MLA2C4_09125			1.0408	2.05737	2.05737	4.29667	1.7338e-05	6.53395e-05
AYF05838.1	MLA2C4_09130			0.872575	1.83093	1.83093	6.31392	2.72046e-10	2.01542e-09
AYF05839.1	MLA2C4_09135		NP_831513.1	-0.823	1.76908	-1.76908	-3.03443	0.00240988	0.00577791
AYF05840.1	MLA2C4_09140		NP_831514.1	-1.14804	2.21613	-2.21613	-7.40826	1.27971e-13	1.31584e-12
AYF05841.1	MLA2C4_09145	aspA	NP_831515.1	-1.28807	2.44202	-2.44202	-8.12512	4.46913e-16	5.89012e-15
AYF09468.1	MLA2C4_09150		NP_831516.1	-0.0897756	1.0642	-1.0642	-0.565815	0.57152	0.655935
AYF05842.1	MLA2C4_09155		NP_831517.1	-0.128152	1.09289	-1.09289	-0.749457	0.453582	0.545235
AYF05843.1	MLA2C4_09160		NP_831518.1	-0.545508	1.45953	-1.45953	-3.63315	0.000279987	0.000828671
AYF05844.1	MLA2C4_09165		NP_831519.1	-0.50425	1.41839	-1.41839	-3.7694	0.000163641	0.000507298
AYF05845.1	MLA2C4_09170			1.10849	2.1562	2.1562	4.48702	7.22276e-06	2.9228e-05
AYF05847.1	MLA2C4_09180		NP_831521.1	-0.0669078	1.04747	-1.04747	-0.221979	0.82433	0.866464
AYF05848.1	MLA2C4_09185			0.469037	1.38419	1.38419	2.33164	0.0197195	0.0373713
	MLA2C4_09190		NP_832205.1	-0.165812	1.1218	-1.1218	-0.459751	0.645695	0.7223
AYF05849.1	MLA2C4_09195		NP_831522.1	0.646923	1.56582	1.56582	3.36385	0.000768629	0.00204753
AYF05850.1	MLA2C4_09200		NP_831523.1	0.0441289	1.03106	1.03106	0.21376	0.830734	0.871659
AYF05851.1	MLA2C4_09205			0.907021	1.87517	1.87517	2.22166	0.0263065	0.0483095
AYF05852.1	MLA2C4_09210		NP_831524.1	-0.128995	1.09353	-1.09353	-0.416579	0.676987	0.748182
AYF05853.1	MLA2C4_09215		NP_831525.1	-0.353721	1.27785	-1.27785	-1.04302	0.296937	0.386545
AYF05854.1	MLA2C4_09220		NP_831526.1	0.287393	1.22043	1.22043	1.09598	0.273089	0.361717
AYF05855.1	MLA2C4_09225		NP_831527.1	0.802236	1.7438	1.7438	3.13291	0.00173081	0.00428081
AYF05856.1	MLA2C4_09230		NP_832225.1	-0.331066	1.25794	-1.25794	-2.51459	0.011917	0.0238891
AYF05857.1	MLA2C4_09235		NP_834766.1	0.188246	1.13938	1.13938	1.26695	0.205173	0.285304
AYF05858.1	MLA2C4_09240		NP_831528.1	0.275861	1.21072	1.21072	1.17094	0.241624	0.326754
AYF05859.1	MLA2C4_09245			-0.035632	1.02501	-1.02501	-0.118686	0.905524	0.92789
AYF05861.1	MLA2C4_09255		NP_833734.1	-0.357969	1.28162	-1.28162	-1.12809	0.259282	0.346512
AYF09469.1	MLA2C4_09275		NP_830386.1	0.123273	1.0892	1.0892	0.228853	0.818983	0.862173
AYF05865.1	MLA2C4_09280			-0.0916692	1.0656	-1.0656	-0.47308	0.636156	0.71414
AYF05866.1	MLA2C4_09285			0.645229	1.56399	1.56399	3.69518	0.000219729	0.000666452
AYF05867.1	MLA2C4_09290			0.493727	1.40808	1.40808	1.59394	0.11095	0.168365
AYF05868.1	MLA2C4_09295	nagA		0.429736	1.34699	1.34699	0.926075	0.354407	0.445201
AYF05869.1	MLA2C4_09300			-0.699579	1.62403	-1.62403	-1.90919	0.0562372	0.0937484
AYF05870.1	MLA2C4_09305	pfkB		0.357111	1.28086	1.28086	0.706344	0.479974	0.570919
AYF05871.1	MLA2C4_09310			-1.6257	3.08591	-3.08591	-2.64825	0.00809102	0.0169308
AYF05872.1	MLA2C4_09315		NP_831530.1	-0.691996	1.61552	-1.61552	-4.32939	1.49522e-05	5.69784e-05
AYF09470.1	MLA2C4_09320		NP_831533.1	0.6191	1.53592	1.53592	2.56545	0.0103044	0.0210544
AYF05873.1	MLA2C4_09325		NP_831534.1	0.483534	1.39816	1.39816	1.6459	0.099785	0.153774
AYF05874.1	MLA2C4_09330		NP_831535.1	-0.00926657	1.00644	-1.00644	-0.0503455	0.959847	0.969192
AYF05875.1	MLA2C4_09335			-0.373801	1.29576	-1.29576	-1.11425	0.265174	0.353392
AYF05876.1	MLA2C4_09340	hflX	NP_831536.1	-0.601018	1.51679	-1.51679	-3.43846	0.000585036	0.00160969
AYF05877.1	MLA2C4_09345			-0.252658	1.1914	-1.1914	-1.79247	0.0730573	0.117201
AYF05878.1	MLA2C4_09350		NP_831537.1	-0.323169	1.25108	-1.25108	-1.70321	0.0885293	0.138529
AYF05879.1	MLA2C4_09355	cysK	NP_831538.1	-0.248122	1.18766	-1.18766	-1.50838	0.131457	0.194784
AYF05880.1	MLA2C4_09360		NP_831539.1	0.441222	1.35775	1.35775	2.07056	0.0384004	0.0670601
AYF05881.1	MLA2C4_09365		NP_831540.1	0.364499	1.28743	1.28743	2.18649	0.0287796	0.0523082
AYF05882.1	MLA2C4_09370			-0.418407	1.33645	-1.33645	-2.33862	0.0193552	0.0367318
AYF05883.1	MLA2C4_09375		NP_831542.1	0.8386	1.78831	1.78831	3.52396	0.000425142	0.00121531
AYF05884.1	MLA2C4_09380		NP_831543.1	0.465642	1.38093	1.38093	2.63636	0.00838009	0.0174439
AYF05885.1	MLA2C4_09385			-0.86789	1.82499	-1.82499	-6.59576	4.23091e-11	3.43879e-10
AYF05887.1	MLA2C4_09395		NP_831546.1	0.0768627	1.05472	1.05472	0.466152	0.641107	0.717841
AYF05890.1	MLA2C4_09410	msrA	NP_831549.1	1.06215	2.08805	2.08805	7.6245	2.44979e-14	2.73723e-13
AYF05891.1	MLA2C4_09415			-0.809434	1.75252	-1.75252	-2.23167	0.0256368	0.0472434
AYF05892.1	MLA2C4_09420			-0.252592	1.19135	-1.19135	-0.883581	0.376922	0.467941
AYF05893.1	MLA2C4_09425		NP_834372.1	0.0073874	1.00513	1.00513	0.0454473	0.963751	0.972442
AYF05894.1	MLA2C4_09430		NP_834371.1	-0.182968	1.13522	-1.13522	-1.08918	0.276076	0.365067
AYF05895.1	MLA2C4_09435		NP_832915.1	-2.15215	4.44489	-4.44489	-5.92831	3.06065e-09	2.05378e-08
AYF05896.1	MLA2C4_09440		NP_831550.1	-0.232315	1.17472	-1.17472	-0.872183	0.383108	0.474633
AYF05897.1	MLA2C4_09445		NP_831551.1	-0.319956	1.24829	-1.24829	-1.19406	0.232454	0.316506
AYF05898.1	MLA2C4_09450			-0.405167	1.32424	-1.32424	-0.774289	0.43876	0.531976
AYF05899.1	MLA2C4_09455		NP_831552.1	-0.747267	1.67861	-1.67861	-1.86663	0.0619536	0.101854
AYF05900.1	MLA2C4_09460	ilvD	NP_831553.1	-0.730344	1.65903	-1.65903	-1.31113	0.189813	0.266819
AYF05901.1	MLA2C4_09465		NP_831554.1	-1.18227	2.26933	-2.26933	-5.1411	2.73127e-07	1.4257e-06
AYF05902.1	MLA2C4_09470		NP_831555.1	0.676184	1.59791	1.59791	2.65341	0.00796839	0.0167109
AYF05903.1	MLA2C4_09475		NP_831556.1	0.6498	1.56895	1.56895	4.10287	4.08056e-05	0.000144103
AYF05904.1	MLA2C4_09480		NP_831557.1	1.10891	2.15682	2.15682	3.70102	0.000214738	0.00065339
AYF05905.1	MLA2C4_09485		NP_831558.1	1.06636	2.09415	2.09415	4.69235	2.7009e-06	1.17573e-05
AYF05906.1	MLA2C4_09490		NP_831559.1	-0.482941	1.39759	-1.39759	-2.66697	0.00765394	0.0161223
AYF05907.1	MLA2C4_09495		NP_831560.1	-1.35639	2.56043	-2.56043	-7.34153	2.11169e-13	2.12999e-12
AYF05908.1	MLA2C4_09500		NP_831561.1	0.807518	1.7502	1.7502	5.09379	3.50974e-07	1.79475e-06
AYF05909.1	MLA2C4_09505		NP_833105.1	-0.142687	1.10396	-1.10396	-0.484016	0.628374	0.706903
AYF05910.1	MLA2C4_09510		NP_831562.1	-0.340781	1.26644	-1.26644	-1.71625	0.0861163	0.135107
AYF05911.1	MLA2C4_09515		NP_831563.1	-2.08646	4.24704	-4.24704	-12.1646	4.79701e-34	1.44852e-32
AYF05912.1	MLA2C4_09520		NP_831564.1	0.0559395	1.03954	1.03954	0.117795	0.90623	0.928214
AYF05913.1	MLA2C4_09525		NP_831565.1	-0.396231	1.31607	-1.31607	-0.679194	0.497015	0.587381
AYF05914.1	MLA2C4_09530		NP_831566.1	-0.0513051	1.0362	-1.0362	-0.367795	0.713026	0.777743
AYF05917.1	MLA2C4_09545			0.412254	1.33076	1.33076	1.85539	0.0635406	0.103997
AYF05918.1	MLA2C4_09550		NP_831572.1	-0.462912	1.37832	-1.37832	-2.4256	0.0152833	0.0297868
AYF05919.1	MLA2C4_09555		NP_831573.1	0.442737	1.35918	1.35918	1.38202	0.166966	0.238931
AYF05920.1	MLA2C4_09560		NP_831574.1	0.393611	1.31368	1.31368	1.49894	0.133889	0.19795
AYF05921.1	MLA2C4_09565		NP_831575.1	0.665268	1.58586	1.58586	2.54393	0.0109613	0.0222159
AYF05922.1	MLA2C4_09570		NP_831576.1	-0.949369	1.93103	-1.93103	-7.04328	1.87767e-12	1.71617e-11
AYF05923.1	MLA2C4_09575		NP_831577.1	0.481154	1.39586	1.39586	4.28856	1.79837e-05	6.75062e-05
AYF05925.1	MLA2C4_09585		NP_831579.1	0.247089	1.18681	1.18681	1.75073	0.0799927	0.126624
AYF05926.1	MLA2C4_09590		NP_831580.1	0.453716	1.36956	1.36956	2.57053	0.0101544	0.0207974
AYF05927.1	MLA2C4_09595		NP_831582.1	0.0112321	1.00782	1.00782	0.097277	0.922506	0.940042
AYF05928.1	MLA2C4_09600		NP_831583.1	-0.0909245	1.06505	-1.06505	-0.747406	0.454819	0.546172
AYF05929.1	MLA2C4_09605		NP_831584.1	0.0546065	1.03858	1.03858	0.467367	0.640237	0.717209
AYF05930.1	MLA2C4_09610		NP_830809.1	0.430711	1.3479	1.3479	2.9728	0.00295096	0.00691844
AYF05931.1	MLA2C4_09615		NP_831592.1	1.22773	2.34198	2.34198	8.16792	3.13746e-16	4.16958e-15
AYF05932.1	MLA2C4_09620	deoC	NP_831593.1	-0.550121	1.46421	-1.46421	-3.8249	0.000130823	0.000412528
AYF05933.1	MLA2C4_09625		NP_831594.1	-0.407123	1.32604	-1.32604	-2.48843	0.012831	0.0255602
AYF05934.1	MLA2C4_09630		NP_831595.2	-0.632186	1.54991	-1.54991	-4.43618	9.15694e-06	3.63761e-05
AYF05935.1	MLA2C4_09635		NP_831596.1	-0.695109	1.61901	-1.61901	-3.96814	7.24373e-05	0.00024134
AYF05937.1	MLA2C4_09645		NP_831599.1	-0.261643	1.19884	-1.19884	-0.586558	0.5575	0.642938
AYF05938.1	MLA2C4_09650		NP_831600.1	0.461883	1.37734	1.37734	1.68224	0.0925215	0.143926
AYF05939.1	MLA2C4_09655		NP_831601.1	0.0213458	1.01491	1.01491	0.142511	0.886677	0.915864
AYF05940.1	MLA2C4_09660		NP_831603.1	-1.11339	2.16354	-2.16354	-3.66583	0.000246534	0.000740982
AYF05942.1	MLA2C4_09670			-0.585749	1.50082	-1.50082	-1.17031	0.241877	0.32691
AYF05943.1	MLA2C4_09675	topB	NP_831605.1	0.194932	1.14467	1.14467	1.39188	0.163957	0.235223
AYF05944.1	MLA2C4_09680		NP_831606.1	-0.0261876	1.01832	-1.01832	-0.0919291	0.926754	0.943162
AYF09471.1	MLA2C4_09685			0.46141	1.37689	1.37689	1.5442	0.12254	0.183734
AYF05945.1	MLA2C4_09690		NP_831607.1	-0.0262963	1.01839	-1.01839	-0.13923	0.889268	0.917539
AYF05946.1	MLA2C4_09695		NP_831608.1	-0.879834	1.84016	-1.84016	-3.41191	0.000645092	0.0017507
AYF05947.1	MLA2C4_09700	brnQ	NP_831609.1	1.08241	2.11758	2.11758	6.53205	6.4875e-11	5.14151e-10
AYF05948.1	MLA2C4_09705		NP_831610.1	-0.60355	1.51945	-1.51945	-3.58241	0.00034044	0.00099287
AYF05949.1	MLA2C4_09710			-1.28308	2.43357	-2.43357	-4.34946	1.36474e-05	5.24248e-05
	MLA2C4_09715		NP_832205.1	-1.10535	2.15151	-2.15151	-3.33953	0.000839207	0.00221207
AYF05950.1	MLA2C4_09720		NP_831611.1	1.21738	2.32523	2.32523	2.5518	0.0107167	0.021786
AYF05951.1	MLA2C4_09725		NP_831612.1	0.781474	1.71889	1.71889	1.52425	0.127447	0.189661
AYF05952.1	MLA2C4_09730		NP_831613.1	0.133793	1.09717	1.09717	0.343986	0.730857	0.791222
AYF05953.1	MLA2C4_09735		NP_831614.1	-0.0453894	1.03196	-1.03196	-0.179166	0.857807	0.890985
AYF05954.1	MLA2C4_09740		NP_831615.1	-0.983895	1.9778	-1.9778	-2.80884	0.00497198	0.0110127
AYF05955.1	MLA2C4_09745		NP_831616.1	-1.93843	3.83287	-3.83287	-4.7709	1.83408e-06	8.22404e-06
AYF05956.1	MLA2C4_09750		NP_831617.1	-1.23409	2.35233	-2.35233	-5.14509	2.67399e-07	1.4004e-06
AYF05957.1	MLA2C4_09755		NP_830356.1	0.659693	1.57975	1.57975	4.19104	2.77674e-05	0.000100645
AYF05958.1	MLA2C4_09760		NP_831619.1	-0.0526732	1.03718	-1.03718	-0.155562	0.876379	0.906592
AYF05959.1	MLA2C4_09765		NP_831693.1	-0.693479	1.61718	-1.61718	-2.90412	0.00368286	0.00842729
AYF05960.1	MLA2C4_09770		NP_834667.1	0.379592	1.30097	1.30097	2.96612	0.00301588	0.0070395
AYF05961.1	MLA2C4_09775		NP_831695.1	-1.20863	2.31118	-2.31118	-2.42355	0.0153696	0.0299421
AYF05962.1	MLA2C4_09780		NP_831696.1	0.538416	1.45238	1.45238	3.47573	0.000509462	0.00142643
AYF05964.1	MLA2C4_09790	menE		0.0511058	1.03606	1.03606	0.107181	0.914646	0.935085
AYF05967.1	MLA2C4_09810		NP_831697.1	-1.26932	2.41047	-2.41047	-2.66239	0.00775888	0.0163181
AYF09473.1	MLA2C4_09830		NP_831701.1	-0.326065	1.25359	-1.25359	-1.25373	0.20994	0.291001
AYF05971.1	MLA2C4_09835		NP_831702.1	0.454595	1.3704	1.3704	1.93758	0.0526742	0.0885513
AYF05972.1	MLA2C4_09840		NP_831703.1	-0.496004	1.4103	-1.4103	-1.35177	0.17645	0.251146
AYF05973.1	MLA2C4_09845			0.25452	1.19294	1.19294	0.594709	0.552038	0.637409
AYF05974.1	MLA2C4_09850			-0.622296	1.53932	-1.53932	-1.25383	0.209905	0.291001
AYF05975.1	MLA2C4_09855		NP_831706.1	0.236743	1.17833	1.17833	1.56494	0.117598	0.17699
AYF05976.1	MLA2C4_09860		NP_831707.1	-0.774885	1.71105	-1.71105	-2.68171	0.00732472	0.0154972
AYF05977.1	MLA2C4_09865		NP_831708.1	-0.541127	1.45511	-1.45511	-2.29017	0.0220113	0.0412961
AYF05978.1	MLA2C4_09870	cydB	NP_831709.1	-1.14908	2.21773	-2.21773	-4.58194	4.60685e-06	1.9297e-05
AYF05979.1	MLA2C4_09875	cydD	NP_831710.1	-0.889582	1.85264	-1.85264	-3.69887	0.000216563	0.000658104
AYF05980.1	MLA2C4_09880	cydC	NP_831711.1	-0.894242	1.85863	-1.85863	-3.76033	0.000169688	0.000523324
AYF05981.1	MLA2C4_09885		NP_831713.1	-0.472077	1.3871	-1.3871	-2.01349	0.044063	0.0756204
AYF05982.1	MLA2C4_09890		NP_831716.1	-0.588945	1.50415	-1.50415	-1.18464	0.236159	0.32091
AYF05983.1	MLA2C4_09895		NP_831717.1	-0.236894	1.17845	-1.17845	-1.35775	0.174544	0.248879
AYF05984.1	MLA2C4_09900		NP_831720.1	1.63604	3.10812	3.10812	10.9808	4.72554e-28	1.15618e-26
AYF05985.1	MLA2C4_09905		NP_831721.1	0.909563	1.87848	1.87848	6.22187	4.91277e-10	3.55134e-09
AYF05986.1	MLA2C4_09910		NP_833125.1	-1.12034	2.17399	-2.17399	-6.94935	3.66978e-12	3.27875e-11
AYF05987.1	MLA2C4_09915			-0.0888706	1.06354	-1.06354	-0.282239	0.77776	0.830505
AYF05988.1	MLA2C4_09920		NP_831723.1	0.24853	1.188	1.188	1.79665	0.0723919	0.116329
AYF05989.1	MLA2C4_09925		NP_831724.1	1.01881	2.02625	2.02625	6.20864	5.34459e-10	3.84601e-09
AYF05990.1	MLA2C4_09930		NP_831725.1	0.368312	1.29084	1.29084	1.96323	0.0496193	0.0839779
AYF09474.1	MLA2C4_09935		NP_831726.1	-0.23984	1.18086	-1.18086	-0.97011	0.331991	0.422494
AYF05991.1	MLA2C4_09940		NP_831727.1	-0.127701	1.09255	-1.09255	-0.669077	0.503447	0.593366
AYF05992.1	MLA2C4_09945			-0.401948	1.32129	-1.32129	-2.2077	0.0272651	0.0498465
AYF05993.1	MLA2C4_09950			-0.297719	1.2292	-1.2292	-1.50836	0.131462	0.194784
AYF05994.1	MLA2C4_09955			-0.948976	1.9305	-1.9305	-1.73961	0.0819269	0.129214
AYF05995.1	MLA2C4_09960			-1.16912	2.24875	-2.24875	-2.072	0.0382654	0.0668733
AYF05996.1	MLA2C4_09965			-2.15225	4.4452	-4.4452	-4.66403	3.10082e-06	1.34125e-05
AYF05997.1	MLA2C4_09970			-2.0705	4.20033	-4.20033	-6.55142	5.69925e-11	4.54701e-10
AYF05998.1	MLA2C4_09975		NP_831728.1	1.79385	3.46739	3.46739	13.5534	7.56645e-42	3.37379e-40
AYF05999.1	MLA2C4_09980		NP_834605.1	-0.597255	1.51284	-1.51284	-3.62568	0.000288204	0.000850878
AYF06000.1	MLA2C4_09985	ant(6)	NP_831729.1	-0.629579	1.54711	-1.54711	-4.82119	1.42705e-06	6.49664e-06
AYF06002.1	MLA2C4_09995		NP_831731.1	-0.922325	1.89517	-1.89517	-2.06443	0.0389773	0.0678193
AYF06003.1	MLA2C4_10000		NP_831732.1	0.303226	1.2339	1.2339	2.10519	0.0352752	0.0624482
AYF06004.1	MLA2C4_10005		NP_831733.1	0.291514	1.22392	1.22392	1.58248	0.11354	0.171734
AYF06005.1	MLA2C4_10010		NP_831734.1	0.589171	1.50438	1.50438	2.56246	0.0103932	0.0211906
AYF06006.1	MLA2C4_10015		NP_831735.1	0.261839	1.19901	1.19901	0.750381	0.453025	0.545116
AYF06007.1	MLA2C4_10020		NP_831736.1	-0.308576	1.23848	-1.23848	-1.32248	0.186008	0.26248
AYF06008.1	MLA2C4_10025		NP_831737.1	-0.765563	1.70003	-1.70003	-3.30249	0.000958292	0.00249156
AYF06009.1	MLA2C4_10030		NP_831738.1	-0.81993	1.76532	-1.76532	-1.9648	0.049437	0.0837287
AYF06010.1	MLA2C4_10035		NP_831739.1	-0.302963	1.23368	-1.23368	-1.88479	0.0594587	0.0982263
AYF06011.1	MLA2C4_10040		NP_831740.1	1.54336	2.91473	2.91473	7.05967	1.66899e-12	1.5313e-11
AYF06012.1	MLA2C4_10045		NP_831742.1	1.51907	2.86607	2.86607	6.58033	4.69394e-11	3.7893e-10
AYF06013.1	MLA2C4_10050		NP_831743.1	0.857315	1.81166	1.81166	4.95856	7.1017e-07	3.42591e-06
AYF06014.1	MLA2C4_10055		NP_831744.1	0.455802	1.37155	1.37155	3.60845	0.000308028	0.00090437
AYF06015.1	MLA2C4_10060		NP_831745.1	0.370652	1.29294	1.29294	2.9811	0.00287213	0.0067502
AYF06016.1	MLA2C4_10065		NP_831746.1	0.71191	1.63797	1.63797	3.39953	0.000675015	0.00182361
AYF06017.1	MLA2C4_10070		NP_831747.1	0.150049	1.10961	1.10961	0.519625	0.603325	0.684697
AYF06018.1	MLA2C4_10075		NP_831748.1	0.672006	1.59329	1.59329	4.10847	3.98293e-05	0.000141283
AYF06019.1	MLA2C4_10080		NP_831749.1	0.84952	1.8019	1.8019	4.78488	1.71094e-06	7.71538e-06
AYF06020.1	MLA2C4_10085		NP_831750.1	0.733213	1.66234	1.66234	3.7843	0.000154139	0.000481281
AYF06021.1	MLA2C4_10090		NP_831751.1	0.893601	1.85781	1.85781	3.16449	0.00155355	0.00386846
AYF06022.1	MLA2C4_10095		NP_831752.1	0.5337	1.44764	1.44764	3.0351	0.00240453	0.00577063
	MLA2C4_10100		NP_832205.1	-0.813851	1.7579	-1.7579	-4.29069	1.78121e-05	6.69145e-05
AYF06023.1	MLA2C4_10105		NP_831753.1	-0.0152343	1.01062	-1.01062	-0.0841182	0.932962	0.948065
AYF06024.1	MLA2C4_10110		NP_831754.1	-2.44106	5.43042	-5.43042	-5.93513	2.93611e-09	1.98416e-08
AYF06026.1	MLA2C4_10120		NP_831755.1	0.681323	1.60361	1.60361	1.19426	0.232377	0.316492
AYF06027.1	MLA2C4_10125		NP_831756.1	0.420803	1.33867	1.33867	2.94208	0.00326017	0.00754696
AYF06028.1	MLA2C4_10130		NP_831757.1	-0.0296485	1.02076	-1.02076	-0.133326	0.893935	0.919967
AYF06029.1	MLA2C4_10135		NP_831758.1	0.306821	1.23698	1.23698	0.656888	0.511253	0.599603
AYF06031.1	MLA2C4_10145		NP_831759.1	0.100153	1.07189	1.07189	0.680183	0.496389	0.586932
AYF06032.1	MLA2C4_10150		NP_831760.1	-0.138543	1.10079	-1.10079	-1.02955	0.303222	0.392584
AYF06033.1	MLA2C4_10155		NP_831761.1	0.409169	1.32792	1.32792	1.30921	0.190464	0.267345
AYF06034.1	MLA2C4_10160		NP_831762.1	0.272164	1.20762	1.20762	1.85791	0.0631823	0.103553
AYF06035.1	MLA2C4_10165		NP_831763.1	1.01333	2.01856	2.01856	6.35691	2.0585e-10	1.54177e-09
AYF06036.1	MLA2C4_10170		NP_831764.1	-0.375414	1.29721	-1.29721	-1.04284	0.297023	0.386551
AYF06037.1	MLA2C4_10175		NP_831765.1	0.124635	1.09023	1.09023	0.619464	0.535611	0.622509
AYF06038.1	MLA2C4_10180		NP_831766.1	-1.88505	3.69365	-3.69365	-13.3447	1.27254e-40	5.23386e-39
AYF06039.1	MLA2C4_10185	galT		-1.79135	3.46139	-3.46139	-4.05336	5.04865e-05	0.000174418
AYF06040.1	MLA2C4_10190		NP_831767.1	-0.406776	1.32572	-1.32572	-1.76329	0.0778519	0.12381
AYF06042.1	MLA2C4_10200			-0.50642	1.42052	-1.42052	-0.930864	0.351924	0.442548
AYF06043.1	MLA2C4_10210		NP_831770.1	-1.26881	2.40962	-2.40962	-7.52421	5.30391e-14	5.71218e-13
AYF06044.1	MLA2C4_10215		NP_831771.1	-1.58531	3.00072	-3.00072	-7.90386	2.70395e-15	3.29937e-14
AYF06045.1	MLA2C4_10220		NP_831772.1	-0.609275	1.52549	-1.52549	-1.76008	0.0783941	0.124383
AYF06046.1	MLA2C4_10225	rsgA	NP_831773.1	-0.372778	1.29484	-1.29484	-3.06706	0.00216174	0.00525404
AYF06047.1	MLA2C4_10230		NP_831774.1	-0.562912	1.47725	-1.47725	-2.97534	0.00292664	0.00686479
AYF06048.1	MLA2C4_10235		NP_831776.1	0.0160471	1.01119	1.01119	0.0899564	0.928322	0.944495
AYF06049.1	MLA2C4_10240		NP_831777.1	-0.463836	1.3792	-1.3792	-3.10922	0.00187581	0.00462028
AYF06050.1	MLA2C4_10245		NP_831778.1	-2.36718	5.15933	-5.15933	-5.47098	4.47545e-08	2.61351e-07
AYF06051.1	MLA2C4_10250		NP_831779.1	-1.03377	2.04736	-2.04736	-7.94299	1.97364e-15	2.49768e-14
AYF06052.1	MLA2C4_10255		NP_831780.1	-0.688346	1.61143	-1.61143	-4.51674	6.27978e-06	2.57839e-05
AYF06053.1	MLA2C4_10260		NP_831781.1	1.2111	2.31515	2.31515	5.3255	1.00675e-07	5.66414e-07
AYF06054.1	MLA2C4_10265		NP_831782.1	-0.465018	1.38033	-1.38033	-2.25123	0.0243708	0.0452073
AYF06056.1	MLA2C4_10280		NP_831784.1	-0.401496	1.32088	-1.32088	-0.921464	0.356808	0.447493
AYF06057.1	MLA2C4_10285		NP_831785.1	1.54516	2.91836	2.91836	7.70362	1.32267e-14	1.50967e-13
AYF06058.1	MLA2C4_10290		NP_831786.1	0.551996	1.46611	1.46611	4.04408	5.25279e-05	0.000180555
AYF06059.1	MLA2C4_10295		NP_831787.1	0.812457	1.7562	1.7562	5.33301	9.65982e-08	5.44764e-07
AYF06060.1	MLA2C4_10300		NP_831788.1	0.550437	1.46453	1.46453	2.77305	0.00555339	0.0121443
AYF06061.1	MLA2C4_10305		NP_831789.1	0.676202	1.59793	1.59793	3.6593	0.00025291	0.000757935
AYF06062.1	MLA2C4_10310		NP_831790.1	-0.289127	1.2219	-1.2219	-2.09038	0.0365834	0.0643581
AYF06063.1	MLA2C4_10315		NP_831791.1	-0.158344	1.11601	-1.11601	-1.26866	0.204561	0.28462
AYF06064.1	MLA2C4_10320		NP_831792.1	-0.0757773	1.05393	-1.05393	-0.331682	0.740129	0.798543
AYF06065.1	MLA2C4_10325		NP_831793.1	-0.262434	1.1995	-1.1995	-1.83523	0.0664721	0.108201
AYF06066.1	MLA2C4_10330			0.185528	1.13723	1.13723	1.00409	0.315337	0.404754
AYF06067.1	MLA2C4_10335	fosB	NP_831795.1	0.299246	1.2305	1.2305	0.945397	0.344456	0.435108
AYF06068.1	MLA2C4_10340		NP_831796.1	0.785424	1.7236	1.7236	2.45439	0.0141122	0.027845
AYF06069.1	MLA2C4_10345		NP_831797.1	0.716258	1.64292	1.64292	3.15729	0.00159241	0.00395492
AYF06070.1	MLA2C4_10350		NP_831798.1	-2.47203	5.54824	-5.54824	-4.10447	4.05244e-05	0.000143216
AYF06071.1	MLA2C4_10355		NP_831799.1	-0.563813	1.47817	-1.47817	-1.57709	0.114774	0.173123
AYF06072.1	MLA2C4_10360		NP_831800.1	-0.153824	1.11251	-1.11251	-1.01676	0.309269	0.398467
AYF06073.1	MLA2C4_10365		NP_831801.1	0.346848	1.27178	1.27178	2.65355	0.00796508	0.0167109
AYF06074.1	MLA2C4_10370		NP_831802.1	-1.35138	2.55156	-2.55156	-4.32192	1.54675e-05	5.87077e-05
AYF06075.1	MLA2C4_10375		NP_831803.1	0.699459	1.6239	1.6239	4.47817	7.52871e-06	3.03887e-05
AYF06076.1	MLA2C4_10380		NP_831804.1	0.41881	1.33682	1.33682	2.71426	0.00664237	0.0142175
AYF06077.1	MLA2C4_10385		NP_831805.1	0.203626	1.15159	1.15159	1.45192	0.146524	0.213782
AYF06078.1	MLA2C4_10390		NP_831806.1	-1.0198	2.02764	-2.02764	-5.93249	2.98373e-09	2.00781e-08
AYF06081.1	MLA2C4_10405		NP_831808.1	-0.258172	1.19596	-1.19596	-0.469488	0.638721	0.716346
AYF06082.1	MLA2C4_10410		NP_831809.1	-1.02925	2.04096	-2.04096	-2.39694	0.0165325	0.0318903
AYF06083.1	MLA2C4_10420		NP_831810.1	0.723713	1.65143	1.65143	2.1776	0.029436	0.0533178
AYF06084.1	MLA2C4_10425		NP_831811.1	-0.428609	1.34593	-1.34593	-2.55164	0.0107217	0.021786
AYF06085.1	MLA2C4_10430		NP_831812.1	-0.460558	1.37607	-1.37607	-3.34889	0.000811369	0.00215058
AYF06087.1	MLA2C4_10440		NP_831814.1	0.368641	1.29114	1.29114	2.48985	0.0127796	0.0254685
AYF06088.1	MLA2C4_10445	brnQ	NP_831815.1	0.0980539	1.07033	1.07033	0.748889	0.453924	0.545372
AYF06089.1	MLA2C4_10450		NP_831816.1	-0.695985	1.61999	-1.61999	-2.63681	0.00836901	0.0174284
AYF06090.1	MLA2C4_10455		NP_831817.1	-0.785851	1.72411	-1.72411	-4.07548	4.59192e-05	0.00016003
AYF06093.1	MLA2C4_10470		NP_831818.1	-1.25065	2.37949	-2.37949	-5.55654	2.75168e-08	1.66181e-07
AYF06094.1	MLA2C4_10475		NP_831819.1	-1.74371	3.34895	-3.34895	-6.92179	4.45981e-12	3.94764e-11
AYF06095.1	MLA2C4_10480		NP_831820.1	-2.09514	4.27268	-4.27268	-10.1843	2.3292e-24	5.09753e-23
AYF06096.1	MLA2C4_10485		NP_831821.1	-1.97586	3.93363	-3.93363	-9.3272	1.08703e-20	1.93516e-19
AYF06098.1	MLA2C4_10495		NP_831822.1	-0.166059	1.12199	-1.12199	-0.892563	0.372091	0.463269
AYF06099.1	MLA2C4_10500		NP_831823.1	0.125105	1.09059	1.09059	0.532018	0.594714	0.677017
AYF06100.1	MLA2C4_10505		NP_831824.1	-1.29285	2.45012	-2.45012	-7.48439	7.18807e-14	7.57049e-13
AYF06101.1	MLA2C4_10510		NP_831825.1	-1.61733	3.06807	-3.06807	-12.4391	1.60309e-35	5.13312e-34
AYF06102.1	MLA2C4_10515			-0.776387	1.71284	-1.71284	-1.59222	0.111336	0.168844
AYF06103.1	MLA2C4_10520			-0.693793	1.61753	-1.61753	-2.57823	0.00993091	0.0203787
AYF06104.1	MLA2C4_10530			0.572171	1.48676	1.48676	2.76167	0.00575064	0.0125395
AYF09475.1	MLA2C4_10535			0.200484	1.14908	1.14908	0.445572	0.655907	0.729788
AYF06105.1	MLA2C4_10540			0.942973	1.92249	1.92249	2.96618	0.00301527	0.0070395
AYF06106.1	MLA2C4_10545			0.474062	1.38901	1.38901	2.85637	0.00428514	0.00964813
AYF09476.1	MLA2C4_10550		NP_831827.1	1.76247	3.39279	3.39279	10.2481	1.20688e-24	2.65347e-23
AYF06107.1	MLA2C4_10555		NP_831828.1	1.58013	2.98996	2.98996	9.73036	2.23795e-22	4.41209e-21
AYF06108.1	MLA2C4_10560		NP_831830.1	0.908323	1.87686	1.87686	3.54892	0.000386818	0.00111646
AYF09477.1	MLA2C4_10565	alr	NP_831831.1	0.229921	1.17277	1.17277	1.60309	0.108915	0.165806
AYF06109.1	MLA2C4_10570			0.236167	1.17786	1.17786	1.30483	0.191952	0.269037
AYF09478.1	MLA2C4_10575		NP_831832.1	0.30892	1.23878	1.23878	1.68642	0.091714	0.142856
AYF06110.1	MLA2C4_10580		NP_831833.1	-0.121219	1.08765	-1.08765	-0.663556	0.506975	0.596051
AYF06111.1	MLA2C4_10585		NP_831834.1	-0.245232	1.18528	-1.18528	-1.54846	0.121512	0.182364
AYF06112.1	MLA2C4_10590		NP_831835.1	0.465644	1.38093	1.38093	2.89973	0.00373487	0.00853402
AYF06113.1	MLA2C4_10595		NP_831836.1	-0.123597	1.08945	-1.08945	-0.500412	0.616785	0.696493
AYF06114.1	MLA2C4_10600		NP_831837.1	-0.696473	1.62054	-1.62054	-3.20175	0.00136596	0.00343905
AYF06115.1	MLA2C4_10605		NP_831838.1	0.393335	1.31343	1.31343	2.10288	0.0354766	0.0627581
AYF06116.1	MLA2C4_10610		NP_831839.1	-0.44052	1.35709	-1.35709	-1.73491	0.0827565	0.130178
AYF06117.1	MLA2C4_10615		NP_831840.1	0.752793	1.68505	1.68505	3.62934	0.000284146	0.00083942
AYF06118.1	MLA2C4_10620		NP_831841.1	0.495839	1.41014	1.41014	2.37416	0.0175889	0.0336878
AYF06119.1	MLA2C4_10625		NP_831842.1	0.520322	1.43428	1.43428	2.87825	0.00399882	0.00905046
AYF06120.1	MLA2C4_10630		NP_831843.1	0.248354	1.18785	1.18785	0.982655	0.325777	0.41551
AYF06121.1	MLA2C4_10635		NP_831844.1	0.808086	1.75089	1.75089	1.60002	0.109594	0.16652
AYF06122.1	MLA2C4_10640			-0.566949	1.48139	-1.48139	-2.14176	0.0322126	0.0577334
AYF06124.1	MLA2C4_10655		NP_830706.1	1.0544	2.07685	2.07685	7.81782	5.3747e-15	6.33153e-14
AYF06125.1	MLA2C4_10660		NP_830718.1	1.06983	2.09918	2.09918	6.38969	1.66218e-10	1.25479e-09
AYF06126.1	MLA2C4_10665		NP_830703.1	1.10783	2.15521	2.15521	7.07287	1.5176e-12	1.39777e-11
AYF06127.1	MLA2C4_10670			1.05162	2.07286	2.07286	6.14381	8.0564e-10	5.7113e-09
	MLA2C4_10685		NP_832205.1	1.06532	2.09263	2.09263	2.78225	0.00539841	0.0118472
AYF06131.1	MLA2C4_10695		NP_831864.1	0.420663	1.33854	1.33854	3.51418	0.000441115	0.00125793
AYF06132.1	MLA2C4_10700		NP_831865.1	0.411413	1.32999	1.32999	2.12853	0.0332928	0.0593572
AYF06135.1	MLA2C4_10715		NP_831868.1	0.187697	1.13894	1.13894	0.60796	0.543214	0.629464
AYF09479.1	MLA2C4_10720		NP_831869.1	-0.156716	1.11475	-1.11475	-1.2972	0.194563	0.272297
AYF06136.1	MLA2C4_10725		NP_831870.1	-0.296187	1.22789	-1.22789	-2.00854	0.044586	0.0763806
AYF06137.1	MLA2C4_10730		NP_831871.1	-0.435793	1.35265	-1.35265	-3.03331	0.00241883	0.00579329
AYF06138.1	MLA2C4_10735		NP_831872.1	-0.182631	1.13495	-1.13495	-0.76034	0.447051	0.53956
AYF06139.1	MLA2C4_10740		NP_831873.1	-0.504247	1.41838	-1.41838	-2.91667	0.00353789	0.00813066
AYF06140.1	MLA2C4_10745		NP_831874.1	-1.36832	2.5817	-2.5817	-7.93461	2.11151e-15	2.65106e-14
AYF06141.1	MLA2C4_10750		NP_831875.1	1.16596	2.24383	2.24383	4.04414	5.25161e-05	0.000180555
AYF06142.1	MLA2C4_10755		NP_831876.1	-0.391577	1.31183	-1.31183	-0.9841	0.325066	0.414925
AYF06143.1	MLA2C4_10760		NP_831877.1	-0.273167	1.20846	-1.20846	-0.906692	0.36457	0.455092
AYF06144.1	MLA2C4_10765			0.100417	1.07208	1.07208	0.265012	0.791	0.840316
AYF06147.1	MLA2C4_10780			-0.414033	1.33241	-1.33241	-2.52779	0.0114785	0.0231207
AYF06148.1	MLA2C4_10785		NP_831880.1	-0.122049	1.08828	-1.08828	-0.666344	0.505191	0.594394
AYF06149.1	MLA2C4_10790		NP_831881.1	0.22445	1.16833	1.16833	1.38458	0.16618	0.237948
AYF06150.1	MLA2C4_10795		NP_831882.1	-1.26785	2.40803	-2.40803	-4.8172	1.45584e-06	6.60247e-06
AYF06151.1	MLA2C4_10800			0.0635817	1.04506	1.04506	0.185711	0.852671	0.887715
AYF06152.1	MLA2C4_10805		NP_831883.1	0.0312507	1.0219	1.0219	0.0812662	0.93523	0.949358
AYF06154.1	MLA2C4_10815			-1.56995	2.96894	-2.96894	-5.47534	4.36682e-08	2.55947e-07
AYF06155.1	MLA2C4_10820			0.757505	1.69056	1.69056	3.42273	0.000619947	0.00169402
	MLA2C4_10835		NP_832205.1	-1.57231	2.9738	-2.9738	-8.46051	2.66208e-17	3.82553e-16
AYF06159.1	MLA2C4_10845		NP_831908.1	-1.22606	2.33928	-2.33928	-7.92711	2.24303e-15	2.80144e-14
AYF06160.1	MLA2C4_10850		NP_832314.1	-0.813823	1.75786	-1.75786	-1.98484	0.0471624	0.0801609
AYF06163.1	MLA2C4_10865		NP_832183.1	-0.476197	1.39107	-1.39107	-1.97007	0.04883	0.0827594
AYF06164.1	MLA2C4_10870		NP_832184.1	-1.94834	3.8593	-3.8593	-12.6872	6.96225e-37	2.32286e-35
	MLA2C4_10885		NP_832205.1	0.270635	1.20634	1.20634	0.503283	0.614766	0.694627
	MLA2C4_10915		NP_832205.1	-0.940143	1.91872	-1.91872	-2.86942	0.00411222	0.00928724
AYF06167.1	MLA2C4_10925		NP_831913.1	-0.446475	1.36271	-1.36271	-2.76666	0.00566331	0.012366
AYF06168.1	MLA2C4_10930		NP_831914.1	-0.564061	1.47843	-1.47843	-2.8249	0.00472953	0.0105223
AYF06170.1	MLA2C4_10940		NP_831916.1	0.108784	1.07832	1.07832	0.512623	0.608215	0.689263
AYF06171.1	MLA2C4_10945		NP_831917.1	-0.158531	1.11615	-1.11615	-0.965042	0.334524	0.42549
AYF06172.1	MLA2C4_10950		NP_831918.1	-0.00372641	1.00259	-1.00259	-0.0306032	0.975586	0.980518
AYF06173.1	MLA2C4_10955		NP_831919.1	-2.46208	5.51012	-5.51012	-8.64337	5.45794e-18	8.16296e-17
AYF06175.1	MLA2C4_10965		NP_831921.1	-0.546515	1.46055	-1.46055	-3.83936	0.000123353	0.000390782
AYF06176.1	MLA2C4_10970		NP_831922.1	-0.772903	1.7087	-1.7087	-4.51778	6.24901e-06	2.56796e-05
AYF06177.1	MLA2C4_10975		NP_831923.1	-0.117622	1.08495	-1.08495	-0.915929	0.359704	0.450314
AYF06178.1	MLA2C4_10980		NP_831924.1	-0.259855	1.19736	-1.19736	-1.48293	0.138093	0.203409
AYF06179.1	MLA2C4_10985			0.891226	1.85475	1.85475	3.91431	9.06626e-05	0.000296268
AYF06180.1	MLA2C4_10990		NP_831927.1	0.240596	1.18148	1.18148	0.723314	0.469487	0.560822
AYF06181.1	MLA2C4_10995		NP_831928.1	-0.173599	1.12787	-1.12787	-1.45616	0.145348	0.21226
AYF06182.1	MLA2C4_11000		NP_831929.1	0.212748	1.15889	1.15889	1.73651	0.0824742	0.129906
AYF06183.1	MLA2C4_11005		NP_831932.1	-2.695	6.47553	-6.47553	-17.3294	2.82332e-67	3.28539e-65
AYF06185.1	MLA2C4_11015		NP_830126.1	-1.52346	2.87481	-2.87481	-7.55552	4.172e-14	4.56528e-13
AYF06186.1	MLA2C4_11020		NP_831934.1	-0.338048	1.26405	-1.26405	-2.11006	0.0348533	0.0617701
AYF06187.1	MLA2C4_11025			0.536869	1.45082	1.45082	3.09214	0.00198718	0.00486197
AYF06188.1	MLA2C4_11030			0.7882	1.72692	1.72692	5.05726	4.25332e-07	2.14509e-06
AYF06189.1	MLA2C4_11035			0.924102	1.8975	1.8975	4.90472	9.35588e-07	4.40641e-06
AYF06190.1	MLA2C4_11040	essC	NP_831849.1	0.753785	1.68621	1.68621	6.06973	1.28126e-09	8.96316e-09
AYF06191.1	MLA2C4_11045		NP_830706.1	1.30557	2.47182	2.47182	10.0385	1.03224e-23	2.15058e-22
AYF06192.1	MLA2C4_11050			1.45104	2.73404	2.73404	11.6907	1.42252e-31	3.94583e-30
AYF06193.1	MLA2C4_11055			1.13938	2.20287	2.20287	10.7623	5.18409e-27	1.23666e-25
AYF06194.1	MLA2C4_11060			2.08423	4.2405	4.2405	10.7292	7.42552e-27	1.76255e-25
	MLA2C4_11065		NP_832205.1	2.02217	4.06195	4.06195	3.33032	0.000867475	0.00227778
AYF06195.1	MLA2C4_11070			1.22269	2.33382	2.33382	3.7445	0.000180751	0.000554573
	MLA2C4_11080		NP_832205.1	0.186406	1.13793	1.13793	0.583399	0.559625	0.644765
AYF06196.1	MLA2C4_11085			-0.486821	1.40135	-1.40135	-1.36081	0.173572	0.247715
AYF06197.1	MLA2C4_11090		NP_831935.1	0.145505	1.10612	1.10612	0.441045	0.65918	0.732576
AYF06198.1	MLA2C4_11095		NP_831936.1	-0.179702	1.13265	-1.13265	-1.01599	0.309636	0.398832
AYF06199.1	MLA2C4_11100		NP_831937.1	-0.878956	1.83904	-1.83904	-4.28112	1.85957e-05	6.95845e-05
AYF06200.1	MLA2C4_11105		NP_831939.1	-0.0593762	1.04202	-1.04202	-0.30319	0.761745	0.816526
AYF06201.1	MLA2C4_11110		NP_831940.1	-0.605635	1.52165	-1.52165	-1.82733	0.0676504	0.109679
AYF06202.1	MLA2C4_11115		NP_831941.1	-1.1184	2.17105	-2.17105	-3.4471	0.000566629	0.00156762
AYF06203.1	MLA2C4_11120		NP_831942.1	1.29888	2.46038	2.46038	5.74966	8.94222e-09	5.76531e-08
AYF06204.1	MLA2C4_11125	tsaA	NP_831943.1	-0.0701389	1.04982	-1.04982	-0.508653	0.610996	0.691922
AYF06205.1	MLA2C4_11130		NP_831944.1	-0.140025	1.10192	-1.10192	-1.01866	0.308366	0.397626
AYF06206.1	MLA2C4_11135		NP_831947.1	0.599335	1.51502	1.51502	3.5525	0.000381588	0.00110404
AYF06207.1	MLA2C4_11140		NP_831948.1	0.689421	1.61264	1.61264	4.08612	4.38648e-05	0.00015343
AYF06208.1	MLA2C4_11145		NP_831949.1	1.14239	2.20746	2.20746	4.72238	2.33105e-06	1.02881e-05
AYF06209.1	MLA2C4_11150		NP_831950.1	1.17859	2.26355	2.26355	6.86696	6.55852e-12	5.74141e-11
AYF06210.1	MLA2C4_11155		NP_831951.1	-0.226519	1.17001	-1.17001	-1.64143	0.100708	0.154893
AYF06211.1	MLA2C4_11160		NP_831952.1	0.524159	1.43809	1.43809	2.69261	0.00708959	0.0150666
	MLA2C4_11165		NP_832205.1	0.642016	1.56051	1.56051	2.35634	0.0184559	0.0352213
AYF09480.1	MLA2C4_11170		NP_831954.1	0.429984	1.34722	1.34722	3.0019	0.00268296	0.00634941
AYF06213.1	MLA2C4_11180			0.112182	1.08086	1.08086	0.678437	0.497495	0.587703
AYF06214.1	MLA2C4_11185		NP_831955.1	-2.39445	5.25775	-5.25775	-16.9778	1.19941e-64	1.30054e-62
	MLA2C4_11190		NP_832205.1	0.998584	1.99804	1.99804	7.63881	2.19235e-14	2.46111e-13
AYF06215.1	MLA2C4_11195		NP_831956.1	0.37762	1.2992	1.2992	2.72471	0.00643588	0.0138438
AYF06216.1	MLA2C4_11200		NP_831957.1	0.354679	1.2787	1.2787	2.59832	0.00936823	0.0193321
AYF06217.1	MLA2C4_11205		NP_831958.1	0.675196	1.59681	1.59681	5.25842	1.453e-07	7.95895e-07
AYF06218.1	MLA2C4_11210		NP_831959.1	-0.686926	1.60985	-1.60985	-2.81017	0.00495159	0.0109726
AYF06219.1	MLA2C4_11215		NP_831960.1	0.490987	1.40541	1.40541	3.17598	0.00149332	0.00373408
AYF06220.1	MLA2C4_11220		NP_831961.1	-0.140529	1.10231	-1.10231	-0.944001	0.345169	0.435777
AYF06221.1	MLA2C4_11225	tatA	NP_831962.1	0.318584	1.24711	1.24711	2.09121	0.036509	0.064251
AYF06222.1	MLA2C4_11230	tatC	NP_831963.1	0.0943342	1.06757	1.06757	0.547477	0.584051	0.667587
AYF09481.1	MLA2C4_11235		NP_831964.1	-1.22769	2.34192	-2.34192	-8.40142	4.41114e-17	6.24497e-16
AYF09482.1	MLA2C4_11240		NP_831965.1	-0.489312	1.40378	-1.40378	-4.28191	1.85295e-05	6.93911e-05
AYF06223.1	MLA2C4_11245		NP_831966.1	-0.601791	1.5176	-1.5176	-3.24407	0.00117836	0.00299519
AYF06224.1	MLA2C4_11250		NP_831967.1	0.227909	1.17114	1.17114	1.48369	0.137892	0.203175
AYF06225.1	MLA2C4_11255		NP_831968.1	-3.91522	15.0869	-15.0869	-6.52038	7.01288e-11	5.53033e-10
AYF06226.1	MLA2C4_11260	asnB	NP_831969.1	0.0255517	1.01787	1.01787	0.190835	0.848655	0.885399
AYF06227.1	MLA2C4_11265		NP_831970.1	0.208135	1.15519	1.15519	0.942364	0.346006	0.436603
AYF06228.1	MLA2C4_11270		NP_831971.1	0.117846	1.08511	1.08511	0.348454	0.727499	0.789124
AYF06230.1	MLA2C4_11280		NP_831973.1	-0.114338	1.08248	-1.08248	-0.536581	0.591557	0.674041
AYF06231.1	MLA2C4_11285	dat	NP_831974.2	0.0164244	1.01145	1.01145	0.100869	0.919654	0.938539
AYF06232.1	MLA2C4_11290		NP_831975.1	0.0940549	1.06737	1.06737	0.70235	0.482461	0.573163
AYF06233.1	MLA2C4_11295		NP_831976.1	-1.35415	2.55646	-2.55646	-7.95511	1.78976e-15	2.271e-14
AYF06234.1	MLA2C4_11305		NP_831978.1	0.150561	1.11	1.11	1.113	0.265709	0.353908
AYF06235.1	MLA2C4_11310		NP_831980.1	-0.275911	1.21076	-1.21076	-1.31927	0.187078	0.263755
AYF06236.1	MLA2C4_11315		NP_831981.1	0.40962	1.32834	1.32834	2.4565	0.0140297	0.0277282
AYF06237.1	MLA2C4_11320		NP_831982.1	0.343527	1.26885	1.26885	2.02018	0.0433645	0.074502
AYF06238.1	MLA2C4_11325		NP_831983.1	0.355014	1.279	1.279	2.58788	0.00965678	0.0198503
AYF06239.1	MLA2C4_11330		NP_831985.1	-2.28596	4.8769	-4.8769	-12.8862	5.38476e-38	1.93374e-36
AYF06240.1	MLA2C4_11335		NP_831986.1	-0.00134601	1.00093	-1.00093	-0.00452634	0.996389	0.997225
AYF06241.1	MLA2C4_11340		NP_831987.1	1.02815	2.03941	2.03941	2.66391	0.00772392	0.0162625
AYF06242.1	MLA2C4_11345			-0.252588	1.19134	-1.19134	-0.812035	0.416772	0.510112
AYF06243.1	MLA2C4_11350		NP_832916.1	0.948853	1.93034	1.93034	2.66711	0.00765076	0.0161223
AYF06244.1	MLA2C4_11355	gntK	NP_831988.1	-0.376913	1.29856	-1.29856	-1.11794	0.263595	0.351681
AYF06245.1	MLA2C4_11360		NP_833109.1	-0.718755	1.64576	-1.64576	-1.80867	0.0705029	0.113715
AYF06246.1	MLA2C4_11365	gnd	NP_831990.1	-0.26104	1.19834	-1.19834	-0.917605	0.358826	0.449569
AYF06247.1	MLA2C4_11370		NP_831992.1	-4.84381	28.7165	-28.7165	-6.93597	4.03441e-12	3.58439e-11
AYF06248.1	MLA2C4_11375		NP_831993.1	-2.01788	4.04988	-4.04988	-8.18582	2.70463e-16	3.6145e-15
AYF06249.1	MLA2C4_11380		NP_831994.1	-0.0154928	1.0108	-1.0108	-0.098769	0.921322	0.939204
AYF06250.1	MLA2C4_11385		NP_831995.1	-0.0407922	1.02868	-1.02868	-0.240431	0.809996	0.854976
AYF06251.1	MLA2C4_11390			-1.43992	2.71306	-2.71306	-8.07016	7.02083e-16	9.15202e-15
AYF06252.1	MLA2C4_11395		NP_831996.1	-1.18205	2.26899	-2.26899	-7.51261	5.79616e-14	6.18671e-13
AYF06253.1	MLA2C4_11400		NP_831997.1	-0.0842141	1.06011	-1.06011	-0.541901	0.587887	0.670525
AYF06254.1	MLA2C4_11405		NP_831998.1	-0.24217	1.18277	-1.18277	-1.99738	0.0457838	0.0780681
AYF06255.1	MLA2C4_11410	arcD	NP_831999.1	0.452081	1.36801	1.36801	1.51768	0.129094	0.191931
AYF06256.1	MLA2C4_11415		NP_832000.1	-0.973591	1.96372	-1.96372	-4.95052	7.40159e-07	3.56697e-06
AYF06257.1	MLA2C4_11420		NP_830725.1	-1.16151	2.23692	-2.23692	-3.33642	0.00084865	0.00223573
AYF06258.1	MLA2C4_11425		NP_832001.1	-1.30634	2.47314	-2.47314	-4.42336	9.71775e-06	3.84121e-05
AYF06259.1	MLA2C4_11430		NP_832002.1	-0.611775	1.52814	-1.52814	-3.55692	0.000375231	0.00108762
AYF06260.1	MLA2C4_11435		NP_832003.1	-3.49945	11.3094	-11.3094	-9.95832	2.31945e-23	4.7494e-22
AYF06261.1	MLA2C4_11440		NP_832004.1	-0.213123	1.15919	-1.15919	-1.50749	0.131685	0.194948
AYF06262.1	MLA2C4_11445		NP_832005.1	0.349568	1.27418	1.27418	1.58022	0.114057	0.17215
AYF06263.1	MLA2C4_11450		NP_832006.1	-0.0965831	1.06924	-1.06924	-0.584796	0.558685	0.643837
AYF09484.1	MLA2C4_11455			0.129276	1.09374	1.09374	0.931444	0.351624	0.442405
AYF06264.1	MLA2C4_11460		NP_832007.1	-2.72388	6.60648	-6.60648	-3.91105	9.18971e-05	0.000299686
AYF06265.1	MLA2C4_11465		NP_832008.1	-0.397538	1.31726	-1.31726	-2.24921	0.024499	0.0453819
AYF06266.1	MLA2C4_11470		NP_832009.1	-0.724696	1.65255	-1.65255	-2.93476	0.00333809	0.0077049
AYF06267.1	MLA2C4_11475		NP_832010.1	-0.616023	1.53264	-1.53264	-2.14075	0.0322939	0.0578574
AYF06268.1	MLA2C4_11480		NP_832011.1	-0.764489	1.69877	-1.69877	-5.29564	1.18602e-07	6.6104e-07
AYF06269.1	MLA2C4_11485	ablB	NP_832012.1	-0.729162	1.65768	-1.65768	-5.11447	3.14623e-07	1.61753e-06
AYF06270.1	MLA2C4_11490		NP_832013.1	-0.785379	1.72354	-1.72354	-5.65255	1.58089e-08	9.85939e-08
AYF06271.1	MLA2C4_11495	ablA	NP_832014.1	-1.26003	2.395	-2.395	-8.31255	9.36644e-17	1.29905e-15
AYF06272.1	MLA2C4_11500		NP_832015.1	-1.3278	2.5102	-2.5102	-8.9446	3.73309e-19	5.89753e-18
AYF06273.1	MLA2C4_11505		NP_832016.1	0.792785	1.73242	1.73242	3.67499	0.000237859	0.000718244
AYF06274.1	MLA2C4_11510		NP_832017.1	-0.387758	1.30836	-1.30836	-0.643787	0.519713	0.607287
AYF06276.1	MLA2C4_11520		NP_832019.1	-4.96139	31.1549	-31.1549	-6.61559	3.70074e-11	3.03894e-10
AYF06277.1	MLA2C4_11525		NP_832020.1	-0.450275	1.3663	-1.3663	-1.60718	0.108015	0.164962
AYF06278.1	MLA2C4_11530		NP_832021.1	-0.399047	1.31864	-1.31864	-2.5281	0.0114683	0.0231158
AYF06279.1	MLA2C4_11535		NP_832022.1	-0.674034	1.59553	-1.59553	-4.20911	2.56376e-05	9.35147e-05
AYF09485.1	MLA2C4_11540		NP_832023.1	-1.12137	2.17554	-2.17554	-4.22272	2.41372e-05	8.872e-05
AYF06280.1	MLA2C4_11545		NP_832024.1	-0.699769	1.62425	-1.62425	-2.13245	0.0329698	0.0589134
AYF06281.1	MLA2C4_11550		NP_832025.1	0.279374	1.21367	1.21367	1.82073	0.0686486	0.1111
AYF06282.1	MLA2C4_11555		NP_832314.1	0.341325	1.26692	1.26692	3.02353	0.00249847	0.00596009
AYF06283.1	MLA2C4_11560		NP_831620.1	0.0966003	1.06925	1.06925	0.716632	0.473601	0.56517
AYF06284.1	MLA2C4_11565		NP_832315.1	0.615127	1.53169	1.53169	4.09329	4.25296e-05	0.000149417
AYF06285.1	MLA2C4_11570			0.713443	1.63971	1.63971	4.80258	1.56634e-06	7.0767e-06
AYF06286.1	MLA2C4_11575			0.844165	1.79523	1.79523	1.65049	0.0988424	0.152515
AYF06287.1	MLA2C4_11580			0.637187	1.55529	1.55529	3.40017	0.000673446	0.0018204
AYF06295.1	MLA2C4_11620			-2.01293	4.036	-4.036	-2.73366	0.00626355	0.0135158
AYF06297.1	MLA2C4_11630			-2.50055	5.65903	-5.65903	-3.40256	0.000667586	0.00180661
AYF06320.1	MLA2C4_11755			0.886309	1.84844	1.84844	3.94378	8.02084e-05	0.000265127
AYF06323.1	MLA2C4_11770			0.0371834	1.02611	1.02611	0.0377506	0.969887	0.97623
AYF09488.1	MLA2C4_11775			-0.480843	1.39556	-1.39556	-0.456517	0.648018	0.72388
AYF06324.1	MLA2C4_11780			-0.292954	1.22515	-1.22515	-0.515081	0.606496	0.687668
AYF06325.1	MLA2C4_11785			-0.587146	1.50227	-1.50227	-1.02232	0.30663	0.396127
AYF06327.1	MLA2C4_11795			-1.59716	3.02548	-3.02548	-1.5087	0.131376	0.194784
AYF06328.1	MLA2C4_11800			-0.537127	1.45108	-1.45108	-0.492915	0.622073	0.700805
AYF06329.1	MLA2C4_11805			-0.847345	1.79919	-1.79919	-1.0287	0.303619	0.392991
AYF06332.1	MLA2C4_11820			0.167709	1.12327	1.12327	0.202549	0.839488	0.878332
AYF06335.1	MLA2C4_11835			-1.54083	2.90962	-2.90962	-2.11034	0.034829	0.06175
AYF06336.1	MLA2C4_11840			-0.560549	1.47483	-1.47483	-0.398703	0.690112	0.757948
AYF06337.1	MLA2C4_11845			-3.04581	8.25809	-8.25809	-2.34152	0.0192053	0.0364618
AYF06338.1	MLA2C4_11850			-0.777164	1.71376	-1.71376	-1.91079	0.056032	0.0934716
AYF06339.1	MLA2C4_11855			-0.988707	1.98441	-1.98441	-1.40063	0.161325	0.231763
AYF06343.1	MLA2C4_11875			-0.0915901	1.06554	-1.06554	-0.188878	0.850188	0.886224
AYF06345.1	MLA2C4_11885			0.35763	1.28132	1.28132	0.544351	0.5862	0.669402
AYF06346.1	MLA2C4_11890			0.516682	1.43066	1.43066	0.992037	0.321179	0.411037
AYF06347.1	MLA2C4_11895			-0.622711	1.53977	-1.53977	-0.731955	0.464196	0.555615
AYF06348.1	MLA2C4_11900			-0.421494	1.33931	-1.33931	-0.678183	0.497656	0.587703
AYF06351.1	MLA2C4_11915		NP_829909.1	-1.41475	2.66614	-2.66614	-2.07774	0.0377335	0.066089
AYF09489.1	MLA2C4_11920			0.389489	1.30993	1.30993	1.96147	0.0498244	0.0842653
AYF06352.1	MLA2C4_11925			-0.626766	1.5441	-1.5441	-3.40729	0.000656106	0.00177857
AYF06353.1	MLA2C4_11930			-0.348072	1.27286	-1.27286	-1.17141	0.241436	0.326592
	MLA2C4_11960		NP_832205.1	0.726749	1.65491	1.65491	3.34376	0.000826501	0.0021822
	MLA2C4_11965		NP_832205.1	0.667451	1.58826	1.58826	1.80561	0.0709795	0.114407
AYF06358.1	MLA2C4_11970		NP_832254.1	-0.617741	1.53447	-1.53447	-4.9925	5.96042e-07	2.90768e-06
AYF06364.1	MLA2C4_12010		NP_832029.1	0.147125	1.10736	1.10736	0.267231	0.789291	0.839436
AYF09492.1	MLA2C4_12015		NP_832030.1	1.14339	2.20899	2.20899	2.08727	0.0368639	0.0647561
AYF06367.1	MLA2C4_12030	prsA	NP_832035.1	-0.340407	1.26611	-1.26611	-1.46203	0.143733	0.210223
AYF06368.1	MLA2C4_12035			-1.04081	2.05739	-2.05739	-6.36944	1.89718e-10	1.42319e-09
AYF06369.1	MLA2C4_12040		NP_832036.1	-0.465511	1.38081	-1.38081	-2.10651	0.0351603	0.062268
	MLA2C4_12045		NP_832205.1	-0.109856	1.07912	-1.07912	-0.525365	0.599329	0.680873
AYF06370.1	MLA2C4_12050		NP_832038.1	-1.88881	3.70329	-3.70329	-9.27515	1.77362e-20	3.09962e-19
AYF06372.1	MLA2C4_12060		NP_832040.1	-1.8406	3.5816	-3.5816	-8.60619	7.55316e-18	1.12262e-16
AYF06373.1	MLA2C4_12065			-2.02289	4.06396	-4.06396	-7.25307	4.07424e-13	3.99141e-12
AYF06374.1	MLA2C4_12070		NP_832041.1	-0.521434	1.43538	-1.43538	-1.515	0.129771	0.19279
AYF06375.1	MLA2C4_12075		NP_832042.1	-0.116773	1.08431	-1.08431	-0.326135	0.744322	0.802522
AYF06376.1	MLA2C4_12080		NP_832043.1	-0.896239	1.86121	-1.86121	-4.01399	5.96999e-05	0.000202006
AYF06378.1	MLA2C4_12090		NP_832044.1	0.131239	1.09523	1.09523	1.16825	0.242705	0.327844
AYF06380.1	MLA2C4_12100		NP_832046.1	-0.032652	1.02289	-1.02289	-0.0674004	0.946263	0.958094
AYF06381.1	MLA2C4_12110		NP_832048.1	0.422549	1.34029	1.34029	3.29703	0.000977136	0.00253779
AYF06382.1	MLA2C4_12115	prpD	NP_832049.1	0.569595	1.48411	1.48411	4.23685	2.26682e-05	8.35135e-05
AYF06383.1	MLA2C4_12120	prpB	NP_832050.1	0.442313	1.35878	1.35878	3.36665	0.000760883	0.00202916
AYF06384.1	MLA2C4_12125		NP_832051.1	0.431118	1.34828	1.34828	3.03889	0.00237455	0.00571305
AYF06385.1	MLA2C4_12130		NP_832052.1	0.206203	1.15365	1.15365	1.35583	0.175153	0.249598
AYF06386.1	MLA2C4_12135	mmsA	NP_832053.1	0.0540521	1.03818	1.03818	0.346204	0.729189	0.790134
AYF06387.1	MLA2C4_12140		NP_832054.1	0.510942	1.42498	1.42498	2.50085	0.0123897	0.0247431
[truncated: 2,772 more rows]
