# Supplementary material for: Unique inducible filamentous motility identified in pathogenic Bacillus cereus group species
Source: ISME J. 2020 Aug 7;14(12):2997–3010. doi: 10.1038/s41396-020-0728-x (PMC7784679; doi:10.1038/s41396-020-0728-x)
Supplement: Supplementary file 6 — Supplemental Table S5 [file 41396_2020_728_MOESM6_ESM.xlsx]

## Sheet: Milk vs Control
locus_tag_mobilis	gene_symbol_mobilis	FoldChange	pvalue_FDRadjusted	GCF_000007825.1_ASM782v1_cereus_protein_ORTHOLOG	GO_categories
MLA2C4_00010		2.39058	3.02595e-24	NP_829911.1	GO0044238, GO1901576, GO0006807, GO0008152, GO0009987, GO0009987, GO0044237, GO0044249, GO0009058, GO0071704
MLA2C4_00220		2.32561	8.78852e-13	NP_829939.1	Unclassified
MLA2C4_00250		-2.89486	0.00212525	NP_829945.1	Unclassified
MLA2C4_00355	spoIIE	-16.5024	3.79703e-75	NP_829964.1	GO0044238, GO1901564, GO0006807, GO0008152, GO0009987, GO0044237, GO0071704
MLA2C4_00515		-2.12347	1.33806e-18	NP_829981.1	Unclassified
MLA2C4_00520		-2.70216	2.73841e-33	NP_829982.1	GO0008152, GO0009987, GO0044237
MLA2C4_00525		-2.89085	1.05778e-29	NP_829983.1	GO0044238, GO1901564, GO0006807, GO0008152, GO0071704
MLA2C4_00615		2.42007	3.20275e-25	NP_830000.1	GO0044238, GO1901564, GO1901566, GO1901576, GO0006807, GO0008152, GO0009987, GO0044237, GO0044249, GO0009058, GO0071704
MLA2C4_00620		2.28609	1.96861e-20	NP_830001.1	GO0044238, GO1901564, GO1901566, GO1901576, GO0006807, GO0008152, GO0009987, GO0044237, GO0044249, GO0009058, GO0071704
MLA2C4_00625		2.1356	4.17104e-13	NP_830002.1	GO0044238, GO0006807, GO0008152, GO0009987, GO0044237, GO0071704
MLA2C4_00665		2.24075	2.93721e-05	NP_832205.1	Unclassified
MLA2C4_00685		2.33868	3.21944e-12	NP_830013.1	GO0044238, GO1901564, GO1901566, GO1901576, GO0006807, GO0008152, GO0009987, GO0044237, GO0044249, GO0009058, GO0071704
MLA2C4_00690		2.02171	1.37298e-10	NP_830014.1	GO0044238, GO1901564, GO1901566, GO1901576, GO0006807, GO0008152, GO0009987, GO0044237, GO0044249, GO0009058, GO0071704
MLA2C4_00695		2.01613	8.11556e-10	NP_830015.1	GO0044238, GO1901564, GO1901566, GO1901576, GO0006807, GO0008152, GO0009987, GO0044237, GO0044249, GO0009058, GO0071704
MLA2C4_00700	rplV	2.32026	4.77077e-13	NP_830016.1	GO0044238, GO1901564, GO1901566, GO1901576, GO0006807, GO0008152, GO0009987, GO0044237, GO0044249, GO0009058, GO0071704
MLA2C4_00715		2.33049	8.68503e-13	NP_830019.1	GO0044238, GO1901564, GO1901566, GO1901576, GO0006807, GO0008152, GO0009987, GO0044237, GO0044249, GO0009058, GO0071704
MLA2C4_00740		2.29074	1.09697e-12	NP_830024.1	GO0044238, GO1901564, GO1901566, GO1901576, GO0006807, GO0008152, GO0009987, GO0044237, GO0044249, GO0009058, GO0071704
MLA2C4_00750		2.02756	1.57127e-10	NP_830026.1	GO0044238, GO1901564, GO1901566, GO1901576, GO0006807, GO0008152, GO0009987, GO0044237, GO0044249, GO0009058, GO0071704
MLA2C4_00755		2.14776	1.53311e-12	NP_830027.1	GO0044238, GO1901564, GO1901566, GO1901576, GO0006807, GO0008152, GO0009987, GO0044237, GO0044249, GO0009058, GO0071704
MLA2C4_00760		2.03545	1.22106e-10	NP_830028.1	GO0044238, GO1901564, GO1901566, GO1901576, GO0006807, GO0008152, GO0009987, GO0044237, GO0044249, GO0009058, GO0071704
MLA2C4_00765		2.22865	1.75931e-13	NP_830029.1	GO0044238, GO1901564, GO1901566, GO1901576, GO0006807, GO0008152, GO0009987, GO0044237, GO0044249, GO0009058, GO0071704
MLA2C4_00775		2.05004	1.46925e-10	NP_832492.1	GO0051234, GO0055085, GO0006810, GO0051179,
MLA2C4_00785	map	2.06141	2.72532e-11	NP_830032.1	GO0044238, GO1901564, GO0006807, GO0008152, GO0009987, GO0044237, GO0071704
MLA2C4_00790		2.00601	3.7566e-11	NP_830033.1	GO0044238, GO1901564, GO1901566, GO1901576, GO0006807, GO0008152, GO0009987, GO0044237, GO0044249, GO0009058, GO0071704
MLA2C4_00795		2.03525	7.44747e-11	NP_830034.1	GO0044238, GO1901564, GO1901566, GO1901576, GO0006807, GO0008152, GO0009987, GO0044237, GO0044249, GO0009058, GO0071704
MLA2C4_00820		2.31368	4.70477e-11	NP_830039.1	GO0051234, GO0055085, GO0006810, GO0051179
MLA2C4_00825		2.07873	1.57327e-08	NP_830040.1	GO0051234, GO0055085, GO0006810, GO0051179
MLA2C4_00830		2.02236	1.13279e-08	NP_830041.1	GO0051234, GO0055085, GO0006810, GO0051179
MLA2C4_00865		-3.62094	5.67016e-05	NP_830048.1	Unclassified
MLA2C4_00875	pdaB	-6.23836	1.05706e-13	NP_830050.1	GO0044238, GO0008152, GO0071704,
MLA2C4_00990		-7.3908	1.44771e-53	NP_830062.1	Unclassified
MLA2C4_01010		-2.17363	9.66335e-16	NP_830063.1	GO0008152
MLA2C4_01030		-4.31625	2.73425e-05	NP_830067.1	GO0008152
MLA2C4_01050		-2.21144	2.54134e-18	NP_830071.1	Unclassified
MLA2C4_01105		-18.0696	2.18939e-11	NP_830080.1	Unclassified
MLA2C4_01130		2.47774	4.6198e-18	NA	Unclassified
MLA2C4_01145		2.85676	4.87545e-17	NP_830087.1	GO0051234, GO0055085, GO0006810, GO0051179
MLA2C4_01150	modB	-3.11127	8.62276e-16	NP_830088.1	GO0006811, GO0051234, GO0055085, GO0006810, GO0051179
MLA2C4_01155	modA	-4.12892	2.99277e-28	NP_830089.1	GO0006811, GO0051234, GO0006810, GO0051179
MLA2C4_01165		-3.12639	0.00014378	NA	Unclassified
MLA2C4_01185		-5.12234	4.1326e-06	NA	Unclassified
MLA2C4_01210		-5.94414	0.00073444	NP_830099.1	Unclassified
MLA2C4_01235		2.11686	1.28296e-09	NP_830103.1	Unclassified
MLA2C4_01245		-2.2629	1.49417e-12	NP_830105.1	GO0044281, GO0044238, GO0008152, GO0071704
MLA2C4_01285		-10.3711	2.64493e-11	NP_830108.1	Unclassified
MLA2C4_01300		2.07536	2.20118e-05	NP_830110.1	GO0051234, GO0055085, GO0006810, GO0051179
MLA2C4_01305		2.00386	1.72789e-05	NP_830111.1	GO0051234, GO0055085, GO0006810, GO0051179
MLA2C4_01325		-3.55996	1.47125e-09	NA	Unclassified
MLA2C4_01345		-7.29604	4.77941e-43	NP_830116.1	Unclassified
MLA2C4_01350		-8.78111	9.97565e-60	NP_830117.1	Unclassified
MLA2C4_01415	alr	-2.1518	3.14938e-08	NP_830132.1	GO0044281, GO0044238, GO1901564, GO1901566, GO1901576, GO0006807, GO0008152, GO0009987, GO0044237, GO0044249, GO0006520, GO0008652, GO0009058, GO1901605, GO1901607, GO0071704
MLA2C4_01555		-2.01698	1.37212e-12	NP_830142.1	GO0044238, GO1901576, GO0006807, GO0008152, GO0009987, GO0044237, GO0044249, GO0009058, GO0071704
MLA2C4_01590		2.95384	1.99037e-21	NP_830147.1	GO0009167, GO0009156, GO0009168, GO0009126, GO0009127,, GO0044281, GO0044238, GO1901564, GO1901566, GO1901576, GO0006807, GO0008152, GO0009987, GO0044237, GO0044249, GO0006520, GO0009058, GO1901605, GO0071704
MLA2C4_01595		6.49197	2.15333e-55	NP_830148.1	GO0051234, GO0055085, GO0006810, GO0051179
MLA2C4_01665		-2.1083	2.0512e-06	NP_832205.1	Unclassified
MLA2C4_01670		-5.61164	0.000338677	NP_830158.1	Unclassified
MLA2C4_01675		-5.72855	8.29768e-07	NP_830159.1	Unclassified
MLA2C4_01700		-2.13866	1.46375e-07	NA	Unclassified
MLA2C4_01745	purE	7.36651	3.62137e-53	NP_830162.1	GO0009167, GO0009156, GO0009168, GO0009126, GO0009127, GO0046040, GO0006188, GO0006189, GO0044281, GO0044238, GO1901564, GO1901566, GO1901576, GO0006807, GO0008152, GO0009987, GO0044237, GO0044249, GO0009058, GO0071704
MLA2C4_01750		7.39046	7.90905e-63	NP_830163.1	GO0009167, GO0009156, GO0009168, GO0009126, GO0009127, GO0046040, GO0006188, GO0006189, GO0044281, GO0044238, GO1901564, GO1901566, GO1901576, GO0006807, GO0008152, GO0009987, GO0044237, GO0044249, GO0009058, GO0071704
MLA2C4_01755		4.59426	2.10871e-51	NP_830164.1	GO0009167, GO0009156, GO0009168, GO0009126, GO0009127, GO0046040, GO0006188, GO0006189, GO0044281, GO0044238, GO1901564, GO1901566, GO1901576, GO0006807, GO0008152, GO0009987, GO0044237, GO0044249, GO0009058, GO0071704
MLA2C4_01760		9.06152	9.38346e-76	NP_830165.2	GO0009167, GO0009156, GO0009168, GO0009126, GO0009127, GO0046040, GO0006188, GO0006189, GO0044281, GO0044238, GO1901564, GO1901566, GO1901576, GO0006807, GO0008152, GO0009987, GO0044237, GO0044249, GO0009058, GO0071704
MLA2C4_01765		8.08087	1.59999e-49	NP_830166.1	GO0009167, GO0009156, GO0009168, GO0009126, GO0009127, GO0046040, GO0006188, GO0006189, GO0044281, GO0044238, GO1901564, GO1901566, GO1901576, GO0006807, GO0008152, GO0009987, GO0044237, GO0044249, GO0009058, GO0071704
MLA2C4_01770		7.92613	5.27681e-75	NP_830167.1	GO0009167, GO0009156, GO0009168, GO0009126, GO0009127, GO0046040, GO0006188, GO0006189, GO0044281, GO0044238, GO1901564, GO1901566, GO1901576, GO0006807, GO0008152, GO0009987, GO0044237, GO0044249, GO0006520, GO0009058, GO1901605, GO0071704
MLA2C4_01775		8.77584	7.15941e-74	NP_830168.1	GO0009167, GO0009156, GO0009168, GO0009126, GO0009127, GO0046040, GO0006188, GO0006189, GO0044281, GO0044238, GO1901564, GO1901566, GO1901576, GO0006807, GO0008152, GO0009987, GO0044237, GO0044249, GO0009058, GO0071704
MLA2C4_01780		8.85809	6.14948e-86	NP_830169.1	GO0009167, GO0009156, GO0009168, GO0009126, GO0009127, GO0046040, GO0006188, GO0006189, GO0044281, GO0044238, GO1901564, GO1901566, GO1901576, GO0006807, GO0008152, GO0009987, GO0044237, GO0044249, GO0006520, GO0009058, GO1901605, GO0071704
MLA2C4_01785		8.44703	9.05833e-56	NP_830170.1	GO0009167, GO0009156, GO0009168, GO0009126, GO0009127, GO0046040, GO0006188, GO0006189, GO0044281, GO0044238, GO1901564, GO1901566, GO1901576, GO0006807, GO0008152, GO0009987, GO0044237, GO0044249, GO0009058, GO0071704
MLA2C4_01790		7.71884	4.17217e-45	NP_830171.1	GO0009167, GO0009156, GO0009168, GO0009126, GO0009127, GO0046040, GO0006188, GO0006189, GO0044281, GO0044238, GO1901564, GO1901566, GO1901576, GO0006807, GO0008152, GO0009987, GO0044237, GO0044249, GO0009058, GO0071704
MLA2C4_01795	purH	5.30566	9.41515e-61	NP_830172.1	GO0009167, GO0009156, GO0009168, GO0009126, GO0009127, GO0046040, GO0006188, GO0006189, GO0044281, GO0044238, GO1901564, GO1901566, GO1901576, GO0006807, GO0008152, GO0009987, GO0044237, GO0044249, GO0009058, GO0071704
MLA2C4_01800		5.26418	1.4557e-87	NP_830173.1	GO0009167, GO0009156, GO0009168, GO0009126, GO0009127, GO0046040, GO0006188, GO0006189, GO0044281, GO0044238, GO1901564, GO1901566, GO1901576, GO0006807, GO0008152, GO0009987, GO0044237, GO0044249, GO0009058, GO0071704
MLA2C4_01820		-14.8714	7.63896e-16	NP_830176.1	Unclassified
MLA2C4_01855		-3.88882	1.07292e-25	NP_830184.1	GO0008152
MLA2C4_01865		2.19704	0.000763262	NP_830185.1	GO0006811, GO0051234, GO0055085, GO0006810, GO0051179
MLA2C4_01905		2.0015	2.60021e-07	NP_830189.1	GO0044238, GO1901564, GO1901566, GO1901576, GO0006807, GO0008152, GO0009987, GO0044237, GO0044249, GO0009058, GO0071704
MLA2C4_01930		-8.00355	2.12394e-21	NP_830194.1	GO0044281, GO0044238, GO1901564, GO0006807, GO0008152, GO0009987, GO0044237, GO0006520, GO0071704
MLA2C4_01935		-2.02518	4.89318e-05	NP_830195.1	GO0044238, GO1901564, GO1901576, GO0006807, GO0008152, GO0009987, GO0044237, GO0044249, GO0009058, GO0071704
MLA2C4_01940		-2.26876	2.58227e-08	NP_830196.1	GO0044281, GO0044238, GO1901564, GO0006807, GO0008152, GO0009987, GO0044237, GO0006520, GO1901605, GO0071704
MLA2C4_01965		5.33331	8.61048e-50	NP_830202.1	GO0006811,, GO0051234, GO0055085, GO0006810, GO0051179
MLA2C4_01985		2.43756	1.36464e-08	NP_830207.1	Unclassified
MLA2C4_01995		-2.39371	3.31702e-11	NP_830209.1	Unclassified
MLA2C4_02000		-2.66776	2.03928e-14	NP_830210.1	GO1901564, GO0006807, GO0008152, GO0009987, GO0044237, GO0071704
MLA2C4_02055		2.29631	7.10683e-06	NP_830220.1	Unclassified
MLA2C4_02060		3.54035	5.56489e-07	NP_830221.1	Unclassified
MLA2C4_02065		2.93329	9.34186e-16	NP_830222.1	Unclassified
MLA2C4_02135		2.37428	4.69802e-11	NP_830236.1	Unclassified
MLA2C4_02140		-2.17904	0.000966334	NP_830237.1	GO0051234, GO0055085, GO0006810, GO0051179
MLA2C4_02155		-5.7175	3.45811e-21	NP_830240.1	GO0006811, GO0051234, GO0055085, GO0006810, GO0051179
MLA2C4_02160		-4.01574	1.11592e-39	NP_830241.1	GO0009987
MLA2C4_02165		-3.64974	1.28283e-21	NP_830242.1	GO0006811, GO0051234, GO0055085, GO0006810, GO0051179
MLA2C4_02190		5.77257	1.43688e-92	NP_830252.1	GO0044238, GO0008152, GO0009987, GO0044237, GO0071704
MLA2C4_02195		5.00692	7.99581e-91	NP_830253.1	GO0051234, GO0055085, GO0006810, GO0051179, GO0008152, GO0009987, GO0044237
MLA2C4_02200		4.7045	5.57609e-67	NP_830254.1	GO0044238, GO0006807, GO0008152, GO0009987, GO0044237, GO0071704
MLA2C4_02325		-3.56441	2.64786e-37	NP_835094.1	Unclassified
MLA2C4_02330		-4.17552	1.54319e-20	NP_830268.1	GO0044238, GO0008152, GO0071704
MLA2C4_02390		2.1546	5.40183e-12	NP_830278.1	GO0044281, GO0044238, GO1901564, GO1901566, GO1901576, GO0006807, GO0008152, GO0009987, GO0044237, GO0044249, GO0006520, GO0009058, GO0071704
MLA2C4_02435		-3.60776	2.94207e-57	NP_830287.1	GO0006811, GO0051234, GO0055085, GO0006810, GO0051179
MLA2C4_02445		-2.68704	3.45652e-25	NP_830289.1	GO0044238, GO1901564, GO0006807, GO0008152, GO0009987, GO0044237, GO0071704
MLA2C4_02450		-3.36826	1.28312e-37	NP_830290.1	Unclassified
MLA2C4_02455		-2.43218	5.83049e-18	NP_830291.1	Unclassified
MLA2C4_02510	cax	-2.05339	0.0316314	NP_830301.1	GO0006811, GO0051234, GO0055085, GO0006810, GO0051179
MLA2C4_02515		-2.35098	0.000183667	NP_830302.1	Unclassified
MLA2C4_02535	pdaA	-2.61808	0.000164975	NP_830306.1	GO0044238, GO0008152, GO0071704
MLA2C4_02555		-2.63677	6.00891e-12	NP_830310.1	Unclassified
MLA2C4_02560		-2.41229	4.84606e-20	NP_830311.1	GO0044238, GO1901576, GO0006807, GO0008152, GO0009987, GO0044237, GO0044249, GO0009058, GO0071704
MLA2C4_02570		-2.3351	0.0193656	NP_830512.1	GO0006811, GO0051234, GO0055085, GO0006810, GO0051179
MLA2C4_02590		-13.0938	2.99256e-07	NP_830317.1	Unclassified
MLA2C4_02645	pflB	-4.94155	5.66698e-74	NP_830328.1	GO0044281, GO0044238, GO1901564, GO0006807, GO0008152, GO0009987, GO0044237, GO0006520, GO1901605, GO0071704
MLA2C4_02650	pflA	-4.16417	4.4281e-59	NP_830329.1	GO0008152
MLA2C4_02670		-2.66616	8.48453e-11	NP_830333.1	Unclassified
MLA2C4_02690		-24.0646	5.54923e-17	NP_830337.1	Unclassified
MLA2C4_02695		-15.54	8.65919e-11	NP_830338.1	Unclassified
MLA2C4_02720		-8.83096	1.64126e-10	NP_830343.1	Unclassified
MLA2C4_02725		-17.2928	1.38624e-48	NP_830344.1	Unclassified
MLA2C4_02950		-10.0983	7.45337e-87	NP_830367.1	GO0044238, GO1901564, GO0006807, GO0008152, GO0009987, GO0044237, GO0071704
MLA2C4_03015		3.61633	2.72434e-10	NP_830381.1	Unclassified
MLA2C4_03030		-2.82398	1.46759e-35	NP_830382.1	Unclassified
MLA2C4_03080		4.59442	1.06981e-08	NP_830397.1	GO0008152
MLA2C4_03085		-6.65907	2.06434e-10	NP_830398.1	Unclassified
MLA2C4_03155	cadA	-2.20356	4.3895e-24	NP_830413.1	GO0006811, GO0051234, GO0055085, GO0006810, GO0051179
MLA2C4_03170		-21.1685	6.99561e-168	NP_830419.1	GO0044238, GO1901564, GO0006807, GO0008152, GO0071704
MLA2C4_03220		-4.3599	5.02335e-36	NP_830429.1	GO0006811, GO0051234, GO0055085, GO0006810, GO0051179
MLA2C4_03230		-2.45652	0.00463739	NP_830431.1	Unclassified
MLA2C4_03245		2.06158	5.28034e-06	NA	Unclassified
MLA2C4_03250		2.29775	8.26352e-06	NP_830434.1	Unclassified
MLA2C4_03255		2.65578	1.56075e-10	NP_830435.1	Unclassified
MLA2C4_03300		-3.55708	0.00762263	NP_830443.1	Unclassified
MLA2C4_03325	treC	2.41214	2.56494e-13	NP_830448.1	GO0044238, GO0008152, GO0009987, GO0044237, GO0071704
MLA2C4_03330		-2.07031	0.000969882	NP_830449.1	Unclassified
MLA2C4_03335		-3.05668	0.00271553	NP_830450.1	Unclassified
MLA2C4_03410		2.57348	1.57327e-08	NA	Unclassified
MLA2C4_03420		-3.703	3.35103e-07	NP_830462.1	Unclassified
MLA2C4_03485		2.17445	3.01911e-15	NA	Unclassified
MLA2C4_03525	rbsC	2.04505	1.92895e-10	NP_830477.1	GO0051234, GO0055085, GO0006810, GO0051179
MLA2C4_03540		4.74439	6.20455e-51	NP_830479.1	GO0044238, GO1901564, GO0006807, GO0008152, GO0071704
MLA2C4_03555		-4.653	1.51526e-51	NP_830481.1	GO0008152
MLA2C4_03645		-2.19255	5.04697e-17	NP_830500.1	Unclassified
MLA2C4_03680		-2.83038	1.93162e-25	NP_830507.1	GO0006811, GO0051234, GO0055085, GO0006810, GO0051179
MLA2C4_03690	qoxC	2.00981	3.32235e-14	NP_830509.1	GO0006811, GO0051234, GO0055085, GO0006810, GO0051179, GO0044281, GO0044238, GO1901564, GO0006807, GO0008152, GO0009987, GO0044237, GO0071704
MLA2C4_03695	qoxB	2.29297	1.56355e-18	NP_830510.1	GO0006811, GO0051234, GO0055085, GO0006810, GO0051179, GO0008152, GO0009987, GO0044237
MLA2C4_03700	qoxA	2.28453	7.96268e-20	NP_830511.1	GO0006811, GO0051234, GO0055085, GO0006810, GO0051179, GO0044281, GO0044238, GO1901564, GO0006807, GO0008152, GO0009987, GO0044237, GO0071704
MLA2C4_03725		-3.56896	4.39924e-09	NP_830516.1	GO0051234, GO0055085, GO0006810, GO0051179
MLA2C4_03760		-2.60631	0.000174257	NP_830522.1	GO0006811, GO0006810, GO0051179, GO0051234
MLA2C4_03780		-2.45535	4.60995e-16	NP_830526.1	GO0051234, GO0055085, GO0006810, GO0051179
MLA2C4_03910		-2.40701	1.73715e-12	NP_830529.1	Unclassified
MLA2C4_03915		-2.40304	1.47435e-17	NP_830530.1	Unclassified
MLA2C4_03990		-6.66943	1.32464e-11	NP_830543.1	GO0006811, GO0051234, GO0055085, GO0006810, GO0051179
MLA2C4_03995	kdpB	-6.21068	1.30942e-09	NP_830544.1	GO0006811, GO0051234, GO0055085, GO0006810, GO0051179
MLA2C4_04000		-3.74582	1.01347e-07	NP_830545.1	GO0006811, GO0051234, GO0055085, GO0006810, GO0051179
MLA2C4_04005		-2.88059	2.77107e-06	NP_830546.1	GO0044238, GO1901564, GO0006807, GO0008152, GO0009987, GO0044237, GO0071704
MLA2C4_04050		3.51514	4.63911e-12	NP_830559.1	GO0051234, GO0055085, GO0006810, GO0051179
MLA2C4_04075		-2.06332	9.01259e-14	NP_830568.1	GO0009987
MLA2C4_04080		-2.3331	5.33365e-08	NP_830569.1	GO0008152
MLA2C4_04085		-2.05996	0.00380559	NP_830570.1	Unclassified
MLA2C4_04105		-5.95457	0.000603244	NP_830574.1	Unclassified
MLA2C4_04110		-3.83403	0.00586686	NP_830575.1	Unclassified
MLA2C4_04160	recJ	-2.35741	0.00339728	NA	Unclassified
MLA2C4_04165		-2.74001	0.0170705	NA	Unclassified
MLA2C4_04175		-7.53116	1.61735e-20	NA	Unclassified
MLA2C4_04235		-2.35744	9.13044e-10	NP_832205.1	Unclassified
MLA2C4_04255		-2.48045	0.0179077	NA	Unclassified
MLA2C4_04260		-3.46056	1.76528e-08	NA	Unclassified
MLA2C4_04265	cdr	-4.49886	4.61841e-14	NP_830581.1	GO0008152, GO0009987
MLA2C4_04275		-3.36335	7.87213e-05	NP_832205.1	Unclassified
MLA2C4_04320		-2.12937	1.1232e-06	NP_830592.1	GO0008152
MLA2C4_04325		-2.18549	1.23029e-09	NP_830593.1	GO0006811, GO0051234, GO0006810, GO0051179
MLA2C4_04400		-2.38777	0.00941974	NP_830608.1	GO0051234, GO0055085, GO0006810, GO0051179
MLA2C4_04405		-2.51717	4.47577e-08	NP_830609.1	GO0051234, GO0055085, GO0006810, GO0051179
MLA2C4_04415		-73.0693	3.13379e-06	NP_830611.1	Unclassified
MLA2C4_04420		-72.9948	3.05996e-06	NP_830612.1	Unclassified
MLA2C4_04440		-4.03798	0.00199362	NP_830616.1	GO0044238, GO0006807, GO0008152, GO0009987, GO0044237, GO0071704
MLA2C4_04450		4.98941	0.000430732	NP_830618.1	Unclassified
MLA2C4_04480		-2.06523	0.0345652	NP_833309.1	GO0006811, GO0051234, GO0055085, GO0006810, GO0051179
MLA2C4_04505	murQ	-2.60352	0.000177357	NP_830627.1	GO0044281, GO0044238, GO0008152, GO0009987, GO0044237, GO0071704
MLA2C4_04510		-3.77348	8.47388e-24	NP_830628.1	GO0051234, GO0055085, GO0006810, GO0051179, GO0008152, GO0009987, GO0044237
MLA2C4_04515		-2.64982	1.33991e-09	NP_830629.1	Unclassified
MLA2C4_04560		-2.46598	0.00180084	NP_830638.1	GO0051234, GO0055085, GO0006810, GO0051179
MLA2C4_04565		-2.99941	0.000284436	NP_830639.1	GO0051234, GO0055085, GO0006810, GO0051179
MLA2C4_04605		-2.05906	0.000127687	NP_830646.1	GO0051234, GO0055085, GO0006810, GO0051179
MLA2C4_04615		-3.49284	6.79491e-16	NP_830648.1	GO0044238, GO1901564, GO0006807, GO0008152, GO0071704
MLA2C4_04630		2.70287	8.09591e-07	NP_830652.1	GO1901564, GO1901566, GO1901576, GO0006807, GO0008152, GO0009987, GO0044237, GO0044249, GO0009058, GO0071704
MLA2C4_04675		-50.8862	2.38303e-26	NP_830661.1	GO0044238, GO0006807, GO0008152, GO0009987, GO0044237, GO0071704
MLA2C4_04685		-4.50553	9.73143e-09	NP_830663.1	Unclassified
MLA2C4_04690		-7.26919	3.98392e-06	NP_830664.1	Unclassified
MLA2C4_04715		-3.40709	9.8508e-23	NP_830669.1	GO0044281, GO0008152, GO0071704
MLA2C4_04720	budA	-3.65067	2.48295e-19	NP_830670.1	GO0044281, GO1901576, GO0008152, GO0009987, GO0044237, GO0044249, GO0009058, GO0071704
MLA2C4_04735		-36.9072	2.86744e-15	NP_830672.1	Unclassified
MLA2C4_04770		2.11153	7.08028e-10	NA	Unclassified
MLA2C4_04795		-2.74059	6.67256e-22	NA	Unclassified
MLA2C4_04860		2.14207	6.5835e-12	NP_830689.1	GO0044238, GO0006807, GO0008152, GO0009987, GO0044237, GO0071704
MLA2C4_04880		-2.81184	1.32252e-10	NP_830692.1	GO0044281, GO0044238, GO1901564, GO0006807, GO0008152, GO0009987, GO0044237, GO0006520, GO1901605, GO0071704
MLA2C4_04895		2.86834	1.16683e-15	NA	Unclassified
MLA2C4_04930		-2.44262	1.24359e-13	NA	Unclassified
MLA2C4_04990		-3.80815	4.31712e-05	NP_832205.1	Unclassified
MLA2C4_05065		2.00714	6.49341e-05	NP_830703.1	Unclassified
MLA2C4_05070		2.3886	0.00776426	NA	Unclassified
MLA2C4_05075		2.35598	1.16078e-19	NP_830706.1	GO0044238, GO0006807, GO0008152, GO0009987, GO0044237, GO0071704
MLA2C4_05105		-2.63687	0.000315995	NA	Unclassified
MLA2C4_05110		-2.09976	8.93468e-11	NA	Unclassified
MLA2C4_05190		-3.39936	2.83079e-12	NA	Unclassified
MLA2C4_05205		-2.36681	1.44848e-16	NA	Unclassified
MLA2C4_05220		2.04156	0.00865858	NA	Unclassified
MLA2C4_05225		-3.93285	1.2362e-46	NP_830775.1	Unclassified
MLA2C4_05255		2.4481	6.73334e-22	NP_830777.1	Unclassified
MLA2C4_05270		-2.65136	3.66455e-08	NA	Unclassified
MLA2C4_05290		-4.75353	4.96606e-06	NP_830784.1	Unclassified
MLA2C4_05325		-3.47112	1.62466e-26	NP_830791.1	GO0009987
MLA2C4_05345		-3.65886	0.00374018	NP_830795.1	Unclassified
MLA2C4_05350		-8.47299	2.21519e-06	NP_830796.1	Unclassified
MLA2C4_05355		-5.25155	0.000211429	NP_830797.1	Unclassified
MLA2C4_05365		-4.61951	2.048e-59	NP_830799.1	Unclassified
MLA2C4_05370		-5.04768	1.96065e-67	NA	Unclassified
MLA2C4_05400		-5.32943	2.91633e-65	NP_830802.1	Unclassified
MLA2C4_05410		-3.61784	1.14908e-46	NP_830804.1	Unclassified
MLA2C4_05450		-2.64926	3.68746e-05	NP_830810.1	Unclassified
MLA2C4_05455		-2.27277	0.000272785	NP_830811.1	Unclassified
MLA2C4_05480		-4.70693	1.21002e-07	NP_830815.1	Unclassified
MLA2C4_05500		2.10104	7.43679e-08	NP_830819.1	GO0044281, GO0044238, GO1901576, GO0006807, GO0008152, GO0009987, GO0044237, GO0044249, GO0009058, GO0071704
MLA2C4_05535		-2.13157	0.000411762	NA	Unclassified
MLA2C4_05570		2.60459	2.8365e-22	NP_830833.1	GO0044238, GO1901576, GO0006807, GO0008152, GO0009987, GO0044237, GO0044249, GO0009058, GO0071704
MLA2C4_05680		4.79265	0.0033082	NA	Unclassified
MLA2C4_05685		2.00223	7.78161e-07	NP_830850.1	Unclassified
MLA2C4_05690		2.14769	3.84278e-10	NP_830851.1	Unclassified
MLA2C4_05720		-2.10298	7.01627e-14	NP_830857.1	Unclassified
MLA2C4_05725		-2.46264	4.69761e-22	NP_830858.1	GO0044238, GO0006807, GO0008152, GO0009987, GO0044237, GO0071704
MLA2C4_05790		-9.73947	1.12886e-45	NP_830870.1	Unclassified
MLA2C4_05905		-2.50084	1.98054e-06	NP_830909.1	GO0044238, GO1901564, GO0006807, GO0008152, GO0009987, GO0044237, GO0071704
MLA2C4_05910		2.02691	1.84718e-05	NP_830910.1	GO0009987
MLA2C4_05925		-5.13353	1.67142e-70	NP_830911.1	Unclassified
MLA2C4_05955		2.50064	0.0168208	NP_832205.1	Unclassified
MLA2C4_05980		-3.78484	3.11083e-35	NP_830921.1	Unclassified
MLA2C4_05985	lepB	-2.98306	3.00005e-27	NP_830922.1	GO0044238, GO1901564, GO0006807, GO0008152, GO0071704
MLA2C4_05990	addB	-2.04028	7.03619e-15	NP_830923.1	GO0044238, GO0006807, GO0008152, GO0009987, GO0044237, GO0071704
MLA2C4_05995	addA	-2.17319	2.04394e-14	NP_830924.1	GO0044238, GO0006807, GO0008152, GO0009987, GO0044237, GO0071704
MLA2C4_06000		-2.71965	2.76611e-07	NP_830925.1	Unclassified
MLA2C4_06005		-5.16241	0.000423878	NP_830926.1	GO0009987
MLA2C4_06010		-5.66346	5.57214e-06	NP_830927.1	Unclassified
MLA2C4_06020		-4.69656	3.71534e-09	NP_830929.1	Unclassified
MLA2C4_06040		-2.59939	8.33583e-18	NP_830933.1	GO0008152
MLA2C4_06045		-2.44182	3.71015e-09	NP_830934.1	Unclassified
MLA2C4_06080		2.02508	0.00296485	NA	Unclassified
MLA2C4_06085	amt	-2.85248	0.00112705	NP_830942.1	GO0006811, GO0051234, GO0055085, GO0006810, GO0051179
MLA2C4_06125		-2.72343	0.0120535	NP_830948.1	Unclassified
MLA2C4_06155	clpB	-2.97866	3.72028e-35	NP_830954.1	GO0044238, GO1901564, GO0006807, GO0008152, GO0071704
MLA2C4_06170		-2.3634	0.00597455	NP_830957.1	Unclassified
MLA2C4_06190		-2.01392	0.0319572	NP_830961.1	Unclassified
MLA2C4_06195		-5.52521	9.56253e-26	NP_830962.1	Unclassified
MLA2C4_06210		2.52128	0.00221654	NP_832205.1	Unclassified
MLA2C4_06215		2.50789	8.06091e-25	NA	Unclassified
MLA2C4_06220		4.83577	1.69074e-50	NP_830965.1	GO0051234, GO0055085, GO0006810, GO0051179
MLA2C4_06225		4.83262	7.43499e-49	NP_830966.1	GO0051234, GO0055085, GO0006810, GO0051179
MLA2C4_06230		4.78953	3.76154e-40	NP_830967.1	GO0051234, GO0006810, GO0051179
MLA2C4_06235		4.16875	4.54374e-50	NP_830968.1	GO0051234, GO0006810, GO0051179
MLA2C4_06255	spxA	-2.65989	2.82135e-18	NP_830973.1	Unclassified
MLA2C4_06260		-14.199	7.90111e-15	NP_830974.1	Unclassified
MLA2C4_06320		-3.38623	3.16008e-05	NA	Unclassified
MLA2C4_06335		-3.02323	5.17242e-06	NP_830988.1	Unclassified
MLA2C4_06345		-290.368	2.69482e-11	NP_830990.1	GO0008152
MLA2C4_06350		-41.7004	7.03548e-20	NP_830991.1	Unclassified
MLA2C4_06355		-9.23837	5.00013e-15	NP_830992.1	Unclassified
MLA2C4_06360		-9.9732	9.46573e-11	NP_830993.1	GO0008152
MLA2C4_06365		-21.9484	3.18485e-09	NP_830994.1	Unclassified
MLA2C4_06370		-8.64435	2.91765e-06	NP_830995.1	Unclassified
MLA2C4_06375		-4.86608	0.000817488	NP_830996.1	GO0044238, GO1901576, GO0008152, GO0009987, GO0044237, GO0044249, GO0009058, GO0071704
MLA2C4_06380	rfbC	-2.40117	0.0216104	NP_830997.1	GO0044281, GO0044238, GO1901576, GO0006807, GO0008152, GO0009987, GO0044237, GO0044249, GO0009058, GO0071704
MLA2C4_06385	rfbB	-2.56033	0.000197536	NP_830998.1	GO0044281, GO0044238, GO0006807, GO0008152, GO0009987, GO0044237, GO0071704
MLA2C4_06390	rfbD	-2.77252	5.22707e-07	NP_830999.1	GO0044281, GO0044238, GO1901576, GO0006807, GO0008152, GO0009987, GO0044237, GO0044249, GO0009058, GO0071704
MLA2C4_06400		-21.842	7.42667e-13	NP_831001.1	Unclassified
MLA2C4_06405		-27.1383	2.75494e-11	NP_831002.1	Unclassified
MLA2C4_06410		-3.29794	0.000201485	NP_831003.1	Unclassified
MLA2C4_06415		-4.34122	6.76525e-09	NP_831004.1	Unclassified
MLA2C4_06425		-35.7662	4.75236e-33	NP_831006.1	Unclassified
MLA2C4_06455		-2.41824	0.000243592	NA	Unclassified
MLA2C4_06470		-2.12795	0.00780798	NP_832205.1	Unclassified
MLA2C4_06490		-3.13518	0.000132709	NP_831016.1	GO0009073, GO0009072, GO0009073, GO0009072, GO0044281, GO0044238, GO1901564, GO1901566, GO1901576, GO0006807, GO0008152, GO0009987, GO0044237, GO0044249, GO0006520, GO0008652, GO0009058, GO1901605, GO1901607, GO0071704
MLA2C4_06500	trpD	-3.21591	0.00498243	NP_831018.1	GO0009073, GO0009072, GO0009073, GO0009072, GO0044281, GO0044238, GO1901564, GO1901566, GO1901576, GO0006807, GO0008152, GO0009987, GO0044237, GO0044249, GO0006520, GO0008652, GO0009058, GO1901605, GO1901607, GO0071704
MLA2C4_06505		-3.59673	0.00445288	NP_831019.1	GO0009073, GO0009072, GO0009073, GO0009072, GO0044281, GO0044238, GO1901564, GO1901566, GO1901576, GO0006807, GO0008152, GO0009987, GO0044237, GO0044249, GO0006520, GO0008652, GO0009058, GO1901605, GO1901607, GO0071704
MLA2C4_06515	trpB	-3.37887	9.1778e-05	NP_831021.1	GO0009073, GO0009072, GO0009073, GO0009072, GO0044281, GO0044238, GO1901564, GO1901566, GO1901576, GO0006807, GO0008152, GO0009987, GO0044237, GO0044249, GO0006520, GO0008652, GO0009058, GO1901605, GO1901607, GO0071704
MLA2C4_06520		-3.41959	0.0158112	NP_831022.1	GO0009073, GO0009072, GO0009073, GO0009072, GO0044281, GO0044238, GO1901564, GO1901566, GO1901576, GO0006807, GO0008152, GO0009987, GO0044237, GO0044249, GO0006520, GO0008652, GO0009058, GO1901605, GO1901607, GO0071704
MLA2C4_06535		-8.36699	9.13968e-78	NP_831025.1	Unclassified
MLA2C4_06545		-7.97581	1.19094e-38	NP_831027.1	Unclassified
MLA2C4_06560		-2.10524	4.25907e-05	NA	Unclassified
MLA2C4_06570		-2.32247	0.0025155	NA	Unclassified
MLA2C4_06575		-8.35333	1.97776e-07	NP_831032.1	GO0008152
MLA2C4_06580		-5.30736	8.19806e-06	NP_831033.1	Unclassified
MLA2C4_06585		-11.35	1.91669e-05	NP_831034.1	Unclassified
MLA2C4_06835		2.45822	6.07889e-15	NP_831067.1	GO0008152, GO0009987, GO0044237, GO0071704
MLA2C4_06860		2.25587	3.94181e-07	NP_831072.1	GO0008152, GO0009987, GO0044237
MLA2C4_06885		-2.04078	0.000278442	NP_831077.1	Unclassified
MLA2C4_06925		-3.85879	1.00161e-21	NP_831085.1	GO0044281, GO0008152, GO0009987, GO0044237, GO0071704
MLA2C4_06930		-3.2523	2.18069e-34	NP_831086.1	GO0044281, GO0008152, GO0009987, GO0044237, GO0071704
MLA2C4_06935		-3.91507	2.47539e-49	NP_831087.1	Unclassified
MLA2C4_06940		-3.08127	0.0082669	NP_831088.1	GO0044238, GO1901564, GO0006807, GO0008152, GO0071704
MLA2C4_06950		-4.42723	6.54418e-31	NP_831090.1	GO0006811, GO0051234, GO0055085, GO0006810, GO0051179
MLA2C4_06955		3.21392	1.57216e-33	NP_831091.1	Unclassified
MLA2C4_06965		-3.12618	9.09128e-05	NP_831093.1	GO0044238, GO0006807, GO0008152, GO0009987, GO0044237, GO0071704
MLA2C4_06970		-2.54304	3.58894e-16	NP_831094.1	Unclassified
MLA2C4_06975	phaP	-2.31687	2.48758e-15	NP_831095.1	Unclassified
MLA2C4_06980	phaQ	-2.45501	4.33395e-20	NA	Unclassified
MLA2C4_07020		-5.72517	0.00289191	NP_831105.1	Unclassified
MLA2C4_07065		-4.8871	3.2263e-19	NP_831114.1	Unclassified
MLA2C4_07085		-2.00121	4.695e-10	NP_831118.1	GO0044238, GO1901576, GO0006807, GO0008152, GO0009987, GO0044237, GO0044249, GO0009058, GO0071704
MLA2C4_07145		2.01687	7.3514e-07	NP_831130.1	GO0044238, GO1901564, GO0006807, GO0008152, GO0009987, GO0044237, GO0071704
MLA2C4_07165		-2.35114	6.78573e-23	NP_831134.1	GO0044238, GO1901564, GO0006807, GO0008152, GO0009987, GO0044237, GO0071704
MLA2C4_07170		-2.67266	2.76634e-33	NP_832205.1	Unclassified
MLA2C4_07175		-2.77694	4.62273e-44	NP_832205.1	Unclassified
MLA2C4_07180	nrdF	-2.11077	3.26674e-15	NP_831136.1	GO0044281, GO0044238, GO1901576, GO0006807, GO0008152, GO0009987, GO0044237, GO0044249, GO0009058, GO0071704
MLA2C4_07185		3.6731	2.42692e-14	NP_831137.1	GO0044238, GO1901576, GO0006807, GO0008152, GO0009987, GO0044237, GO0044249, GO0009058, GO0071704
MLA2C4_07190		2.36673	6.2984e-08	NP_831138.1	Unclassified
MLA2C4_07195		2.74971	1.32583e-10	NP_831139.1	Unclassified
MLA2C4_07200		2.42393	5.50159e-09	NP_831140.1	Unclassified
MLA2C4_07205		2.58944	1.32564e-11	NP_831141.1	GO0051234, GO0055085, GO0006810, GO0051179
MLA2C4_07210		2.12693	4.06993e-13	NP_831142.1	GO0044238, GO1901564, GO0006807, GO0008152, GO0071704
MLA2C4_07230		-2.76678	4.74338e-05	NP_831146.1	GO0008152
MLA2C4_07240		-3.00105	9.53481e-13	NP_831148.1	GO0044238, GO1901564, GO0006807, GO0008152, GO0071704
MLA2C4_07305		2.55222	3.88319e-17	NP_831161.1	Unclassified
MLA2C4_07370		-3.24893	5.37295e-13	NP_831175.1	Unclassified
MLA2C4_07385	ilvE	-2.12957	7.67018e-14	NP_831177.1	GO0044281, GO0044238, GO1901564, GO1901566, GO1901576, GO0006807, GO0008152, GO0009987, GO0044237, GO0044249, GO0006520, GO0008652, GO0009058, GO1901605, GO1901607, GO0071704
MLA2C4_07390		-2.94018	5.01143e-09	NP_831551.1	GO0044281, GO0044238, GO1901564, GO1901566, GO1901576, GO0006807, GO0008152, GO0009987, GO0044237, GO0044249, GO0006520, GO0008652, GO0009058, GO1901605, GO1901607, GO0071704
MLA2C4_07395		-2.47644	0.000521226	NP_831178.1	GO0044281, GO0044238, GO1901564, GO1901566, GO1901576, GO0006807, GO0008152, GO0009987, GO0044237, GO0044249, GO0006520, GO0008652, GO0009058, GO1901605, GO1901607, GO0071704
MLA2C4_07400		-3.17153	1.06448e-07	NP_831179.1	GO0044281, GO0044238, GO1901564, GO1901566, GO1901576, GO0006807, GO0008152, GO0009987, GO0044237, GO0044249, GO0006520, GO0008652, GO0009058, GO1901605, GO1901607, GO0071704
MLA2C4_07405		-4.38026	2.56121e-23	NP_831180.1	GO0044281, GO0044238, GO1901564, GO1901566, GO1901576, GO0006807, GO0008152, GO0009987, GO0044237, GO0044249, GO0006520, GO0008652, GO0009058, GO1901605, GO1901607, GO0071704
MLA2C4_07410	leuB	-3.32245	0.000163241	NP_831181.1	GO0044281, GO0044238, GO1901564, GO1901566, GO1901576, GO0006807, GO0008152, GO0009987, GO0044237, GO0044249, GO0006520, GO0008652, GO0009058, GO1901605, GO1901607, GO0071704
MLA2C4_07415	leuC	-3.98995	9.96975e-07	NP_831182.1	GO0044281, GO0044238, GO1901564, GO1901566, GO1901576, GO0006807, GO0008152, GO0009987, GO0044237, GO0044249, GO0006520, GO0008652, GO0009058, GO1901605, GO1901607, GO0071704
MLA2C4_07420	leuD	-2.84257	2.24349e-05	NP_831183.1	GO0044281, GO0044238, GO1901564, GO1901566, GO1901576, GO0006807, GO0008152, GO0009987, GO0044237, GO0044249, GO0006520, GO0008652, GO0009058, GO1901605, GO1901607, GO0071704
MLA2C4_07430		-3.95095	0.000396717	NP_831185.1	GO0009073, GO0009072, GO0009073, GO0009072, GO0044281, GO0044238, GO1901564, GO1901566, GO1901576, GO0006807, GO0008152, GO0009987, GO0044237, GO0044249, GO0006520, GO0008652, GO0009058, GO1901605, GO1901607, GO0071704
MLA2C4_07435	hisD	-2.50954	2.74642e-07	NP_831186.1	GO0009073, GO0009072, GO0009073, GO0009072, GO0044281, GO0044238, GO1901564, GO1901566, GO1901576, GO0006807, GO0008152, GO0009987, GO0044237, GO0044249, GO0006520, GO0008652, GO0009058, GO1901605, GO1901607, GO0071704
MLA2C4_07440		-3.73754	1.50892e-06	NP_831187.1	GO0009073, GO0009072, GO0009073, GO0009072, GO0044281, GO0044238, GO1901564, GO1901566, GO1901576, GO0006807, GO0008152, GO0009987, GO0044237, GO0044249, GO0006520, GO0008652, GO0009058, GO1901605, GO1901607, GO0071704
MLA2C4_07445	hisH	-3.62012	1.14794e-06	NP_831188.1	GO0009073, GO0009072, GO0009073, GO0009072, GO0044281, GO0044238, GO1901564, GO1901566, GO1901576, GO0006807, GO0008152, GO0009987, GO0044237, GO0044249, GO0006520, GO0008652, GO0009058, GO1901605, GO1901607, GO0071704
MLA2C4_07450	hisA	-3.46	4.23135e-05	NP_831189.1	GO0009073, GO0009072, GO0009073, GO0009072, GO0044281, GO0044238, GO1901564, GO1901566, GO1901576, GO0006807, GO0008152, GO0009987, GO0044237, GO0044249, GO0006520, GO0008652, GO0009058, GO1901605, GO1901607, GO0071704
MLA2C4_07455		-2.91139	0.00025303	NP_831190.1	GO0009073, GO0009072, GO0009073, GO0009072, GO0044281, GO0044238, GO1901564, GO1901566, GO1901576, GO0006807, GO0008152, GO0009987, GO0044237, GO0044249, GO0006520, GO0008652, GO0009058, GO1901605, GO1901607, GO0071704
MLA2C4_07460		-2.07446	0.0394849	NP_831191.1	GO0009073, GO0009072, GO0009073, GO0009072, GO0044281, GO0044238, GO1901564, GO1901566, GO1901576, GO0006807, GO0008152, GO0009987, GO0044237, GO0044249, GO0006520, GO0008652, GO0009058, GO1901605, GO1901607, GO0071704
MLA2C4_07465	hisE	-4.22977	6.37071e-06	NP_831192.1	GO0009073, GO0009072, GO0009073, GO0009072, GO0044281, GO0044238, GO1901564, GO1901566, GO1901576, GO0006807, GO0008152, GO0009987, GO0044237, GO0044249, GO0006520, GO0008652, GO0009058, GO1901605, GO1901607, GO0071704
MLA2C4_07470		-3.57466	1.18933e-17	NP_831193.2	Unclassified
MLA2C4_07475		-4.33063	2.94702e-12	NP_831194.1	Unclassified
MLA2C4_07510		-5.53928	7.8637e-06	NP_831201.1	GO0044281, GO0044238, GO1901564, GO1901566, GO1901576, GO0006807, GO0008152, GO0009987, GO0044237, GO0044249, GO0006520, GO0008652, GO0009058, GO1901605, GO1901607, GO0071704
MLA2C4_07515	sat	-4.55781	6.62854e-13	NP_831202.1	GO0008152, GO0009987, GO0044237, GO0044249, GO0009058
MLA2C4_07520	cysC	-3.21812	1.13944e-05	NP_831203.1	Unclassified
MLA2C4_07525		-3.60537	4.67468e-11	NP_831204.1	GO0008152
MLA2C4_07530		-6.55884	9.1663e-07	NP_831205.1	Unclassified
MLA2C4_07540		-3.42366	0.000150082	NP_831207.1	GO0044281, GO1901564, GO1901566, GO1901576, GO0006807, GO0008152, GO0009987, GO0044237, GO0044249, GO0009058, GO0071704
MLA2C4_07580		-18.0294	3.86868e-43	NP_831215.1	Unclassified
MLA2C4_07585		-17.0723	4.0215e-126	NP_831216.1	Unclassified
MLA2C4_07615		-3.86	8.71754e-38	NP_831222.1	Unclassified
MLA2C4_07620		-2.41593	1.80635e-06	NP_831223.1	GO0008152
MLA2C4_07625		-4.63033	2.51584e-27	NP_831224.1	Unclassified
MLA2C4_07660		-2.46108	7.31729e-18	NP_831232.1	Unclassified
MLA2C4_07720		-2.63416	4.49928e-17	NP_831243.1	Unclassified
MLA2C4_07740		-13.8615	1.54317e-32	NP_831247.1	GO0008152, GO0009987, GO0044237
MLA2C4_07745		-8.06587	7.53543e-07	NP_831248.1	GO0044238, GO1901564, GO0006807, GO0008152, GO0071704
MLA2C4_07750		-8.22137	2.02247e-06	NP_831249.1	Unclassified
MLA2C4_07755		-21.9597	4.55356e-09	NP_831250.1	Unclassified
MLA2C4_07855		-4.02493	0.00748579	NP_831271.1	Unclassified
MLA2C4_07860		-3.86461	2.73154e-38	NP_831272.1	Unclassified
MLA2C4_07865		-4.07618	3.97861e-49	NP_831273.1	GO1901564, GO0006807, GO0008152, GO0071704
MLA2C4_07925		-6.02521	5.51292e-10	NP_831285.1	Unclassified
MLA2C4_07940	spoIVA	-9.14471	7.60681e-57	NP_831288.1	Unclassified
MLA2C4_07975		2.07051	2.80764e-09	NP_831295.1	GO0009073, GO0009072, GO0009073, GO0009072, GO0044281, GO0044238, GO1901564, GO1901566, GO1901576, GO0006807, GO0008152, GO0009987, GO0044237, GO0044249, GO0006520, GO0008652, GO0009058, GO0071704
MLA2C4_08030	ypjB	-5.88187	3.11847e-11	NP_831306.1	Unclassified
MLA2C4_08160		-3.73123	6.86807e-17	NP_831334.1	Unclassified
MLA2C4_08165		-5.32047	8.47321e-35	NP_831335.1	Unclassified
MLA2C4_08180		-48.2855	1.36237e-12	NP_831338.1	Unclassified
MLA2C4_08230		7.24871	9.30819e-69	NP_831347.1	GO0009167, GO0009156, GO0009168, GO0009126, GO0009127, GO0044281, GO0044238, GO1901564, GO1901566, GO1901576, GO0006807, GO0008152, GO0009987, GO0044237, GO0044249, GO0009058, GO0071704
MLA2C4_08235		5.88365	1.01017e-53	NP_831348.1	GO0051234, GO0055085, GO0006810, GO0051179
MLA2C4_08250		-39.6709	0.000140434	NP_831351.1	Unclassified
MLA2C4_08315		-2.8316	1.31629e-06	NP_832397.1	Unclassified
MLA2C4_08350		2.33382	1.0429e-05	NP_831377.1	Unclassified
MLA2C4_08375		-2.53919	0.000102115	NP_831382.1	Unclassified
MLA2C4_08380		-2.68486	9.64778e-21	NP_831383.1	GO0006811, GO0051234, GO0055085, GO0006810, GO0051179
MLA2C4_08385		-2.2745	1.93902e-14	NP_831384.1	Unclassified
MLA2C4_08390		-2.26941	6.32619e-05	NP_831385.1	GO0044238, GO1901576, GO0008152, GO0009058, GO0071704
MLA2C4_08405		-4.5165	8.43259e-47	NP_831388.1	Unclassified
MLA2C4_08410		-3.0409	0.00374854	NP_831389.1	Unclassified
MLA2C4_08455		-2.02555	2.11062e-07	NA	Unclassified
MLA2C4_08525		2.72731	6.95282e-24	NP_831405.1	GO0009987
MLA2C4_08795		-3.92903	1.57934e-25	NA	Unclassified
MLA2C4_08875		-2.38953	3.69005e-06	NP_831464.1	Unclassified
MLA2C4_08925	asnB	-7.66532	2.99226e-111	NP_831472.1	GO0044281, GO0044238, GO1901564, GO1901566, GO1901576, GO0006807, GO0008152, GO0009987, GO0044237, GO0044249, GO0006520, GO0008652, GO0009058, GO1901605, GO1901607, GO0071704
MLA2C4_08940		-5.25225	0.000459533	NP_831475.1	Unclassified
MLA2C4_08945		-3.5359	5.09641e-18	NP_831476.1	GO0006811, GO0051234, GO0055085, GO0006810, GO0051179
MLA2C4_08950		-5.43916	1.61764e-26	NP_831477.1	Unclassified
MLA2C4_08965		-7.45859	1.88396e-14	NP_831483.1	GO0044281, GO0044238, GO1901564, GO1901566, GO1901576, GO0006807, GO0008152, GO0009987, GO0044237, GO0044249, GO0009058, GO0071704
MLA2C4_08970	nhaC	3.59458	3.51068e-28	NP_831484.1	GO0051234, GO0055085, GO0006810, GO0051179
MLA2C4_09005		-2.33835	2.5597e-18	NP_831492.1	GO0044238, GO1901564, GO0006807, GO0008152, GO0071704
MLA2C4_09025		-2.05822	0.0287929	NP_831496.1	GO0008152, GO0009987
MLA2C4_09035		-2.28416	0.000905532	NP_831498.1	Unclassified
MLA2C4_09045		2.00534	5.68996e-05	NP_831500.1	GO0044281, GO0044238, GO1901564, GO0006807, GO0008152, GO0009987, GO0044237, GO0006520, GO1901605, GO0071704
MLA2C4_09115		2.2748	2.55544e-05	NA	Unclassified
MLA2C4_09125		2.46466	2.50525e-07	NA	Unclassified
MLA2C4_09135		-2.48901	9.31641e-06	NP_831513.1	GO0044281, GO0044238, GO1901564, GO1901566, GO1901576, GO0006807, GO0008152, GO0009987, GO0044237, GO0044249, GO0009058, GO0071704
MLA2C4_09170		2.57326	1.54111e-07	NA	Unclassified
MLA2C4_09435		-5.6769	1.76773e-10	NP_832915.1	GO0008152
MLA2C4_09465		-3.01185	6.98964e-11	NP_831554.1	GO0044281, GO0044238, GO1901564, GO1901566, GO1901576, GO0006807, GO0008152, GO0009987, GO0044237, GO0044249, GO0006520, GO0008652, GO0009058, GO1901605, GO1901607, GO0071704
MLA2C4_09495		-2.69038	9.66887e-14	NP_831560.1	GO0008152, GO0009987, GO0044237
MLA2C4_09515		-3.03606	1.45882e-20	NP_831563.1	GO0044281, GO0044238, GO1901564, GO0006807, GO0008152, GO0009987, GO0044237, GO0071704
MLA2C4_09620	deoC	-2.01085	3.66732e-11	NP_831593.1	GO0044281, GO0044238, GO1901576, GO0006807, GO0008152, GO0009987, GO0044237, GO0044249, GO0009058, GO0071704
MLA2C4_09625		-2.2621	1.29588e-11	NP_831594.1	GO0006811, GO0051234, GO0055085, GO0006810, GO0051179
MLA2C4_09630		-2.1605	1.10741e-13	NP_831595.2	Unclassified
MLA2C4_09635		-2.41246	1.04479e-11	NP_831596.1	GO0044281, GO0044238, GO1901564, GO0006807, GO0008152, GO0009987, GO0044237, GO0071704
MLA2C4_09660		-2.46527	7.30462e-05	NP_831603.1	GO0008152
MLA2C4_09670		-3.36523	0.00404827	NA	Unclassified
MLA2C4_09710		-2.49662	2.57562e-05	NA	Unclassified
MLA2C4_09715		-2.5463	0.000184615	NP_832205.1	Unclassified
MLA2C4_09740		-2.44874	0.000829471	NP_831615.1	Unclassified
MLA2C4_09745		-4.45527	7.78161e-07	NP_831616.1	GO0008152, GO0009987, GO0044237
MLA2C4_09750		-2.40104	5.55086e-07	NP_831617.1	GO0008152, GO0009987
MLA2C4_09810		-3.70978	0.000527721	NP_831697.1	Unclassified
MLA2C4_09845		-2.27442	0.0257963	NA	Unclassified
MLA2C4_09900		2.94447	2.82586e-24	NP_831720.1	Unclassified
MLA2C4_09910		-2.54625	8.81191e-16	NP_833125.1	GO0008152, GO0009987
MLA2C4_09925		2.27345	3.11897e-12	NP_831724.1	Unclassified
MLA2C4_09955		-2.44911	0.0378112	NA	Unclassified
MLA2C4_09965		-3.84768	4.28031e-05	NA	Unclassified
MLA2C4_09970		-4.64969	2.36648e-11	NA	Unclassified
MLA2C4_09975		3.75281	1.54991e-45	NP_831728.1	GO0008152
MLA2C4_09995		-2.34695	0.0141409	NP_831731.1	Unclassified
MLA2C4_10030		-2.33049	0.00975032	NP_831738.1	Unclassified
MLA2C4_10040		6.23477	3.73752e-33	NP_831740.1	Unclassified
MLA2C4_10045		6.76526	2.73841e-33	NP_831742.1	GO0044238, GO1901576, GO0006807, GO0008152, GO0009987, GO0044237, GO0044249, GO0009058, GO0071704
MLA2C4_10050		3.21011	8.77659e-22	NP_831743.1	GO0044238, GO1901564, GO0006807, GO0008152, GO0009987, GO0044237, GO0071704
MLA2C4_10090		2.02163	0.000799965	NP_831751.1	Unclassified
MLA2C4_10110		-5.60884	6.65595e-09	NP_831754.1	GO0044238, GO0006807, GO0008152, GO0009987, GO0044237, GO0071704
MLA2C4_10165		2.02821	1.04733e-09	NP_831763.1	GO0044281, GO0044238, GO1901564, GO1901566, GO1901576, GO0006807, GO0008152, GO0009987, GO0044237, GO0044249, GO0009058, GO0071704
MLA2C4_10180		-6.07695	5.7873e-72	NP_831766.1	GO0044238, GO1901564, GO0006807, GO0008152, GO0071704
MLA2C4_10185	galT	-3.23996	0.00026373	NA	Unclassified
MLA2C4_10200		-2.6441	0.0323625	NA	Unclassified
MLA2C4_10210		-2.28228	1.25135e-11	NP_831770.1	Unclassified
MLA2C4_10215		-4.12455	1.7504e-22	NP_831771.1	Unclassified
MLA2C4_10220		-2.44109	0.00103594	NP_831772.1	Unclassified
MLA2C4_10245		-2.88795	0.000200716	NP_831778.1	Unclassified
MLA2C4_10255		-2.25999	1.48175e-13	NP_831780.1	Unclassified
MLA2C4_10260		2.27188	8.67512e-07	NP_831781.1	Unclassified
MLA2C4_10285		2.84402	5.10527e-13	NP_831785.1	Unclassified
MLA2C4_10350		-11.9217	1.59379e-06	NP_831798.1	Unclassified
MLA2C4_10370		-2.59137	3.54181e-05	NP_831802.1	Unclassified
MLA2C4_10390		-2.10503	2.74273e-09	NP_831806.1	GO0044281, GO0044238, GO1901564, GO0006807, GO0008152, GO0009987, GO0044237, GO0071704
MLA2C4_10410		-2.70955	0.00290371	NP_831809.1	Unclassified
MLA2C4_10450		-2.16895	0.000121305	NP_831816.1	GO0044281, GO0044238, GO1901564, GO1901566, GO1901576, GO0006807, GO0008152, GO0009987, GO0044237, GO0044249, GO0006520, GO0009058, GO0071704
MLA2C4_10455		-2.12352	1.29379e-07	NP_831817.1	Unclassified
MLA2C4_10470		-2.3973	9.05375e-08	NP_831818.1	Unclassified
MLA2C4_10475		-3.52384	4.50125e-12	NP_831819.1	GO0044238, GO1901564, GO0006807, GO0008152, GO0009987, GO0044237, GO0071704
MLA2C4_10480		-4.31497	1.23088e-23	NP_831820.1	GO0044238, GO1901564, GO0006807, GO0008152, GO0071704
MLA2C4_10485		-3.6849	4.80105e-18	NP_831821.1	Unclassified
MLA2C4_10505		-2.66083	3.81532e-15	NP_831824.1	Unclassified
MLA2C4_10510		-2.79899	3.11988e-29	NP_831825.1	Unclassified
MLA2C4_10520		-2.86324	6.05704e-07	NA	Unclassified
MLA2C4_10550		2.56098	4.62217e-14	NP_831827.1	Unclassified
MLA2C4_10555		2.13073	1.95015e-10	NP_831828.1	Unclassified
MLA2C4_10600		-2.16067	2.62697e-06	NP_831837.1	Unclassified
MLA2C4_10745		-2.44356	4.2128e-13	NP_831874.1	Unclassified
MLA2C4_10795		-2.02669	0.000204373	NP_831882.1	GO0044238, GO1901564, GO0006807, GO0008152, GO0071704
MLA2C4_10815		-2.58525	4.53724e-06	NA	Unclassified
MLA2C4_10835		-4.82872	3.35349e-30	NP_832205.1	Unclassified
MLA2C4_10845		-2.57051	2.02669e-17	NP_831908.1	Unclassified
MLA2C4_10870		-3.96194	4.68439e-37	NP_832184.1	GO0044238, GO1901564, GO0006807, GO0008152, GO0071704
MLA2C4_10915		-2.49923	0.000257903	NP_832205.1	Unclassified
MLA2C4_10925		-3.37094	5.7344e-26	NP_831913.1	Unclassified
MLA2C4_10930		-3.48505	6.84165e-18	NP_831914.1	Unclassified
MLA2C4_10955		-5.20351	2.36644e-16	NP_831919.1	Unclassified
MLA2C4_11005		-18.7936	1.17291e-152	NP_831932.1	GO0044238, GO1901564, GO0006807, GO0008152, GO0071704
MLA2C4_11015		-3.20298	1.29369e-15	NP_830126.1	GO1901564, GO1901566, GO1901576, GO0006807, GO0008152, GO0009987, GO0044237, GO0044249, GO0009058, GO0071704
MLA2C4_11045		2.25294	3.31632e-18	NP_830706.1	Unclassified
MLA2C4_11050		2.32379	2.28808e-21	NA	Unclassified
MLA2C4_11055		2.05787	1.56788e-21	NA	Unclassified
MLA2C4_11060		3.53747	1.45543e-19	NA	Unclassified
MLA2C4_11065		5.10016	0.000259697	NP_832205.1	Unclassified
MLA2C4_11070		2.1512	0.00186748	NA	Unclassified
MLA2C4_11185		-4.11534	1.21909e-46	NP_831955.1	Unclassified
MLA2C4_11235		-2.31895	1.13172e-15	NP_831964.1	Unclassified
MLA2C4_11255		-31.7364	2.38178e-10	NP_831968.1	Unclassified
MLA2C4_11295		-2.06533	4.15686e-09	NP_831976.1	Unclassified
MLA2C4_11330		-3.28145	7.04002e-21	NP_831985.1	GO0008152
MLA2C4_11370		-10.6921	6.42111e-11	NP_831992.1	Unclassified
MLA2C4_11375		-3.76434	2.65677e-14	NP_831993.1	Unclassified
MLA2C4_11385		-2.02656	6.40823e-08	NP_831995.1	GO0051234, GO0055085, GO0006810, GO0051179, GO1901564
MLA2C4_11390		-3.34167	5.22714e-21	NA	Unclassified
MLA2C4_11395		-2.84154	3.82429e-20	NP_831996.1	GO0006807, GO0008152, GO0009987, GO0071704
MLA2C4_11420		-2.13624	0.00333892	NP_830725.1	GO0044238, GO0006807, GO0008152, GO0009987, GO0044237, GO0071704
MLA2C4_11425		-3.20919	1.60055e-07	NP_832001.1	Unclassified
MLA2C4_11435		-14.6867	1.85153e-26	NP_832003.1	Unclassified
MLA2C4_11460		-7.52476	0.000120841	NP_832007.1	Unclassified
MLA2C4_11490		-2.04278	1.49094e-12	NP_832013.1	GO0044238, GO1901576, GO0006807, GO0008152, GO0009987, GO0044237, GO0044249, GO0009058, GO0071704
MLA2C4_11495	ablA	-2.18135	1.04173e-12	NP_832014.1	Unclassified
MLA2C4_11500		-2.33747	1.61206e-15	NP_832015.1	Unclassified
MLA2C4_11520		-28.1793	5.55797e-11	NP_832019.1	Unclassified
MLA2C4_11575		3.12128	0.0020945	NA	Unclassified
MLA2C4_11620		2.34218	0.0353464	NA	Unclassified
MLA2C4_11630		2.61608	0.00685412	NA	Unclassified
MLA2C4_11770		6.54342	0.00280044	NA	Unclassified
MLA2C4_11775		10.5921	6.33582e-05	NA	Unclassified
MLA2C4_11780		5.40895	9.50886e-07	NA	Unclassified
MLA2C4_11785		2.32764	0.0287475	NA	Unclassified
MLA2C4_11795		7.76643	4.52767e-05	NA	Unclassified
MLA2C4_11800		7.12461	0.00196322	NA	Unclassified
MLA2C4_11805		11.6607	9.10729e-09	NA	Unclassified
MLA2C4_11820		5.40702	0.00188758	NA	Unclassified
MLA2C4_11835		6.3827	2.23644e-07	NA	Unclassified
MLA2C4_11845		9.4701	3.68667e-06	NA	Unclassified
MLA2C4_11850		4.09501	5.70612e-09	NA	Unclassified
MLA2C4_11875		2.70167	0.00249442	NA	Unclassified
MLA2C4_11890		2.68884	0.00846197	NA	Unclassified
MLA2C4_11895		5.27396	0.00104726	NA	Unclassified
MLA2C4_12035		-2.01206	3.6469e-09	NA	Unclassified
MLA2C4_12050		-3.67082	2.64263e-19	NP_832038.1	Unclassified
MLA2C4_12060		-3.45432	3.2675e-16	NP_832040.1	Unclassified
MLA2C4_12065		-3.48551	2.10513e-10	NA	Unclassified
MLA2C4_12170		3.93914	3.87992e-29	NP_832061.1	Unclassified
MLA2C4_12235		-3.21653	9.8508e-23	NP_832076.1	GO0009987
MLA2C4_12250		2.23039	0.000117704	NP_832080.1	GO0006811, GO0051234, GO0055085, GO0006810, GO0051179
MLA2C4_12270		2.06962	2.47084e-10	NP_832084.1	GO0044238, GO0006807, GO0008152, GO0009987, GO0044237, GO0071704
MLA2C4_12320		-4.67041	3.66567e-05	NP_832091.1	GO0008152
MLA2C4_12330		2.61381	1.60675e-18	NA	Unclassified
MLA2C4_12335		2.24775	1.97436e-15	NP_832093.1	Unclassified
MLA2C4_12435		2.34435	0.00090186	NA	Unclassified
MLA2C4_12480		3.14506	0.000593064	NP_832123.1	Unclassified
MLA2C4_12520		2.06927	5.46596e-08	NP_832133.1	GO0051234, GO0055085, GO0006810, GO0051179
MLA2C4_12630		-2.5227	2.52811e-05	NA	Unclassified
MLA2C4_12720		-3.35983	1.44847e-09	NP_832148.1	GO0044238, GO1901576, GO0006807, GO0008152, GO0009987, GO0044237, GO0044249, GO0009058, GO0071704
MLA2C4_12725		-4.83707	1.73876e-48	NP_832150.1	GO0008152
MLA2C4_12730		-3.05734	5.15039e-30	NP_832151.1	Unclassified
MLA2C4_12735		-2.18502	8.42269e-14	NP_832152.1	Unclassified
MLA2C4_12740		-11.2504	3.78389e-29	NP_832154.1	Unclassified
MLA2C4_12955		2.45496	4.62312e-18	NA	Unclassified
MLA2C4_13115		-2.18805	0.0251389	NA	Unclassified
MLA2C4_13215		2.03262	0.0190775	NP_833084.1	Unclassified
MLA2C4_13255		-2.31427	8.91943e-18	NP_832193.1	Unclassified
MLA2C4_13260		-2.9148	0.00494527	NP_832195.1	Unclassified
MLA2C4_13300		-2.32005	6.468e-13	NA	Unclassified
MLA2C4_13320		-2.14023	0.0448031	NP_831361.1	GO0044238, GO1901576, GO0008152, GO0009987, GO0044237, GO0044249, GO0009058, GO0071704
MLA2C4_13365		2.49432	6.87165e-31	NP_831714.1	Unclassified
MLA2C4_13370		2.81778	1.35837e-27	NA	Unclassified
MLA2C4_13375		2.54262	2.78124e-26	NA	Unclassified
MLA2C4_13380		2.7832	2.28011e-19	NP_832976.1	Unclassified
MLA2C4_13385		2.65841	1.19865e-16	NA	Unclassified
MLA2C4_13390		2.55471	4.49844e-11	NA	Unclassified
MLA2C4_13395		2.48615	3.96412e-08	NP_832842.1	Unclassified
MLA2C4_13400		2.08579	0.00138531	NP_832841.1	Unclassified
MLA2C4_13405		2.173	9.7726e-07	NP_832840.1	Unclassified
MLA2C4_13430		-4.6804	2.1593e-07	NP_832237.1	Unclassified
MLA2C4_13450		-10.481	5.16479e-07	NP_832241.1	Unclassified
MLA2C4_13545		-2.17802	3.68341e-05	NP_832262.1	GO0044281, GO0044238, GO1901564, GO1901566, GO1901576, GO0006807, GO0008152, GO0009987, GO0044237, GO0044249, GO0006520, GO0008652, GO0009058, GO1901605, GO1901607, GO0071704
MLA2C4_13570		-2.00198	0.0266302	NP_832266.1	GO0044238, GO1901576, GO0006807, GO0008152, GO0009987, GO0044237, GO0044249, GO0009058, GO0071704
MLA2C4_13595		-2.46405	1.1883e-11	NP_832271.1	Unclassified
MLA2C4_13600		-2.12101	5.77957e-13	NP_832272.1	Unclassified
MLA2C4_13645		2.46849	2.26013e-05	NP_832425.1	Unclassified
MLA2C4_13660		-2.97621	3.65267e-05	NP_832205.1	Unclassified
MLA2C4_13665		-2.32022	6.40955e-06	NP_832274.1	GO0051234, GO0055085, GO0006810, GO0051179
MLA2C4_13730		2.35452	1.78474e-12	NP_832283.1	GO0044238, GO1901564, GO0006807, GO0008152, GO0009987, GO0044237, GO0071704
MLA2C4_13795		2.21967	0.000236021	NP_832294.1	GO0044281, GO0044238, GO1901564, GO1901566, GO1901576, GO0006807, GO0008152, GO0009987, GO0044237, GO0044249, GO0006520, GO0009058, GO0071704
MLA2C4_13845		-2.80026	5.42889e-15	NA	Unclassified
MLA2C4_13870		-2.59921	1.59312e-09	NA	Unclassified
MLA2C4_13880		-2.16227	3.46734e-09	NP_832307.1	GO0044238, GO1901576, GO0006807, GO0008152, GO0009987, GO0044237, GO0044249, GO0009058, GO0071704
MLA2C4_13980		-2.12968	0.00258868	NP_832360.1	Unclassified
MLA2C4_14005		2.30112	9.24398e-14	NP_832365.1	Unclassified
MLA2C4_14010		3.71229	0.000142434	NP_832366.1	Unclassified
MLA2C4_14020		-3.76424	1.06358e-50	NP_832367.1	GO0008152
MLA2C4_14035	vat	-2.29967	0.000372166	NP_832369.1	Unclassified
MLA2C4_14040		-2.6375	0.000195103	NP_832370.1	Unclassified
MLA2C4_14050		-7.52478	1.30445e-72	NP_832374.1	GO0008152
MLA2C4_14055		-5.20021	2.46616e-43	NP_832375.1	GO0008152
MLA2C4_14060		-2.78284	1.37615e-11	NA	Unclassified
MLA2C4_14085		-4.211	1.97699e-25	NP_832380.1	GO0008152, GO0009987, GO0044237
MLA2C4_14090		2.78773	0.00360896	NP_832381.1	GO0044281, GO0044238, GO1901564, GO1901566, GO1901576, GO0006807, GO0008152, GO0009987, GO0044237, GO0044249, GO0006520, GO0009058, GO0071704
MLA2C4_14140		-2.00948	4.02067e-08	NP_832418.1	GO0009987
MLA2C4_14145		2.98805	0.00397075	NA	Unclassified
MLA2C4_14170		2.13733	2.6557e-11	NP_832422.1	Unclassified
MLA2C4_14180		2.04218	1.00252e-07	NP_832427.1	GO0008152
MLA2C4_14200		-3.29944	4.90843e-19	NP_832429.1	Unclassified
MLA2C4_14355		-3.49159	0.00326775	NP_832463.1	GO0044281, GO1901564, GO1901566, GO1901576, GO0006807, GO0008152, GO0009987, GO0044237, GO0044249, GO0009058, GO0071704
MLA2C4_14360		-10.1661	0.000795529	NP_832464.1	GO1901564, GO1901566, GO1901576, GO0006807, GO0008152, GO0009987, GO0044237, GO0044249, GO0009058, GO0071704
MLA2C4_14370		3.35638	1.87206e-19	NP_832466.1	GO0009987
MLA2C4_14435		2.20902	0.002992	NP_834699.1	GO0044238, GO1901576, GO0006807, GO0008152, GO0009987, GO0044237, GO0044249, GO0009058, GO0071704
MLA2C4_14445	bla	2.01185	0.0225724	NP_832233.1	GO0044281, GO1901564, GO0006807, GO0008152, GO0009987, GO0044237, GO0071704
MLA2C4_14475		6.4032	0.0110625	NA	Unclassified
MLA2C4_14480		-2.43132	0.0465163	NA	Unclassified
MLA2C4_14490	pulA	5.01395	2.11282e-60	NP_832487.1	GO0044238, GO1901576, GO0008152, GO0009987, GO0044237, GO0044249, GO0009058, GO0071704
MLA2C4_14495		2.64274	7.7286e-29	NP_833118.1	GO0044238, GO1901564, GO0006807, GO0008152, GO0071704
MLA2C4_14540		-10.3962	3.20689e-62	NP_832495.1	Unclassified
MLA2C4_14545		-8.44332	2.02787e-13	NP_832496.1	Unclassified
MLA2C4_14550		-18.3064	1.83569e-29	NP_832497.1	Unclassified
MLA2C4_14580		-2.8679	0.0025461	NP_832503.1	Unclassified
MLA2C4_14645		-2.20623	0.00170719	NP_832517.1	Unclassified
MLA2C4_14680		-6.27804	1.09361e-58	NP_833058.1	Unclassified
MLA2C4_14705		-2.05893	3.42186e-07	NP_832532.1	Unclassified
MLA2C4_14755		-7.48465	3.66732e-11	NP_832542.1	GO0006811, GO0051234, GO0055085, GO0006810, GO0051179
MLA2C4_14760		-13.0299	1.16554e-17	NP_832543.1	GO0006811, GO0051234, GO0006810, GO0051179
MLA2C4_14790		3.19406	2.28683e-15	NP_832549.1	Unclassified
MLA2C4_14795		-2.9965	6.09462e-23	NP_832550.1	GO0044238, GO0008152, GO0071704
MLA2C4_14810		2.05493	0.0171516	NP_832553.1	Unclassified
MLA2C4_14815		3.03525	0.000891568	NP_832554.1	Unclassified
MLA2C4_14875		3.46023	1.28225e-07	NA	Unclassified
MLA2C4_14880		2.32686	1.55066e-17	NA	Unclassified
MLA2C4_14900		-3.92626	0.000138042	NP_832567.1	Unclassified
MLA2C4_14905		2.03158	2.85989e-06	NP_832568.1	Unclassified
MLA2C4_14935		2.14701	0.000437432	NA	Unclassified
MLA2C4_14945		-3.93846	4.02544e-28	NP_832577.1	Unclassified
MLA2C4_15090		-13.1598	3.72488e-20	NP_832601.1	GO0009987
MLA2C4_15105		3.65543	4.29207e-08	NA	Unclassified
MLA2C4_15130		-2.91747	2.5597e-18	NP_832610.1	Unclassified
MLA2C4_15235		2.40202	4.58597e-13	NP_832627.1	Unclassified
MLA2C4_15270		-3.09385	8.54599e-20	NP_832634.1	Unclassified
MLA2C4_15275		-3.39745	3.60949e-16	NA	Unclassified
MLA2C4_15335		3.09045	0.000471617	NA	Unclassified
MLA2C4_15370		2.39001	0.000135692	NP_832650.1	Unclassified
MLA2C4_15375		2.23891	0.0117044	NA	Unclassified
MLA2C4_15485		2.39764	0.00896766	NP_832668.1	Unclassified
MLA2C4_15555		2.22255	4.16849e-15	NP_832686.1	GO0009073, GO0009072, GO0009073, GO0009072, GO0044281, GO0044238, GO1901564, GO1901566, GO1901576, GO0006807, GO0008152, GO0009987, GO0044237, GO0044249, GO0006520, GO0008652, GO0009058, GO1901605, GO1901607, GO0071704
MLA2C4_15560		3.92933	1.2797e-22	NP_832687.1	GO0009073, GO0009072, GO0009073, GO0009072, GO0044281, GO0044238, GO1901564, GO1901566, GO1901576, GO0006807, GO0008152, GO0009987, GO0044237, GO0044249, GO0006520, GO0008652, GO0009058, GO1901605, GO1901607, GO0071704
MLA2C4_15565		3.63672	6.65972e-22	NP_832688.1	GO0009073, GO0009072, GO0009073, GO0009072, GO0044281, GO0044238, GO1901564, GO1901566, GO1901576, GO0006807, GO0008152, GO0009987, GO0044237, GO0044249, GO0006520, GO0008652, GO0009058, GO0071704
MLA2C4_15570	aroF	2.12801	2.25578e-15	NP_832689.1	GO0009073, GO0009072, GO0009073, GO0009072, GO0044281, GO0044238, GO1901564, GO1901566, GO1901576, GO0006807, GO0008152, GO0009987, GO0044237, GO0044249, GO0006520, GO0008652, GO0009058, GO0071704
MLA2C4_15675		-182.251	1.67848e-16	NP_832711.1	Unclassified
MLA2C4_15680		-40.4465	1.94174e-27	NP_832712.1	GO0044238, GO0008152, GO0009987, GO0044237, GO0071704
MLA2C4_15685		-22.7426	4.73621e-14	NP_832713.1	Unclassified
MLA2C4_15690		-71.7192	1.3229e-28	NP_832714.1	Unclassified
MLA2C4_15735		2.5248	1.19142e-07	NA	Unclassified
MLA2C4_15740		3.47497	1.00117e-06	NP_832721.1	GO0044281, GO0044238, GO1901564, GO1901566, GO1901576, GO0006807, GO0008152, GO0009987, GO0044237, GO0044249, GO0006520, GO0008652, GO0009058, GO1901605, GO1901607, GO0071704
MLA2C4_15745		5.39342	1.18149e-26	NP_832723.1	GO0044281, GO0044238, GO1901564, GO1901566, GO1901576, GO0006807, GO0008152, GO0009987, GO0044237, GO0044249, GO0006520, GO0008652, GO0009058, GO1901605, GO1901607, GO0071704
MLA2C4_15765		2.69047	0.000837677	NP_832726.1	GO0006811, GO0051234, GO0055085, GO0006810, GO0051179
MLA2C4_15770		2.23085	1.19226e-05	NA	Unclassified
MLA2C4_15790		-2.33162	0.00105281	NP_832732.1	GO0008152, GO0009987, GO0044237
MLA2C4_15850		-3.84678	0.00504559	NP_832740.1	Unclassified
MLA2C4_15865		2.06273	0.000480402	NP_832743.1	Unclassified
MLA2C4_15880		-2.52306	2.75354e-05	NP_832746.1	GO0051234, GO0055085, GO0006810, GO0051179
MLA2C4_15885		-7.87995	2.81849e-34	NP_832753.1	Unclassified
MLA2C4_15890		-10.7184	0.000146982	NP_832754.1	GO0008152, GO0009987, GO0044237
MLA2C4_15935		-2.77119	1.09441e-11	NP_832769.1	Unclassified
MLA2C4_15940		-2.64314	2.58777e-12	NP_832770.1	GO0008152
MLA2C4_15945		-2.34857	6.18208e-13	NP_832771.1	GO0044238, GO1901576, GO0006807, GO0008152, GO0009987, GO0044237, GO0044249, GO0009058, GO0071704
MLA2C4_16095		2.07346	1.61254e-07	NP_832797.1	Unclassified
MLA2C4_16235		-2.66547	5.00346e-09	NA	Unclassified
MLA2C4_16240		-3.13737	1.9216e-11	NA	Unclassified
MLA2C4_16245		-3.3768	2.8198e-10	NA	Unclassified
MLA2C4_16270		2.38185	0.0117653	NA	Unclassified
MLA2C4_16325		-2.11367	0.00934383	NP_832833.1	Unclassified
MLA2C4_16335		-2.28371	0.0129774	NP_832835.1	GO0008152
MLA2C4_16340		-3.01165	0.00410473	NA	Unclassified
MLA2C4_16370		6.29659	1.48162e-70	NP_832844.1	Unclassified
MLA2C4_16375		4.28773	6.28519e-59	NP_832845.1	Unclassified
MLA2C4_16380		4.57281	1.20516e-60	NP_832846.1	Unclassified
MLA2C4_16385		4.58747	9.81825e-64	NP_832847.1	Unclassified
MLA2C4_16390		2.06904	3.08005e-06	NP_832848.1	GO0044238, GO1901576, GO0006807, GO0008152, GO0009987, GO0044237, GO0044249, GO0009058, GO0071704
MLA2C4_16480		2.326	0.00231256	NP_832862.1	Unclassified
MLA2C4_16490		-2.99837	1.30983e-18	NP_832864.1	Unclassified
MLA2C4_16495		-2.3947	2.98483e-11	NP_832865.1	GO0008152
MLA2C4_16500		-2.41227	5.13936e-10	NP_832866.1	GO0008152
MLA2C4_16505		-2.39104	5.01143e-09	NP_832867.1	Unclassified
MLA2C4_16510		-2.22814	4.81987e-12	NA	Unclassified
MLA2C4_16525		3.11422	2.11582e-06	NP_832205.1	Unclassified
MLA2C4_16530		3.82947	8.99596e-17	NP_832748.1	Unclassified
MLA2C4_16535		4.19008	2.21002e-30	NP_832061.1	Unclassified
MLA2C4_16540		3.20766	3.48404e-09	NP_832927.1	Unclassified
MLA2C4_16545		3.05448	6.04125e-08	NP_832205.1	Unclassified
MLA2C4_16575		-2.82728	1.96506e-07	NP_832871.1	Unclassified
MLA2C4_16580		-2.13991	0.030304	NP_832872.1	Unclassified
MLA2C4_16600		2.84022	1.64126e-10	NA	Unclassified
MLA2C4_16605		2.65371	6.89254e-12	NP_832132.1	Unclassified
MLA2C4_16615		2.12165	1.63921e-10	NP_832876.1	Unclassified
MLA2C4_16660		3.77825	6.72773e-09	NP_832884.1	Unclassified
MLA2C4_16690		-2.10372	0.000124085	NA	Unclassified
MLA2C4_16695		-2.40954	1.64592e-13	NA	Unclassified
MLA2C4_16700		2.30744	0.00136748	NP_832205.1	Unclassified
MLA2C4_16745		2.57328	0.000149545	NP_832891.1	Unclassified
MLA2C4_16765	arsB	-2.85502	0.0048202	NP_832894.1	GO0006811, GO0051234, GO0055085, GO0006810, GO0051179
MLA2C4_16825		2.0525	1.17921e-07	NP_832919.1	Unclassified
MLA2C4_16835		-6.87384	0.00322784	NP_833131.1	Unclassified
MLA2C4_16930		2.13057	6.63303e-07	NP_832944.1	Unclassified
MLA2C4_17100		-2.83818	3.42633e-11	NA	Unclassified
MLA2C4_17125		2.31747	2.84041e-18	NP_832991.1	Unclassified
MLA2C4_17165		-5.14774	5.27836e-37	NP_832994.1	GO0008152, GO0009987, GO0044237, GO0044249, GO0009058
MLA2C4_17220		2.5745	0.00190469	NP_832979.1	Unclassified
MLA2C4_17235		-5.90669	1.34924e-39	NP_833050.1	Unclassified
MLA2C4_17240		-6.1709	2.7243e-83	NP_833051.1	Unclassified
MLA2C4_17255		-2.56036	2.79651e-14	NP_833054.1	Unclassified
MLA2C4_17335		3.01525	2.08202e-05	NA	Unclassified
MLA2C4_17455		-14.1696	2.35566e-78	NP_833065.1	Unclassified
MLA2C4_17515		2.17898	6.58357e-05	NP_833076.1	Unclassified
MLA2C4_17530		-3.70799	2.36644e-16	NP_832701.1	Unclassified
MLA2C4_17535		-3.92609	1.61764e-26	NA	Unclassified
MLA2C4_17540		-4.17989	1.95268e-29	NA	Unclassified
MLA2C4_17560		-5.3838	6.68944e-09	NA	Unclassified
MLA2C4_17565		-2.0382	1.16209e-06	NP_833079.2	Unclassified
MLA2C4_17580		-2.53101	1.35912e-10	NA	Unclassified
MLA2C4_17585		-3.84688	3.60628e-05	NP_832205.1	Unclassified
MLA2C4_17600		-2.03506	7.06453e-05	NP_833083.1	Unclassified
MLA2C4_17630		-2.11967	1.22046e-08	NP_833090.1	Unclassified
MLA2C4_17635		-2.16625	3.84789e-06	NP_833091.1	Unclassified
MLA2C4_17725	gnd	-2.45779	0.00560047	NP_833111.1	GO0044281, GO0044238, GO1901564, GO0006807, GO0008152, GO0009987, GO0044237, GO0071704
MLA2C4_17730		-4.96207	4.92833e-06	NA	Unclassified
MLA2C4_17735		-4.58457	2.18462e-09	NP_833130.1	Unclassified
MLA2C4_17745		2.25628	3.52536e-16	NP_832930.1	GO0006811, GO0051234, GO0055085, GO0006810, GO0051179
MLA2C4_17750		-4.3937	3.28297e-07	NP_832205.1	Unclassified
MLA2C4_17755		-3.83873	4.13224e-15	NP_833134.1	Unclassified
MLA2C4_17760		-2.07322	1.37021e-07	NP_833135.1	Unclassified
MLA2C4_17765		-2.15347	5.52877e-05	NP_833136.1	Unclassified
MLA2C4_17770	spxA	-2.05226	0.000116489	NP_833137.1	Unclassified
MLA2C4_17820		-2.72612	2.25302e-16	NP_833155.1	GO0008152
MLA2C4_17910		-6.63648	1.84922e-37	NP_833173.2	Unclassified
MLA2C4_17945		-2.45703	8.84949e-12	NA	Unclassified
MLA2C4_17955		2.98263	2.07756e-09	NP_833181.1	GO0008152
MLA2C4_17960		3.47681	3.9375e-06	NP_833182.1	Unclassified
MLA2C4_17965		2.92674	0.00023829	NP_833183.1	GO0044238, GO1901576, GO0006807, GO0008152, GO0009987, GO0044237, GO0044249, GO0009058, GO0071704
MLA2C4_17970		4.64464	1.31904e-20	NP_833184.1	Unclassified
MLA2C4_17975		4.43885	8.44142e-40	NP_833185.1	Unclassified
MLA2C4_17980		4.8585	1.71599e-58	NP_833186.1	Unclassified
MLA2C4_17985		-2.11861	3.94223e-09	NP_833187.1	Unclassified
MLA2C4_18085		-2.0248	0.00219857	NP_833206.1	Unclassified
MLA2C4_18095		-25.2821	8.21199e-146	NP_833208.1	Unclassified
MLA2C4_18100		-19.2188	1.65013e-125	NP_833209.1	Unclassified
MLA2C4_18140		4.23011	1.87966e-16	NP_833216.1	GO0044238, GO0008152, GO0071704
MLA2C4_18160		2.23672	0.00602073	NP_833225.1	Unclassified
MLA2C4_18265		3.07144	4.70376e-12	NP_833255.1	GO0044238, GO1901576, GO0006807, GO0008152, GO0009987, GO0044237, GO0044249, GO0009058, GO0071704
MLA2C4_18290		-2.30478	7.17087e-14	NP_833261.1	GO0044238, GO1901564, GO0006807, GO0008152, GO0009987, GO0044237, GO0071704
MLA2C4_18295		-7.64711	5.65967e-56	NP_833262.1	GO0044238, GO1901564, GO0006807, GO0008152, GO0071704
MLA2C4_18305		3.04573	2.25445e-23	NP_833264.1	Unclassified
MLA2C4_18310		2.70528	9.84694e-14	NA	Unclassified
MLA2C4_18320		2.39042	1.39994e-06	NA	Unclassified
MLA2C4_18365		2.08692	0.0011451	NP_833269.1	Unclassified
MLA2C4_18390		3.18983	6.23684e-14	NP_833275.1	Unclassified
MLA2C4_18395		2.1248	0.00438809	NP_833276.1	Unclassified
MLA2C4_18435		-2.28052	0.000609309	NP_833285.1	GO0044281, GO0044238, GO1901564, GO0006807, GO0008152, GO0009987, GO0044237, GO0071704
MLA2C4_18450		-3.11596	3.50822e-34	NP_833288.1	GO0008152
MLA2C4_18460		-7.2715	7.07083e-10	NA	Unclassified
MLA2C4_18510		-4.60591	0.00960362	NP_833299.1	GO0044281, GO0044238, GO1901564, GO1901566, GO1901576, GO0006807, GO0008152, GO0009987, GO0044237, GO0044249, GO0009058, GO0071704
MLA2C4_18525	moaA	-2.6585	4.4266e-11	NP_833301.1	GO0044238, GO1901564, GO1901566, GO1901576, GO0006807, GO0008152, GO0009987, GO0044237, GO0044249, GO0009058, GO0071704
MLA2C4_18535		-2.43568	4.06131e-05	NP_833303.1	Unclassified
MLA2C4_18540		-5.35376	9.49567e-12	NP_833304.1	Unclassified
MLA2C4_18545		-8.80505	1.67856e-43	NP_833305.1	GO0044281, GO0008152, GO0009987, GO0044237, GO0071704
MLA2C4_18555		-13.627	1.40831e-09	NA	Unclassified
MLA2C4_18560		-13.5981	1.55509e-36	NP_833310.1	Unclassified
MLA2C4_18565		-17.9243	1.31034e-45	NP_833311.1	Unclassified
MLA2C4_18615		2.74593	4.51222e-13	NP_833319.1	Unclassified
MLA2C4_18620		2.45895	1.758e-10	NP_833320.1	Unclassified
MLA2C4_18625		2.33864	0.000276547	NP_833321.1	GO0044238, GO1901576, GO0006807, GO0008152, GO0009987, GO0044237, GO0044249, GO0009058, GO0071704
MLA2C4_18660		2.9627	1.44643e-09	NA	Unclassified
MLA2C4_18665		2.59129	3.89586e-11	NA	Unclassified
MLA2C4_18670		2.47691	0.00101693	NA	Unclassified
MLA2C4_18710		-2.54917	3.09615e-16	NP_833335.1	GO0044238, GO1901576, GO0006807, GO0008152, GO0009987, GO0044237, GO0044249, GO0009058, GO0071704
MLA2C4_18730		-2.35322	0.000556098	NP_833339.1	GO0044238, GO0008152, GO0071704
MLA2C4_18825		-3.67474	0.00765191	NP_833350.1	Unclassified
MLA2C4_18830		-6.32081	4.13906e-05	NP_833351.1	Unclassified
MLA2C4_18850		2.24661	3.54735e-11	NP_833354.1	Unclassified
MLA2C4_18860		2.02231	9.35515e-08	NP_833356.1	GO0008152
MLA2C4_18890		-3.00834	5.24348e-25	NP_833364.1	Unclassified
MLA2C4_18915		2.98536	6.55651e-15	NP_833368.1	Unclassified
MLA2C4_19000		-2.31846	1.13554e-15	NP_833387.1	Unclassified
MLA2C4_19050		2.31986	1.1883e-11	NP_833391.1	Unclassified
MLA2C4_19110		-4.62274	2.02242e-05	NP_833400.1	Unclassified
MLA2C4_19115		-9.43709	4.09037e-10	NP_833402.1	Unclassified
MLA2C4_19200		-2.32927	7.04013e-13	NP_833417.1	GO0044238, GO0006807, GO0008152, GO0009987, GO0044237, GO0071704
MLA2C4_19205		-2.56884	5.88572e-25	NP_833418.1	GO0044238, GO1901564, GO1901576, GO0006807, GO0008152, GO0009987, GO0044237, GO0044249, GO0009058, GO0071704
MLA2C4_19250		-4.91503	9.21863e-29	NA	Unclassified
MLA2C4_19255		-2.24493	3.51501e-14	NA	Unclassified
MLA2C4_19375	spoVK	-6.74307	1.25653e-13	NA	Unclassified
MLA2C4_19385		-5.52585	0.000246163	NP_833438.1	Unclassified
MLA2C4_19405		-5.41085	3.61657e-59	NP_832699.1	GO1901564, GO0006807, GO0008152, GO0071704
MLA2C4_19410		3.4517	1.16512e-15	NP_833443.1	GO0006811, GO0051234, GO0055085, GO0006810, GO0051179
MLA2C4_19415	pfkB	3.29399	1.98151e-24	NP_833444.1	GO0044238, GO0008152, GO0009987, GO0044237, GO0071704
MLA2C4_19420		2.897	2.24128e-30	NP_833445.1	GO0044238, GO1901576, GO0006807, GO0008152, GO0009987, GO0044237, GO0044249, GO0009058, GO0071704
MLA2C4_19440	gabP	-2.0541	0.0149829	NP_833449.1	GO0006811, GO0051234, GO0055085, GO0006810, GO0051179
MLA2C4_19450		-12.1964	7.96553e-24	NP_833450.1	GO0044238, GO0008152, GO0071704
MLA2C4_19470		2.39924	1.94056e-24	NP_833453.1	GO0009987
MLA2C4_19530	xth	2.29529	2.93364e-09	NP_833464.1	GO0044238, GO0006807, GO0008152, GO0009987, GO0044237, GO0071704
MLA2C4_19555		2.62299	0.000995549	NA	Unclassified
MLA2C4_19560		-2.26039	3.35547e-11	NP_833469.1	Unclassified
MLA2C4_19660		-10.1704	3.86706e-53	NA	Unclassified
MLA2C4_19665		2.61189	1.84895e-14	NP_833487.1	Unclassified
MLA2C4_19675		2.75948	1.30507e-13	NP_833488.1	GO0008152
MLA2C4_19680		-4.47106	4.17217e-45	NP_833489.1	Unclassified
MLA2C4_19715		-31.4519	3.57874e-29	NP_833493.1	Unclassified
MLA2C4_19740		-2.23185	1.06326e-09	NP_833498.1	GO0044238, GO1901564, GO0006807, GO0008152, GO0071704
MLA2C4_19760		-3.471	1.55138e-36	NP_833502.1	GO0044238, GO0006807, GO0008152, GO0009987, GO0044237, GO0071704
MLA2C4_19765		-2.56281	2.03937e-25	NA	Unclassified
MLA2C4_19770		-2.9013	2.45887e-20	NP_832205.1	Unclassified
MLA2C4_19815		3.40836	2.3385e-39	NP_833511.1	GO0051234, GO0055085, GO0006810, GO0051179
MLA2C4_19820		3.42248	2.1433e-17	NA	Unclassified
MLA2C4_19825		3.1894	1.83084e-21	NP_833512.1	Unclassified
MLA2C4_19830		2.01851	4.96138e-14	NP_833513.1	Unclassified
MLA2C4_19840		-2.67138	0.0256872	NA	Unclassified
MLA2C4_19880	dpaB	-11.8677	1.36836e-06	NP_833522.1	Unclassified
MLA2C4_19885	dpaA	-20.1888	1.27375e-08	NP_833523.1	Unclassified
MLA2C4_19980		2.01443	5.35193e-09	NP_833541.1	GO0044281,GO0044238, GO1901564, GO1901566, GO1901576, GO0006807, GO0008152, GO0009987, GO0044237, GO0044249, GO0009058, GO0071704
MLA2C4_19985		2.44198	2.47976e-15	NP_833542.1	GO0044281, GO0044238, GO1901576, GO0008152, GO0009987, GO0044237, GO0044249, GO0009058, GO0071704
MLA2C4_20075	trmD	2.90372	4.77862e-24	NP_833560.1	GO0044238, GO0006807, GO0008152, GO0009987, GO0044237, GO0071704
MLA2C4_20080		3.63023	1.88989e-33	NP_833561.1	GO0044238, GO0006807, GO0008152, GO0009987, GO0044237, GO0071704
MLA2C4_20085		2.27562	8.64476e-17	NP_833562.1	Unclassified
MLA2C4_20090		2.19902	1.75444e-18	NP_833563.1	GO0044238, GO1901564, GO1901566, GO1901576, GO0006807, GO0008152, GO0009987, GO0044237, GO0044249, GO0009058, GO0071704
MLA2C4_20120		2.02841	3.57e-17	NP_833569.1	GO0044281, GO0044238, GO1901576, GO0008152, GO0009987, GO0044237, GO0044249, GO0009058, GO0071704
MLA2C4_20170		2.9065	2.47494e-07	NP_833578.1	GO0044281, GO1901564, GO1901566, GO1901576, GO0006807, GO0008152, GO0009987, GO0044237, GO0044249, GO0009058, GO0071704
MLA2C4_20215		2.16109	7.28828e-13	NP_833587.1	GO0044238, GO1901576, GO0006807, GO0008152, GO0009987, GO0044237, GO0044249, GO0009058, GO0071704
MLA2C4_20220	coaBC	2.06317	5.18811e-08	NP_833588.1	GO0044281, GO0044238, GO1901564, GO1901566, GO1901576, GO0006807, GO0008152, GO0009987, GO0044237, GO0044249, GO0009058, GO0071704
MLA2C4_20245		-3.43265	3.42122e-10	NA	Unclassified
MLA2C4_20290		-2.23317	5.97453e-10	NP_833600.1	Unclassified
MLA2C4_20335		-2.04143	8.21626e-06	NP_833610.1	GO0051234, GO0055085, GO0006810, GO0051179
MLA2C4_20400	sigG	-74.5458	5.35507e-21	NP_833623.1	GO0044238, GO1901576, GO0006807, GO0008152, GO0009987, GO0044237, GO0044249, GO0009058, GO0071704
MLA2C4_20405	sigE	-18.1826	3.05054e-80	NP_833624.1	GO0044238, GO1901576, GO0006807, GO0008152, GO0009987, GO0044237, GO0044249, GO0009058, GO0071704
MLA2C4_20410	spoIIGA	-24.8288	1.14429e-75	NP_833625.1	Unclassified
MLA2C4_20495		-2.018	4.53735e-06	NP_833642.1	Unclassified
MLA2C4_20525	ylbJ	-7.69811	1.70828e-09	NP_833647.1	Unclassified
MLA2C4_20680		-2.04859	3.59722e-06	NP_833678.1	Unclassified
MLA2C4_20700		-2.59628	0.0120083	NP_833682.1	Unclassified
MLA2C4_20715		-2.04696	4.21687e-07	NP_833685.1	Unclassified
MLA2C4_20775		2.23633	7.73483e-12	NP_833694.1	Unclassified
MLA2C4_20780		2.14487	3.02088e-12	NP_832205.1	Unclassified
MLA2C4_20830		-3.36545	0.00248319	NP_833704.1	Unclassified
MLA2C4_20840		2.04016	0.016092	NP_833706.1	GO0008152, GO0009987, GO0044237
MLA2C4_20845		-6.97909	4.33818e-52	NP_833707.1	Unclassified
MLA2C4_20850		2.24621	5.30694e-15	NP_833708.1	Unclassified
MLA2C4_20905		-2.43331	1.77854e-09	NA	Unclassified
MLA2C4_20910		-2.88822	2.44346e-15	NP_833718.1	Unclassified
MLA2C4_20945		-27.8139	9.92117e-84	NP_833725.1	Unclassified
MLA2C4_20955		-2.72511	2.45012e-17	NP_833727.1	Unclassified
MLA2C4_20970		2.98382	1.67549e-43	NP_833730.1	GO0051234, GO0055085, GO0006810, GO0051179
MLA2C4_20975		3.07065	6.7115e-44	NP_833731.1	GO0051234, GO0055085, GO0006810, GO0051179
MLA2C4_20980		3.12642	2.74085e-40	NP_830387.1	GO0051234, GO0055085, GO0006810, GO0051179
MLA2C4_20985		5.27768	4.04397e-69	NP_833732.1	GO0044238, GO0008152, GO0071704
MLA2C4_20990		2.30137	3.65984e-26	NP_833733.1	GO0044238, GO0008152, GO0071704
MLA2C4_20995		2.52735	6.43522e-28	NP_833734.1	GO0051234, GO0055085, GO0006810, GO0051179
MLA2C4_21080		-2.26772	1.40831e-09	NP_833748.1	GO0008152
MLA2C4_21115		-2.25264	0.0176063	NP_833755.1	GO0044281, GO0044238, GO1901564, GO1901566, GO1901576, GO0006807, GO0008152, GO0009987, GO0044237, GO0044249, GO0006520, GO0008652, GO0009058, GO1901605, GO1901607, GO0071704
MLA2C4_21165		-2.35858	3.49482e-05	NP_833765.1	Unclassified
MLA2C4_21190		2.20545	4.18546e-14	NP_833770.1	Unclassified
MLA2C4_21305		-2.59096	0.0186347	NP_833789.1	GO0051234, GO0055085, GO0006810, GO0051179
MLA2C4_21310	sigF	-5.96327	1.18379e-79	NP_833790.1	GO0044238, GO1901576, GO0006807, GO0008152, GO0009987, GO0044237, GO0044249, GO0009058, GO0071704
MLA2C4_21315		-5.56958	2.95889e-65	NP_833791.1	GO0044238, GO1901564, GO0006807, GO0008152, GO0009987, GO0044237, GO0071704
MLA2C4_21320	spoIIAA	-5.21947	2.46588e-49	NP_833792.1	GO0009987
MLA2C4_21325		-37.4054	1.4091e-17	NP_833793.1	GO0044238, GO1901564, GO0006807, GO0008152, GO0071704
MLA2C4_21365		-3.266	0.0123807	NP_833800.1	Unclassified
MLA2C4_21395		3.41795	4.46197e-49	NP_833806.1	Unclassified
MLA2C4_21430		-13.4537	3.56242e-05	NP_833813.1	Unclassified
MLA2C4_21490		-2.00553	1.16801e-10	NP_833824.1	Unclassified
MLA2C4_21565		-2.16427	1.36216e-09	NP_833838.1	Unclassified
MLA2C4_21575		2.13324	1.9255e-17	NA	Unclassified
MLA2C4_21680		-4.24803	7.46735e-33	NP_833857.2	Unclassified
MLA2C4_21685		-2.32552	0.0337959	NA	Unclassified
MLA2C4_21735		-2.07443	2.71693e-16	NP_833867.1	Unclassified
MLA2C4_21740		-2.15229	4.97832e-13	NP_833868.1	Unclassified
MLA2C4_21830	spoIVB	-2.89109	2.05535e-15	NP_833887.1	Unclassified
MLA2C4_21900		-9.09072	1.34785e-42	NP_833900.1	Unclassified
MLA2C4_21905	spoIIIAG	-9.0733	1.3302e-26	NP_833901.1	Unclassified
MLA2C4_21910	spoIIIAF	-9.99107	7.30072e-17	NP_833902.1	Unclassified
MLA2C4_21915	spoIIIAE	-3.08628	0.00904802	NP_833903.1	Unclassified
MLA2C4_21935	spoIIIAA	-8.30076	0.000344892	NP_833907.1	Unclassified
MLA2C4_22000		-2.644	2.12653e-13	NP_833920.1	Unclassified
MLA2C4_22005		-3.10512	3.55738e-22	NA	Unclassified
MLA2C4_22010		-3.45057	1.21285e-27	NP_833921.1	Unclassified
MLA2C4_22030		-4.96918	3.16326e-14	YP_008992006.1	Unclassified
MLA2C4_22120		-4.71994	0.000562556	NP_833941.1	Unclassified
MLA2C4_22205		2.26438	1.3839e-08	NP_833956.1	GO0006811, GO0051234, GO0055085, GO0006810, GO0051179
MLA2C4_22215		-2.26114	2.04531e-09	NP_833959.1	Unclassified
MLA2C4_22235		-3.58149	5.23794e-44	NP_833963.1	GO0044238, GO1901564, GO1901566, GO1901576, GO0006807, GO0008152, GO0009987, GO0044237, GO0044249, GO0009058, GO0071704
MLA2C4_22250		-2.80654	3.06404e-06	NP_833967.1	Unclassified
MLA2C4_22255		-2.21041	2.45271e-05	NP_833968.1	Unclassified
MLA2C4_22260		2.88202	1.81646e-12	NP_833969.1	GO0008152
MLA2C4_22280		-2.58664	7.33863e-14	NP_833973.1	Unclassified
MLA2C4_22300	rpmG	2.32562	1.89511e-15	NP_833977.1	GO0044238, GO1901564, GO1901566, GO1901576, GO0006807, GO0008152, GO0009987, GO0044237, GO0044249, GO0009058, GO0071704
MLA2C4_22315		-4.61805	5.14319e-14	NP_833980.1	GO0006811, GO0051234, GO0055085, GO0006810, GO0051179
MLA2C4_22320		-3.78257	5.54475e-05	NP_833981.1	GO0006811, GO0051234, GO0055085, GO0006810, GO0051179
MLA2C4_22325	pstC	-4.73891	1.79674e-06	NP_833982.1	GO0006811, GO0051234, GO0055085, GO0006810, GO0051179
MLA2C4_22330		-5.69955	2.17939e-09	NP_833983.1	GO0006811, GO0051234, GO0006810, GO0051179
MLA2C4_22390		-26.5133	5.88898e-16	NP_833994.1	Unclassified
MLA2C4_22495	yqfC	-22.6569	8.20494e-07	NP_834016.1	Unclassified
MLA2C4_22505		2.00877	1.09874e-10	NP_834019.1	GO0044238, GO1901564, GO1901566, GO1901576, GO0006807, GO0008152, GO0009987, GO0044237, GO0044249, GO0009058, GO0071704
MLA2C4_22600		-204.778	1.97151e-17	NP_834037.1	GO0044281, GO0044238, GO1901564, GO1901566, GO1901576, GO0006807, GO0008152, GO0009987, GO0044237, GO0044249, GO0006520, GO0008652, GO0009058, GO1901605, GO1901607, GO0071704
MLA2C4_22620		2.05858	2.88224e-11	NP_834041.1	GO0044281, GO0044238, GO1901564, GO1901566, GO1901576, GO0006807, GO0008152, GO0009987, GO0044237, GO0044249, GO0006520, GO0009058, GO1901605, GO0071704
MLA2C4_22640		2.02018	1.57305e-10	NP_834045.1	GO0008152
MLA2C4_22655	sigK	-3.68021	1.27867e-09	NP_834048.1	GO0044238, GO1901576, GO0006807, GO0008152, GO0009987, GO0044237, GO0044249, GO0009058, GO0071704
MLA2C4_22700		7.42673	1.23411e-56	NP_834058.1	Unclassified
MLA2C4_22750		-4.1381	1.65034e-06	NP_834067.1	Unclassified
MLA2C4_22800		-4.77379	0.000312441	NP_834076.1	Unclassified
MLA2C4_22805		-14.8169	2.84384e-90	NP_834077.1	GO0044281, GO0008152, GO0071704
MLA2C4_22840		-3.28205	0.000426544	NP_834084.1	Unclassified
MLA2C4_22970		2.2157	2.83926e-12	NP_834110.1	GO0044281, GO0044238, GO1901564, GO1901566, GO1901576, GO0006807, GO0008152, GO0009987, GO0044237, GO0044249, GO0006520, GO0009058, GO0071704
MLA2C4_23010	spoVB	-3.24059	0.00196994	NP_834119.1	Unclassified
MLA2C4_23060		-2.43857	0.00400475	NP_834129.1	Unclassified
MLA2C4_23080		-29.5445	8.86885e-14	NP_834131.1	Unclassified
MLA2C4_23085		-20.3472	3.97103e-22	NP_834132.1	Unclassified
MLA2C4_23090		3.374	1.83006e-26	NP_834133.1	GO0044281, GO0044238, GO1901564, GO1901566, GO1901576, GO0006807, GO0008152, GO0009987, GO0044237, GO0044249, GO0006520, GO0009058, GO1901605, GO0071704
MLA2C4_23095		4.06329	7.79968e-09	NP_834134.1	GO0044281, GO0044238, GO1901564, GO1901566, GO1901576, GO0006807, GO0008152, GO0009987, GO0044237, GO0044249, GO0009058, GO0071704
MLA2C4_23100		4.45221	5.9755e-10	NP_834135.1	GO0044281, GO0044238, GO1901564, GO1901566, GO1901576, GO0006807, GO0008152, GO0009987, GO0044237, GO0044249, GO0009058, GO0071704
MLA2C4_23120		2.18698	8.93468e-11	NP_834139.1	GO0009073, GO0009072, GO0009073, GO0009072, GO0044281, GO0044238, GO1901564, GO1901566, GO1901576, GO0006807, GO0008152, GO0009987, GO0044237, GO0044249, GO0006520, GO0008652, GO0009058, GO1901605, GO1901607, GO0071704
MLA2C4_23155		2.26917	1.06725e-13	NP_834147.1	Unclassified
MLA2C4_23185		-2.03839	0.0051932	NP_834153.1	Unclassified
MLA2C4_23230		-8.46425	7.86065e-28	NP_834175.1	Unclassified
MLA2C4_23245	ysxE	-6.10619	3.8651e-27	NP_834178.1	Unclassified
MLA2C4_23250	spoVID	-15.1349	1.69011e-39	NP_834179.1	Unclassified
MLA2C4_23375		-3.25432	9.9821e-09	NP_834205.1	Unclassified
MLA2C4_23390		-2.67304	2.75878e-06	NP_834208.1	Unclassified
MLA2C4_23405		-2.60092	1.13029e-06	NP_834211.1	Unclassified
MLA2C4_23450		2.02304	7.0844e-14	NP_834219.1	Unclassified
MLA2C4_23500		-2.06241	2.78649e-13	NP_834229.2	GO0044238, GO0006807, GO0008152, GO0009987, GO0044237, GO0071704
MLA2C4_23545		2.01214	4.23641e-14	NP_834236.1	Unclassified
MLA2C4_23550		2.00425	4.25593e-05	NA	Unclassified
MLA2C4_23605		-2.28125	1.64557e-09	NP_834249.1	GO0006811, GO0051234, GO0006810, GO0051179, GO0008152, GO0009987
MLA2C4_23640	brnQ	2.23012	1.55734e-05	NP_834257.1	GO0006811, GO0051234, GO0055085, GO0006810, GO0051179
MLA2C4_23765		2.06676	4.56379e-12	NP_834280.1	GO0044238, GO1901564, GO1901566, GO1901576, GO0006807, GO0008152, GO0009987, GO0044237, GO0044249, GO0009058, GO0071704
MLA2C4_23780	ytxC	-9.9241	2.26032e-18	NP_834283.1	Unclassified
MLA2C4_23875		2.47435	0.000515567	NP_834302.1	Unclassified
MLA2C4_23930		-30.8024	6.3882e-10	NP_834313.1	Unclassified
MLA2C4_23945		-3.4009	2.79436e-34	NP_834316.1	Unclassified
MLA2C4_23970		-2.47242	0.00240429	NP_834321.1	Unclassified
MLA2C4_23975		-2.63367	0.0167101	NP_834322.1	Unclassified
MLA2C4_23985		-3.66166	1.11493e-20	NP_834324.1	Unclassified
MLA2C4_24020		-2.34292	2.39226e-08	NA	Unclassified
MLA2C4_24035		-2.63286	3.82213e-20	NP_834331.1	Unclassified
MLA2C4_24075		-2.43948	4.38272e-29	NP_834339.1	Unclassified
MLA2C4_24110	ytfJ	-3.56475	0.00645061	NP_834346.1	Unclassified
MLA2C4_24125		-4.93462	1.25801e-60	NP_834349.1	Unclassified
MLA2C4_24130		-8.02539	2.02748e-116	NP_834350.1	Unclassified
MLA2C4_24160		2.2582	0.00016497	NP_834356.1	GO0044238, GO1901576, GO0006807, GO0008152, GO0009987, GO0044237, GO0044249, GO0009058, GO0071704
MLA2C4_24170		-6.62846	1.77501e-57	NP_834358.1	GO0044238, GO1901576, GO0006807, GO0008152, GO0009987, GO0044237, GO0044249, GO0009058, GO0071704
MLA2C4_24220		3.34378	5.84386e-39	NP_834364.1	Unclassified
MLA2C4_24255		-4.58774	6.32619e-05	NP_834370.1	Unclassified
MLA2C4_24285		-2.43772	2.84014e-08	NP_834376.1	Unclassified
MLA2C4_24295		-2.29524	2.99675e-07	NA	Unclassified
MLA2C4_24300		-2.06723	1.53913e-08	NA	Unclassified
MLA2C4_24335		-3.50238	7.47132e-33	NP_834385.1	Unclassified
MLA2C4_24340		-3.70064	8.76891e-14	NP_834386.1	Unclassified
MLA2C4_24345		-3.85008	1.27398e-39	NP_834387.1	Unclassified
MLA2C4_24530		-2.85331	0.000101104	NP_834418.1	Unclassified
MLA2C4_24570	moaC	2.11324	9.2721e-10	NP_834426.1	Unclassified
MLA2C4_24585		-2.28259	0.0309057	NP_834429.1	Unclassified
MLA2C4_24615		-6.02028	2.29326e-06	NP_834435.1	Unclassified
MLA2C4_24755		5.30713	6.63507e-33	NP_834455.1	GO0008152
MLA2C4_24785		-2.55873	0.00468628	NP_834460.1	Unclassified
MLA2C4_24800		-2.44992	0.000205682	NP_834463.1	Unclassified
MLA2C4_24815	pckA	-2.6856	2.65677e-14	NP_834466.1	GO0044281, GO0044238, GO1901576, GO0008152, GO0009058, GO0071704
MLA2C4_24825		5.57403	1.83556e-07	NP_834467.1	Unclassified
MLA2C4_24855		-14.1154	0.000198938	NP_834476.1	GO0008152, GO0009987
MLA2C4_24865		-6.88882	5.2899e-27	NP_834478.1	Unclassified
MLA2C4_24870		-5.12892	2.06372e-47	NP_834479.1	Unclassified
MLA2C4_24885		-5.29856	0.00763594	NP_834482.1	GO0051234, GO0055085, GO0006810, GO0051179
MLA2C4_24890		-21.0814	1.35555e-39	NP_834483.1	Unclassified
MLA2C4_24965		-4.0422	1.94056e-24	NP_834494.1	GO0008152, GO0009987, GO0044237
MLA2C4_24970	cydB	-3.28698	3.72027e-21	NP_834495.1	GO0008152
MLA2C4_24975		-2.21477	0.00180084	NP_834496.1	Unclassified
MLA2C4_24995		-5.54993	4.13844e-37	NP_834499.1	Unclassified
MLA2C4_25070		-3.036	2.57219e-12	NP_834514.1	Unclassified
MLA2C4_25090		-2.10747	1.30457e-11	NP_834519.1	Unclassified
MLA2C4_25285		-4.1149	2.80441e-06	NP_834557.1	Unclassified
MLA2C4_25290		2.35023	3.10994e-13	NP_834558.1	GO0044238, GO1901576, GO0006807, GO0008152, GO0009987, GO0044237, GO0044249, GO0009058, GO0071704
MLA2C4_25300		-37.0732	2.53206e-09	NP_834561.1	GO0044238, GO0008152, GO0071704
MLA2C4_25305		-2.01587	9.12843e-16	NP_834562.1	GO0044238, GO0008152, GO0009987, GO0044237, GO0071704
MLA2C4_25315		-2.05013	1.44966e-08	NA	Unclassified
MLA2C4_25330		-2.08921	0.00848064	NP_834566.1	Unclassified
MLA2C4_25335		-3.28728	3.65981e-18	NP_834567.1	GO0044238, GO1901564, GO0006807, GO0008152, GO0071704
MLA2C4_25350		2.62255	2.11719e-06	NA	Unclassified
MLA2C4_25505		-4.89356	7.30288e-16	NP_834572.1	Unclassified
MLA2C4_25555	kapD	-2.98586	2.10298e-08	NP_834583.1	GO0044238, GO0006807, GO0008152, GO0009987, GO0044237, GO0071704
MLA2C4_25565		-11.3785	2.46367e-09	NP_834585.1	Unclassified
MLA2C4_25595		-2.16336	0.0452238	NA	Unclassified
MLA2C4_25620		-2.04877	0.0189829	NP_834594.1	GO1901564, GO0006807, GO0008152, GO0071704
MLA2C4_25635		2.63671	1.62547e-10	NP_834597.1	GO0008152, GO0009987, GO0044237
MLA2C4_25645		-6.8518	1.13914e-117	NP_834600.1	Unclassified
MLA2C4_25735		2.20582	2.18389e-11	NP_834614.1	Unclassified
MLA2C4_25770	yutH	-2.0611	0.00102987	NP_834625.1	Unclassified
MLA2C4_25850		-2.1447	5.65917e-05	NP_834639.1	Unclassified
MLA2C4_25865		-2.40033	1.3907e-17	NP_834642.1	Unclassified
MLA2C4_25870		-2.33927	3.83229e-18	NP_834643.1	GO0044238, GO0006807, GO0008152, GO0009987, GO0044237, GO0071704
MLA2C4_25885	yunB	-5.92962	1.35898e-16	NP_834646.1	Unclassified
MLA2C4_25890		-3.93036	1.9712e-18	NP_834647.1	Unclassified
MLA2C4_25895		-3.38243	7.86355e-28	NP_834648.1	GO0044281, GO0044238, GO1901576, GO0006807, GO0008152, GO0009987, GO0044237, GO0044249, GO0009058, GO0071704
MLA2C4_25945		2.03424	5.01213e-05	NP_834658.1	GO0006811, GO0051234, GO0055085, GO0006810, GO0051179
MLA2C4_25950		-4.11861	3.99492e-32	NP_834659.1	Unclassified
MLA2C4_25965		2.17842	2.70969e-16	NP_834662.1	GO0044281, GO0044238, GO1901564, GO0006807, GO0008152, GO0009987, GO0044237, GO0006520, GO1901605, GO0071704
MLA2C4_25980		-2.42742	0.0345379	NA	Unclassified
MLA2C4_25985		-2.04327	4.51199e-08	NP_834664.1	Unclassified
MLA2C4_25995		-6.00806	3.92877e-58	NP_834666.1	Unclassified
MLA2C4_26000		-5.64383	9.6294e-51	NP_832205.1	Unclassified
MLA2C4_26045		-27.7748	8.97256e-06	NA	Unclassified
MLA2C4_26125		4.01953	5.94031e-43	NP_834684.1	GO0006811, GO0051234, GO0055085, GO0006810, GO0051179
MLA2C4_26160		-2.41098	1.30571e-13	NP_834691.1	Unclassified
MLA2C4_26195		3.88121	1.6929e-30	NP_834697.1	Unclassified
MLA2C4_26200		3.6749	1.02405e-38	NP_834698.1	Unclassified
MLA2C4_26235		-5.1764	3.36762e-26	NP_834704.1	GO0009987
MLA2C4_26250		-3.3006	3.10134e-30	NP_834706.1	GO0044238, GO1901564, GO0006807, GO0008152, GO0071704
MLA2C4_26295		-2.57834	1.8849e-11	NP_834715.1	Unclassified
MLA2C4_26320		2.32387	4.13904e-12	NP_834720.1	GO0006811, GO0051234, GO0055085, GO0006810, GO0051179
MLA2C4_26330		2.60246	3.46336e-07	NP_834720.1	Unclassified
MLA2C4_26335		2.1534	2.33528e-07	NP_834721.1	GO0006811, GO0051234, GO0055085, GO0006810, GO0051179
MLA2C4_26340		4.83141	1.15079e-38	NP_834713.1	GO0006811, GO0051234, GO0055085, GO0006810, GO0051179
MLA2C4_26345		-3.7276	1.44731e-09	NP_834722.1	Unclassified
MLA2C4_26355		-3.0066	0.010729	NP_834724.1	Unclassified
MLA2C4_26375		2.33528	1.92702e-19	NP_834728.1	Unclassified
MLA2C4_26380		2.03758	2.04153e-12	NP_834729.1	GO0008152
MLA2C4_26390		-2.5002	1.22185e-20	NP_834731.1	GO1901564, GO1901566, GO1901576, GO0006807, GO0008152, GO0009987, GO0044237, GO0044249, GO0009058, GO0071704
MLA2C4_26450		-3.29835	6.76458e-11	NP_830184.1	Unclassified
MLA2C4_26610		-196.028	1.78185e-08	NP_834809.1	Unclassified
MLA2C4_26640		-2.81347	0.0388971	NP_834815.1	Unclassified
MLA2C4_26675		2.51444	1.94027e-20	NP_834822.1	Unclassified
MLA2C4_26715		-2.15828	0.0185394	NP_832205.1	Unclassified
MLA2C4_26720		-8.58825	5.85717e-147	NP_834831.1	GO0044238, GO0006807, GO0008152, GO0009987, GO0044237, GO0071704
MLA2C4_26725		-8.25853	4.11711e-140	NP_834832.1	GO0044238, GO0006807, GO0008152, GO0009987, GO0044237, GO0071704
MLA2C4_26755		-2.46336	5.04988e-07	NA	Unclassified
MLA2C4_26760		-2.55465	1.49216e-06	NA	Unclassified
MLA2C4_26765		-2.47567	0.00960362	NP_834837.1	Unclassified
MLA2C4_26770		-3.06243	4.13531e-15	NP_834838.1	Unclassified
MLA2C4_26855		-4.71181	1.72305e-35	NP_834855.1	GO0044238, GO1901576, GO0006807, GO0008152, GO0009987, GO0044237, GO0044249, GO0009058, GO0071704
MLA2C4_26925		-2.14869	3.07964e-07	NP_834871.1	GO0006811, GO0051234, GO0006810, GO0051179
MLA2C4_26935		-3.24847	4.21379e-11	NP_834873.1	GO0044238, GO0008152, GO0071704
MLA2C4_26940		-2.97376	0.000778276	NP_834874.1	GO0051234, GO0055085, GO0006810, GO0051179
MLA2C4_26945	celB	-3.17927	3.29898e-10	NP_834875.1	GO0051234, GO0055085, GO0006810, GO0051179
MLA2C4_26950		-2.33353	0.00855852	NP_834880.1	GO0051234, GO0055085, GO0006810, GO0051179
MLA2C4_26990		-3.71467	3.13024e-13	NP_834882.1	Unclassified
MLA2C4_27045		-3.52578	2.88646e-35	NP_834893.1	Unclassified
MLA2C4_27050		-3.27864	6.12216e-30	NP_834894.1	Unclassified
MLA2C4_27075		2.87006	5.64169e-16	NP_834898.1	GO0051234, GO0055085, GO0006810, GO0051179
MLA2C4_27100		-3.94995	5.97453e-52	NP_834902.1	GO1901564, GO0006807, GO0008152, GO0071704
MLA2C4_27110		-2.18416	0.00114591	NP_834904.1	Unclassified
MLA2C4_27250		2.12616	4.96673e-19	NA	Unclassified
MLA2C4_27295	galU	2.05745	2.97703e-10	NP_834938.1	GO0044281, GO0044238, GO0006807, GO0008152, GO0009987, GO0044237, GO0009058, GO0071704
MLA2C4_27300		2.05736	1.88385e-15	NP_834939.1	GO0044238, GO1901564, GO0006807, GO0008152, GO0009987, GO0044237, GO0071704
MLA2C4_27330	spoIIID	-48.2548	6.13009e-27	NP_834945.1	Unclassified
MLA2C4_27340		-14.7438	1.02853e-36	NP_834946.1	Unclassified
MLA2C4_27365	spoIID	-8.35246	2.74723e-38	NP_834950.1	GO0009987
MLA2C4_27510		2.00143	1.38241e-14	NP_834977.1	GO0009156, GO0044281, GO0044238, GO1901564, GO1901566, GO1901576, GO0006807, GO0008152, GO0009987, GO0044237, GO0044249, GO0009058, GO0071704
MLA2C4_27540		-3.31767	0.00608773	NP_834983.1	Unclassified
MLA2C4_27575	spoIIR	-3.08226	0.00385863	NP_834989.1	Unclassified
MLA2C4_27630		-2.05176	3.35377e-13	NP_834998.1	GO0009987
MLA2C4_27700		2.18282	1.29129e-15	NP_835011.1	Unclassified
MLA2C4_27735		-12.1085	7.21415e-154	NP_835020.1	GO0044238, GO1901564, GO0006807, GO0008152, GO0071704
MLA2C4_27755		-8.81356	2.74875e-26	NP_835022.1	Unclassified
MLA2C4_27765		-8.776	2.11249e-10	NP_835024.1	GO0044238, GO1901576, GO0006807, GO0008152, GO0009987, GO0044237, GO0044249, GO0009058, GO0071704
MLA2C4_27780		2.20908	3.51919e-10	NP_835027.1	GO0044238, GO1901564, GO0006807, GO0008152, GO0071704
MLA2C4_27790		3.20552	2.10807e-24	NP_835029.1	GO0051234, GO0055085, GO0006810, GO0051179
MLA2C4_27845		2.74943	2.53965e-15	NP_835041.1	Unclassified
MLA2C4_27870		-4.14707	5.72666e-11	NP_835046.1	Unclassified
MLA2C4_27890	arsB	-2.44927	2.35737e-10	NP_832894.1	Unclassified
MLA2C4_27925		3.9651	2.68045e-29	NP_835050.1	GO0044238, GO1901564, GO0006807, GO0008152, GO0071704
MLA2C4_27930		-51.7046	5.07628e-20	NP_835051.1	Unclassified
MLA2C4_27935	gerQ	-19.3472	1.36142e-30	NP_835052.1	Unclassified
MLA2C4_27995		3.22052	4.6776e-14	NP_835064.1	Unclassified
MLA2C4_28000		-2.57549	3.1264e-13	NP_835065.1	GO0044281, GO0044238, GO1901564, GO1901566, GO1901576, GO0006807, GO0008152, GO0009987, GO0044237, GO0044249, GO0006520, GO0008652, GO0009058, GO1901605, GO1901607, GO0071704
MLA2C4_28005		-2.1709	3.63138e-06	NP_835066.1	GO0044281, GO0044238, GO1901564, GO1901566, GO1901576, GO0006807, GO0008152, GO0009987, GO0044237, GO0044249, GO0006520, GO0008652, GO0009058, GO1901605, GO1901607, GO0071704
MLA2C4_28020		2.08025	0.00647136	NP_835069.1	GO0008152
MLA2C4_28030		-10.0878	2.07089e-21	NP_835071.1	GO0008152
MLA2C4_28190		-2.17275	3.65088e-05	NP_835103.1	GO0006811, GO0051234, GO0055085, GO0006810, GO0051179
MLA2C4_28210		-2.24012	4.41174e-20	NP_835106.1	GO0008152, GO0009987, GO0044237,
MLA2C4_28265		-3.21309	8.72925e-06	NP_835109.1	GO0009987
MLA2C4_28275		2.78022	1.69848e-17	NA	Unclassified
MLA2C4_28290	guaC	3.13149	2.56636e-15	NP_835112.1	GO0044281, GO0044238, GO1901564, GO1901566, GO1901576, GO0006807, GO0008152, GO0009987, GO0044237, GO0044249, GO0009058, GO0071704
MLA2C4_28295	pepF	-2.13814	9.86984e-12	NP_835113.1	GO0044238, GO1901564, GO0006807, GO0008152, GO0009987, GO0044237, GO0071704
MLA2C4_28395		2.15262	1.10355e-06	NP_835126.1	Unclassified
MLA2C4_28430	yyaC	-21.5345	1.25293e-11	NP_835133.1	Unclassified
MLA2C4_28460		2.8794	1.48775e-24	NP_835139.1	GO0044238, GO0006807, GO0008152, GO0009987, GO0044237, GO0071704

## Sheet: PC vs Control
locus_tag_mobilis	gene_symbol_mobilis	FoldChange	pvalue_FDRadjusted	GCF_000007825.1_ASM782v1_cereus_protein_ORTHOLOG	GO_categories
MLA2C4_00010		2.30839	2.48438e-22	NP_829911.1	GO0006807,GO0008152,GO0009987,GO0044237,GO0044238,GO0071704
MLA2C4_00220		2.30504	1.67956e-12	NP_829939.1	Unclassified
MLA2C4_00250		-2.47357	0.00893107	NP_829945.1	Unclassified
MLA2C4_00355	spoIIE	-17.1365	7.5492e-74	NP_829964.1	GO0006807,GO0008152,GO0009987,GO0044237,GO0044238,GO1901564,GO0071704
MLA2C4_00510		-2.0383	3.04395e-17	NP_829980.1	GO0006807,GO0008152,GO0009987,GO0044237,GO0044238,GO0071704
MLA2C4_00515		-2.31245	1.13422e-22	NP_829981.1	Unclassified
MLA2C4_00520		-2.83948	1.71851e-36	NP_829982.1	GO0008152,GO0009987,GO0044237
MLA2C4_00525		-3.25048	1.93374e-36	NP_829983.1	GO0006807,GO0008152,GO0044238,GO1901564,GO0071704
MLA2C4_00615		2.11255	2.79768e-18	NP_830000.1	GO1901566,GO0006807,GO0008152,GO0009987,GO0044237,GO0044238,GO1901564,GO0071704
MLA2C4_00715		2.05462	1.65188e-09	NP_830019.1	GO1901566,GO0006807,GO0008152,GO0009987,GO0044237,GO0044238,GO1901564,GO0071704
MLA2C4_00820		2.17045	1.6517e-09	NP_830039.1	GO0006810,GO0051234,GO0055085
MLA2C4_00865		-4.32356	1.12574e-05	NP_830048.1	Unclassified
MLA2C4_00875	pdaB	-7.16603	2.66918e-14	NP_830050.1	GO0008152,GO0044238,GO0071704
MLA2C4_00990		-7.00406	9.50692e-51	NP_830062.1	Unclassified
MLA2C4_01010		-2.05291	1.26652e-13	NP_830063.1	GO0008152,GO0055114
MLA2C4_01030		-6.28752	1.56164e-06	NP_830067.1	GO0008152,GO0055114
MLA2C4_01065		2.07223	1.75368e-05	NA	Unclassified
MLA2C4_01105		-9.70803	9.77122e-10	NP_830080.1	Unclassified
MLA2C4_01130		2.22735	3.07374e-14	NA	Unclassified
MLA2C4_01145		2.45015	1.56411e-12	NP_830087.1	GO0006810,GO0051234,GO0055085
MLA2C4_01150	modB	-3.35436	2.79504e-17	NP_830088.1	GO0006810,GO0006811,GO0051234,GO0055085
MLA2C4_01155	modA	-4.49166	2.83901e-30	NP_830089.1	GO0006810,GO0006811,GO0051234
MLA2C4_01165		-3.35841	7.72453e-05	NA	Unclassified
MLA2C4_01185		-5.69566	2.68398e-06	NA	Unclassified
MLA2C4_01210		-3.58781	0.0104458	NP_830099.1	Unclassified
MLA2C4_01235		2.01656	2.00895e-08	NP_830103.1	Unclassified
MLA2C4_01240		-2.53257	3.05209e-10	NP_830104.1	Unclassified
MLA2C4_01270		-2.91634	0.0322924	NP_831509.1	Unclassified
MLA2C4_01285		-6.96155	3.82151e-09	NP_830108.1	Unclassified
MLA2C4_01300		2.19187	5.11372e-06	NP_830110.1	GO0006810,GO0051234,GO0055085
MLA2C4_01305		2.01716	1.65082e-05	NP_830111.1	GO0006810,GO0051234,GO0055085
MLA2C4_01325		-3.71174	8.96676e-10	NA	Unclassified
MLA2C4_01345		-6.68524	1.90072e-39	NP_830116.1	Unclassified
MLA2C4_01350		-7.72887	1.66832e-53	NP_830117.1	Unclassified
MLA2C4_01355	hppD	-2.02803	1.06657e-16	NP_830120.1	GO0044281,GO0006807,GO0008152,GO0009987,GO0044237,GO0044238,GO1901564,GO0071704,GO1901605,GO0006520,GO0006082,GO0019752,GO0009072,GO0043436,GO0055114
MLA2C4_01365		-2.05092	1.04726e-13	NP_830122.1	GO0044281,GO0006807,GO0008152,GO0009987,GO0044237,GO0044238,GO1901564,GO0071704,GO1901605,GO0006520,GO0006082,GO0019752,GO0009072,GO0043436,GO0055114
MLA2C4_01415	alr	-2.40831	4.44998e-10	NP_830132.1	GO0044281,GO1901566,GO0006807,GO0008152,GO0009987,GO0044237,GO0044238,GO1901564,GO0071704,GO1901605,GO1901607,GO0046394,GO0006520,GO0006082,GO0019752,GO0016053,GO0008652,GO0043436
MLA2C4_01555		-2.36897	1.73441e-18	NP_830142.1	GO0006807,GO0008152,GO0009987,GO0044237,GO0044238,GO0071704
MLA2C4_01590		2.75526	7.45706e-19	NP_830147.1	GO0044281,GO1901566,GO0009156,GO0006807,GO0009161,GO0008152,GO0009987,GO0044237,GO0009127,GO0009126,GO0009168,GO0044238,GO1901564,GO0071704,GO0009167,GO0009124,GO0009123,GO1901605,GO0006520,GO0006082,GO0019752,GO0043436
MLA2C4_01595		5.96304	1.93937e-50	NP_830148.1	GO0006810,GO0051234,GO0055085
MLA2C4_01665		-2.21688	6.23559e-07	NP_832205.1	Unclassified
MLA2C4_01670		-3.23086	0.00899876	NP_830158.1	Unclassified
MLA2C4_01675		-4.87593	6.37848e-06	NP_830159.1	Unclassified
MLA2C4_01745	purE	7.29627	1.2946e-52	NP_830162.1	GO0044281,GO1901566,GO0009156,GO0006807,GO0009161,GO0046040,GO0008152,GO0006188,GO0006189,GO0009987,GO0044237,GO0009127,GO0009126,GO0009168,GO0044238,GO1901564,GO0071704,GO0009167,GO0009124,GO0009123
MLA2C4_01750		6.88233	1.72041e-58	NP_830163.1	GO0044281,GO1901566,GO0009156,GO0006807,GO0009161,GO0046040,GO0008152,GO0006188,GO0006189,GO0009987,GO0044237,GO0009127,GO0009126,GO0009168,GO0044238,GO1901564,GO0071704,GO0009167,GO0009124,GO0009123,GO0055114
MLA2C4_01755		4.63284	5.8506e-52	NP_830164.1	GO0044281,GO1901566,GO0009156,GO0006807,GO0009161,GO0046040,GO0008152,GO0006188,GO0006189,GO0009987,GO0044237,GO0009127,GO0009126,GO0009168,GO0044238,GO1901564,GO0071704,GO0009167,GO0009124,GO0009123
MLA2C4_01760		9.41854	2.33906e-78	NP_830165.2	GO0044281,GO1901566,GO0009156,GO0006807,GO0009161,GO0046040,GO0008152,GO0006188,GO0006189,GO0009987,GO0044237,GO0009127,GO0009126,GO0009168,GO0044238,GO1901564,GO0071704,GO0009167,GO0009124,GO0009123
MLA2C4_01765		8.35679	5.57563e-51	NP_830166.1	GO0044281,GO1901566,GO0009156,GO0006807,GO0009161,GO0046040,GO0008152,GO0006188,GO0006189,GO0009987,GO0044237,GO0009127,GO0009126,GO0009168,GO0044238,GO1901564,GO0071704,GO0009167,GO0009124,GO0009123
MLA2C4_01770		7.34298	1.82123e-69	NP_830167.1	GO0044281,GO1901566,GO0009156,GO0006807,GO0009161,GO0046040,GO0008152,GO0006188,GO0006189,GO0009987,GO0044237,GO0009127,GO0009126,GO0009168,GO0044238,GO1901564,GO0071704,GO0009167,GO0009124,GO0009123,GO1901605,GO0006520,GO0006082,GO0019752,GO0043436
MLA2C4_01775		8.01049	7.70357e-68	NP_830168.1	GO0044281,GO1901566,GO0009156,GO0006807,GO0009161,GO0046040,GO0008152,GO0006188,GO0006189,GO0009987,GO0044237,GO0009127,GO0009126,GO0009168,GO0044238,GO1901564,GO0071704,GO0009167,GO0009124,GO0009123
MLA2C4_01780		8.18597	9.25057e-80	NP_830169.1	GO0044281,GO1901566,GO0009156,GO0006807,GO0009161,GO0046040,GO0008152,GO0006188,GO0006189,GO0009987,GO0044237,GO0009127,GO0009126,GO0009168,GO0044238,GO1901564,GO0071704,GO0009167,GO0009124,GO0009123,GO1901605,GO0006520,GO0006082,GO0019752,GO0043436
MLA2C4_01785		7.65937	9.60922e-51	NP_830170.1	GO0044281,GO1901566,GO0009156,GO0006807,GO0009161,GO0046040,GO0008152,GO0006188,GO0006189,GO0009987,GO0044237,GO0009127,GO0009126,GO0009168,GO0044238,GO1901564,GO0071704,GO0009167,GO0009124,GO0009123
MLA2C4_01790		6.41937	2.67846e-37	NP_830171.1	GO0044281,GO1901566,GO0009156,GO0006807,GO0009161,GO0046040,GO0008152,GO0006188,GO0006189,GO0009987,GO0044237,GO0009127,GO0009126,GO0009168,GO0044238,GO1901564,GO0071704,GO0009167,GO0009124,GO0009123
MLA2C4_01795	purH	4.58875	1.00211e-50	NP_830172.1	GO0044281,GO1901566,GO0009156,GO0006807,GO0009161,GO0046040,GO0008152,GO0006188,GO0006189,GO0009987,GO0044237,GO0009127,GO0009126,GO0009168,GO0044238,GO1901564,GO0071704,GO0009167,GO0009124,GO0009123
MLA2C4_01800		4.37692	3.97033e-69	NP_830173.1	GO0044281,GO1901566,GO0009156,GO0006807,GO0009161,GO0046040,GO0008152,GO0006188,GO0006189,GO0009987,GO0044237,GO0009127,GO0009126,GO0009168,GO0044238,GO1901564,GO0071704,GO0009167,GO0009124,GO0009123
MLA2C4_01820		-66.4854	3.66181e-13	NP_830176.1	Unclassified
MLA2C4_01855		-3.17814	2.83546e-19	NP_830184.1	GO0008152
MLA2C4_01930		-5.48769	2.28922e-16	NP_830194.1	GO0044281,GO0006807,GO0008152,GO0009987,GO0044237,GO0044238,GO1901564,GO0071704,GO0006520,GO0006082,GO0019752,GO0043436
MLA2C4_01940		-2.05436	1.25814e-06	NP_830196.1	GO0044281,GO0006807,GO0008152,GO0009987,GO0044237,GO0044238,GO1901564,GO0071704,GO1901605,GO0006520,GO0006082,GO0019752,GO0043436,GO0055114
MLA2C4_01965		2.85986	1.69618e-19	NP_830202.1	GO0006810,GO0006811,GO0051234,GO0055085
MLA2C4_01985		2.08801	4.2788e-06	NP_830207.1	Unclassified
MLA2C4_01995		-3.58293	7.58193e-21	NP_830209.1	Unclassified
MLA2C4_02000		-3.4288	7.05613e-21	NP_830210.1	GO0006807,GO0008152,GO0009987,GO0044237,GO1901564,GO0071704
MLA2C4_02060		2.57391	0.00034066	NP_830221.1	Unclassified
MLA2C4_02065		2.17453	1.3169e-08	NP_830222.1	Unclassified
MLA2C4_02135		2.41246	2.35839e-11	NP_830236.1	Unclassified
MLA2C4_02155		-5.91414	3.80058e-21	NP_830240.1	GO0006810,GO0006811,GO0051234,GO0055085
MLA2C4_02160		-4.69963	2.45992e-47	NP_830241.1	GO0009987
MLA2C4_02165		-4.12459	3.87745e-25	NP_830242.1	GO0006810,GO0006811,GO0051234,GO0055085
MLA2C4_02190		6.34071	1.18812e-102	NP_830252.1	GO0008152,GO0009987,GO0044237,GO0044238,GO0071704
MLA2C4_02195		5.12095	3.03363e-93	NP_830253.1	GO0008152,GO0009987,GO0044237,GO0006810,GO0051234,GO0055085
MLA2C4_02200		4.76611	4.66722e-68	NP_830254.1	GO0006807,GO0008152,GO0009987,GO0044237,GO0044238,GO0071704
MLA2C4_02325		-3.77416	4.98887e-40	NP_835094.1	Unclassified
MLA2C4_02330		-2.18447	2.07744e-07	NP_830268.1	GO0008152,GO0044238,GO0071704
MLA2C4_02390		2.04481	1.7419e-10	NP_830278.1	GO0044281,GO1901566,GO0006807,GO0008152,GO0009987,GO0044237,GO0044238,GO1901564,GO0071704,GO0006520,GO0006082,GO0019752,GO0043436
MLA2C4_02435		-4.98886	2.6453e-87	NP_830287.1	GO0006810,GO0006811,GO0051234,GO0055085
MLA2C4_02445		-2.76941	1.58359e-26	NP_830289.1	GO0006807,GO0008152,GO0009987,GO0044237,GO0044238,GO1901564,GO0071704
MLA2C4_02450		-3.35967	2.14952e-37	NP_830290.1	Unclassified
MLA2C4_02455		-2.34729	1.39953e-16	NP_830291.1	Unclassified
MLA2C4_02515		-2.59995	4.26104e-05	NP_830302.1	Unclassified
MLA2C4_02535	pdaA	-3.10734	1.81141e-05	NP_830306.1	GO0008152,GO0044238,GO0071704
MLA2C4_02555		-2.93131	6.1741e-14	NP_830310.1	Unclassified
MLA2C4_02560		-2.33977	1.19808e-18	NP_830311.1	GO0006807,GO0008152,GO0009987,GO0044237,GO0044238,GO0071704
MLA2C4_02570		-2.6761	0.00822121	NP_830512.1	GO0006810,GO0006811,GO0051234,GO0055085
MLA2C4_02590		-30.485	7.93896e-07	NP_830317.1	Unclassified
MLA2C4_02645	pflB	-8.28198	2.23281e-128	NP_830328.1	GO0044281,GO0006807,GO0008152,GO0009987,GO0044237,GO0044238,GO1901564,GO0071704,GO1901605,GO0006520,GO0006082,GO0019752,GO0043436
MLA2C4_02650	pflA	-6.94414	2.88904e-107	NP_830329.1	GO0008152,GO0055114
MLA2C4_02670		-2.69186	8.98278e-11	NP_830333.1	Unclassified
MLA2C4_02690		-39.5248	1.73263e-15	NP_830337.1	Unclassified
MLA2C4_02695		-17.0261	2.0483e-10	NP_830338.1	Unclassified
MLA2C4_02720		-8.35008	7.06263e-10	NP_830343.1	Unclassified
MLA2C4_02725		-21.4247	4.91527e-49	NP_830344.1	Unclassified
MLA2C4_02950		-11.1779	6.04423e-90	NP_830367.1	GO0006807,GO0008152,GO0009987,GO0044237,GO0044238,GO1901564,GO0071704
MLA2C4_02955	yhbH	-2.47074	0.000484224	NP_830370.1	Unclassified
MLA2C4_03005		-2.72512	8.6748e-16	NP_830379.1	GO0006810,GO0006811,GO0051234,GO0055085
MLA2C4_03015		4.0655	4.59687e-12	NP_830381.1	Unclassified
MLA2C4_03030		-2.64126	3.12551e-31	NP_830382.1	Unclassified
MLA2C4_03080		2.17664	0.00725999	NP_830397.1	GO0008152,GO0055114
MLA2C4_03085		-6.18386	1.25479e-09	NP_830398.1	Unclassified
MLA2C4_03115		-2.20614	4.79181e-06	NP_830404.1	GO0006807,GO0008152,GO0009987,GO0044237,GO0044238,GO1901564,GO0071704
MLA2C4_03155	cadA	-2.71296	1.51812e-37	NP_830413.1	GO0006810,GO0006811,GO0051234,GO0055085
MLA2C4_03170		-6.09374	4.39108e-60	NP_830419.1	GO0006807,GO0008152,GO0044238,GO1901564,GO0071704
MLA2C4_03220		-5.16464	2.4919e-43	NP_830429.1	GO0006810,GO0006811,GO0051234,GO0055085,GO0008152,GO0009987,GO0044237,GO0006810,GO0051234,GO0055085
MLA2C4_03320		2.41738	6.1162e-12	NP_830447.1	Unclassified
MLA2C4_03325	treC	2.84211	2.33564e-18	NP_830448.1	GO0008152,GO0009987,GO0044237,GO0044238,GO0071704
MLA2C4_03330		-3.43986	1.42639e-07	NP_830449.1	Unclassified
MLA2C4_03335		-3.65006	0.00085599	NP_830450.1	Unclassified
MLA2C4_03340		-2.12943	0.000975088	NP_830451.1	Unclassified
MLA2C4_03355		2.21991	1.99794e-08	NP_834567.1	GO0006807,GO0008152,GO0044238,GO1901564,GO0071704
MLA2C4_03410		2.14818	9.09607e-06	NA	Unclassified
MLA2C4_03420		-2.93624	2.27139e-05	NP_830462.1	Unclassified
MLA2C4_03485		2.01077	1.8023e-12	NA	Unclassified
MLA2C4_03490	glpT	2.45488	2.8916e-08	NP_830470.1	GO0006810,GO0006811,GO0051234,GO0055085
MLA2C4_03540		4.09377	7.72298e-42	NP_830479.1	GO0006807,GO0008152,GO0044238,GO1901564,GO0071704
MLA2C4_03550		-2.21894	7.03548e-12	NP_830480.1	GO0006810,GO0051234,GO0055085
MLA2C4_03555		-6.72337	2.33906e-78	NP_830481.1	GO0008152,GO0055114
MLA2C4_03580		-2.15323	2.56495e-06	NP_830486.1	GO0008152,GO0055114
MLA2C4_03640		-2.07942	3.64391e-07	NP_830499.1	Unclassified
MLA2C4_03680		-2.67731	8.39287e-23	NP_830507.1	GO0006810,GO0006811,GO0051234,GO0055085
MLA2C4_03695	qoxB	2.04185	6.23348e-14	NP_830510.1	GO0008152,GO0009987,GO0044237,GO0006810,GO0006811,GO0051234,GO0055085,GO0055114
MLA2C4_03700	qoxA	2.07582	1.24381e-15	NP_830511.1	GO0044281,GO0006807,GO0008152,GO0009987,GO0044237,GO0044238,GO1901564,GO0071704,GO0006810,GO0006811,GO0051234,GO0055085,GO0055114
MLA2C4_03725		-2.26868	0.000117145	NP_830516.1	GO0006810,GO0051234,GO0055085
MLA2C4_03760		-3.10763	1.54879e-05	NP_830522.1	GO0006810,GO0006811,GO0051234
MLA2C4_03780		-2.23003	5.19009e-13	NP_830526.1	GO0006810,GO0051234,GO0055085
MLA2C4_03990		-4.99556	3.92228e-09	NP_830543.1	GO0006810,GO0006811,GO0051234,GO0055085
MLA2C4_03995	kdpB	-5.1931	3.36174e-08	NP_830544.1	GO0006810,GO0006811,GO0051234,GO0055085
MLA2C4_04000		-3.87407	8.41373e-08	NP_830545.1	GO0006810,GO0006811,GO0051234,GO0055085
MLA2C4_04005		-2.30048	0.00020516	NP_830546.1	GO0006807,GO0008152,GO0009987,GO0044237,GO0044238,GO1901564,GO0071704
MLA2C4_04015		2.30926	0.026534	NP_830548.1	GO0006807,GO0008152,GO0009987,GO0044237,GO0044238,GO0071704
MLA2C4_04050		2.41599	3.8791e-06	NP_830559.1	GO0006810,GO0051234,GO0055085
MLA2C4_04085		-2.98927	2.64957e-05	NP_830570.1	Unclassified
MLA2C4_04105		-5.35734	0.00127102	NP_830574.1	Unclassified
MLA2C4_04110		-3.15983	0.0173203	NP_830575.1	Unclassified
MLA2C4_04160	recJ	-2.99945	0.000314547	NA	Unclassified
MLA2C4_04165		-4.00759	0.00183611	NA	Unclassified
MLA2C4_04175		-6.70712	1.42536e-18	NA	Unclassified
MLA2C4_04195		2.0946	1.98784e-05	NA	Unclassified
MLA2C4_04235		-2.56817	3.52535e-11	NP_832205.1	Unclassified
MLA2C4_04245		-2.39588	0.00568901	NP_830580.1	Unclassified
MLA2C4_04260		-3.18706	1.78204e-07	NA	Unclassified
MLA2C4_04265	cdr	-6.31882	4.02287e-18	NP_830581.1	GO0008152,GO0009987,GO0055114
MLA2C4_04275		-5.24479	7.32153e-07	NP_832205.1	Unclassified
MLA2C4_04320		-2.72796	1.62169e-10	NP_830592.1	GO0008152,GO0055114
MLA2C4_04375		-2.27505	8.9432e-19	NP_830603.1	GO0006807,GO0008152,GO1901564,GO0071704
MLA2C4_04380		-2.402	1.78452e-07	NP_830604.1	Unclassified
MLA2C4_04415		-27.8625	7.83946e-06	NP_830611.1	Unclassified
MLA2C4_04420		-130.175	2.32581e-07	NP_830612.1	Unclassified
MLA2C4_04440		-4.1357	0.00213041	NP_830616.1	GO0006807,GO0008152,GO0009987,GO0044237,GO0044238,GO0071704
MLA2C4_04505	murQ	-3.46976	2.75781e-06	NP_830627.1	GO0044281,GO0008152,GO0009987,GO0044237,GO0044238,GO0071704,GO0006082,GO0019752,GO0043436
MLA2C4_04510		-6.16159	7.16907e-38	NP_830628.1	GO0008152,GO0009987,GO0044237,GO0006810,GO0051234,GO0055085
MLA2C4_04515		-4.25674	2.08701e-17	NP_830629.1	Unclassified
MLA2C4_04560		-9.50848	1.84781e-09	NP_830638.1	GO0006810,GO0051234,GO0055085
MLA2C4_04565		-7.78364	1.47003e-08	NP_830639.1	GO0006810,GO0051234,GO0055085
MLA2C4_04605		-4.03313	6.67006e-12	NP_830646.1	GO0006810,GO0051234,GO0055085
MLA2C4_04615		-4.47137	1.07326e-20	NP_830648.1	GO0006807,GO0008152,GO0044238,GO1901564,GO0071704
MLA2C4_04630		2.34983	3.65737e-05	NP_830652.1	GO1901566,GO0006807,GO0008152,GO0009987,GO0044237,GO1901564,GO0071704
MLA2C4_04675		-74.1324	9.3727e-23	NP_830661.1	GO0006807,GO0008152,GO0009987,GO0044237,GO0044238,GO0071704
MLA2C4_04685		-9.24349	4.74064e-13	NP_830663.1	Unclassified
MLA2C4_04690		-6.36075	1.52314e-05	NP_830664.1	Unclassified
MLA2C4_04710		-2.0211	0.00537789	NA	Unclassified
MLA2C4_04715		-7.64658	5.73128e-54	NP_830669.1	GO0044281,GO0008152,GO0071704
MLA2C4_04720	budA	-9.75375	1.64599e-45	NP_830670.1	GO0044281,GO0008152,GO0009987,GO0044237,GO0071704
MLA2C4_04735		-24.4805	4.54308e-15	NP_830672.1	Unclassified
MLA2C4_04770		2.28261	8.4397e-12	NA	Unclassified
MLA2C4_04795		-3.67621	5.81056e-36	NA	Unclassified
MLA2C4_04800		-2.53599	1.27601e-14	NA	Unclassified
MLA2C4_04845		2.1328	0.030792	NP_830686.1	Unclassified
MLA2C4_04880		-2.75677	4.11682e-10	NP_830692.1	GO0044281,GO0006807,GO0008152,GO0009987,GO0044237,GO0044238,GO1901564,GO0071704,GO1901605,GO0006520,GO0006082,GO0019752,GO0043436,GO0055114
MLA2C4_04895		3.48787	7.87552e-22	NA	Unclassified
MLA2C4_04930		-2.63802	1.42016e-15	NA	Unclassified
MLA2C4_04935		-2.24217	5.23077e-13	NA	Unclassified
MLA2C4_04990		-6.40684	4.2946e-07	NP_832205.1	Unclassified
MLA2C4_05045		2.41717	0.0155673	NA	Unclassified
MLA2C4_05065		2.73412	3.25421e-09	NP_830703.1	Unclassified
MLA2C4_05070		3.12873	0.000343333	NA	Unclassified
MLA2C4_05075		3.12629	2.03277e-34	NP_830706.1	GO0006807,GO0008152,GO0009987,GO0044237,GO0044238,GO0071704
MLA2C4_05105		-2.79592	0.000164357	NA	Unclassified
MLA2C4_05190		-5.09476	4.99496e-19	NA	Unclassified
MLA2C4_05255		2.49668	8.16229e-23	NP_830777.1	Unclassified
MLA2C4_05290		-6.71894	3.33538e-07	NP_830784.1	Unclassified
MLA2C4_05325		-3.93472	4.54072e-31	NP_830791.1	GO0009987
MLA2C4_05345		-3.13571	0.0105223	NP_830795.1	Unclassified
MLA2C4_05350		-9.81214	2.10008e-06	NP_830796.1	Unclassified
MLA2C4_05355		-3.84553	0.00181106	NP_830797.1	Unclassified
MLA2C4_05365		-5.28947	5.10194e-68	NP_830799.1	Unclassified
MLA2C4_05370		-6.08044	1.51836e-81	NA	Unclassified
MLA2C4_05400		-5.17338	1.05709e-62	NP_830802.1	Unclassified
MLA2C4_05410		-3.35365	2.09841e-41	NP_830804.1	Unclassified
MLA2C4_05450		-2.70928	3.36749e-05	NP_830810.1	Unclassified
MLA2C4_05455		-2.69029	2.0526e-05	NP_830811.1	Unclassified
MLA2C4_05480		-3.7042	5.39383e-06	NP_830815.1	Unclassified
MLA2C4_05500		2.18171	1.68987e-08	NP_830819.1	GO0044281,GO0006807,GO0008152,GO0009987,GO0044237,GO0044238,GO0071704
MLA2C4_05530		-2.69968	0.036097	NP_830823.1	Unclassified
MLA2C4_05535		-2.03112	0.00107496	NA	Unclassified
MLA2C4_05570		2.92565	7.4478e-28	NP_830833.1	GO0006807,GO0008152,GO0009987,GO0044237,GO0044238,GO0071704
MLA2C4_05630		2.18192	1.47209e-10	NA	Unclassified
MLA2C4_05635		2.16998	4.47567e-09	NA	Unclassified
MLA2C4_05640		2.27308	1.93756e-13	NP_833016.1	Unclassified
MLA2C4_05645		2.37381	5.04181e-06	NA	Unclassified
MLA2C4_05670		2.39497	0.00964623	NP_830844.1	Unclassified
MLA2C4_05680		6.41751	0.000382397	NA	Unclassified
MLA2C4_05685		2.06788	2.58493e-07	NP_830850.1	Unclassified
MLA2C4_05690		2.01194	1.58451e-08	NP_830851.1	Unclassified
MLA2C4_05770		2.12378	0.00717825	NP_830868.1	Unclassified
MLA2C4_05790		-13.3013	8.94028e-53	NP_830870.1	Unclassified
MLA2C4_05810		2.29672	9.09062e-14	NP_830874.1	GO0044281,GO0008152,GO0009987,GO0044237,GO0044238,GO0071704,GO0006082,GO0019752,GO0043436
MLA2C4_05850		2.52963	0.0379818	NA	Unclassified
MLA2C4_05905		-2.69481	4.876e-07	NP_830909.1	GO0006807,GO0008152,GO0009987,GO0044237,GO0044238,GO1901564,GO0071704
MLA2C4_05925		-5.55393	1.61765e-76	NP_830911.1	Unclassified
MLA2C4_05980		-3.85323	1.61504e-35	NP_830921.1	Unclassified
MLA2C4_05985	lepB	-3.18333	3.65254e-30	NP_830922.1	GO0006807,GO0008152,GO0044238,GO1901564,GO0071704
MLA2C4_05990	addB	-2.46062	1.13422e-22	NP_830923.1	GO0006807,GO0008152,GO0009987,GO0044237,GO0044238,GO0071704
MLA2C4_05995	addA	-2.90645	9.37791e-26	NP_830924.1	GO0006807,GO0008152,GO0009987,GO0044237,GO0044238,GO0071704
MLA2C4_06000		-3.15486	8.29782e-09	NP_830925.1	Unclassified
MLA2C4_06005		-7.9352	7.87867e-05	NP_830926.1	GO0009987
MLA2C4_06010		-8.64956	4.20856e-07	NP_830927.1	Unclassified
MLA2C4_06020		-5.02114	2.3612e-09	NP_830929.1	Unclassified
MLA2C4_06040		-2.63205	5.07442e-18	NP_830933.1	GO0008152
MLA2C4_06080		2.31695	0.000342144	NA	Unclassified
MLA2C4_06085	amt	-2.64553	0.0027182	NP_830942.1	GO0006810,GO0006811,GO0051234,GO0055085
MLA2C4_06125		-2.65445	0.0156465	NP_830948.1	Unclassified
MLA2C4_06150		-3.0354	3.28808e-08	NP_830953.1	Unclassified
MLA2C4_06155	clpB	-3.83091	4.62176e-52	NP_830954.1	GO0006807,GO0008152,GO0044238,GO1901564,GO0071704
MLA2C4_06160		2.10834	2.33449e-15	NP_830955.1	Unclassified
MLA2C4_06170		-3.24598	0.000285766	NP_830957.1	Unclassified
MLA2C4_06190		-2.17756	0.0193232	NP_830961.1	Unclassified
MLA2C4_06195		-5.42004	9.35812e-25	NP_830962.1	Unclassified
MLA2C4_06205		2.36827	1.07852e-07	NP_830963.1	Unclassified
MLA2C4_06210		3.17697	9.75122e-05	NP_832205.1	Unclassified
MLA2C4_06215		2.75746	4.67088e-30	NA	Unclassified
MLA2C4_06220		5.21279	2.59297e-55	NP_830965.1	GO0006810,GO0051234,GO0055085
MLA2C4_06225		4.87461	2.46477e-49	NP_830966.1	GO0006810,GO0051234,GO0055085
MLA2C4_06230		4.5921	4.79001e-38	NP_830967.1	GO0006810,GO0051234
MLA2C4_06235		4.22449	5.81377e-51	NP_830968.1	GO0006810,GO0051234
MLA2C4_06255	spxA	-3.05488	1.61314e-23	NP_830973.1	Unclassified
MLA2C4_06260		-7.82438	7.14886e-12	NP_830974.1	Unclassified
MLA2C4_06320		-5.86369	2.8916e-08	NA	Unclassified
MLA2C4_06330		-2.8966	0.00379205	NP_830987.1	GO0009987
MLA2C4_06335		-3.171	3.42591e-06	NP_830988.1	Unclassified
MLA2C4_06345		-103.117	2.42639e-13	NP_830990.1	GO0008152
MLA2C4_06350		-26.9891	2.7808e-19	NP_830991.1	Unclassified
MLA2C4_06355		-15.4165	2.03851e-16	NP_830992.1	Unclassified
MLA2C4_06360		-9.53022	3.59339e-10	NP_830993.1	GO0008152
MLA2C4_06365		-16.761	9.82586e-09	NP_830994.1	Unclassified
MLA2C4_06370		-4.20376	0.000411102	NP_830995.1	Unclassified
MLA2C4_06375		-5.61898	0.000483795	NP_830996.1	GO0008152,GO0009987,GO0044237,GO0044238,GO0071704
MLA2C4_06380	rfbC	-5.8528	4.84316e-05	NP_830997.1	GO0044281,GO0006807,GO0008152,GO0009987,GO0044237,GO0044238,GO0071704
MLA2C4_06385	rfbB	-2.93471	3.13921e-05	NP_830998.1	GO0044281,GO0006807,GO0008152,GO0009987,GO0044237,GO0044238,GO0071704
MLA2C4_06390	rfbD	-2.41506	1.51858e-05	NP_830999.1	GO0044281,GO0006807,GO0008152,GO0009987,GO0044237,GO0044238,GO0071704,GO0055114
MLA2C4_06400		-27.9097	4.56118e-12	NP_831001.1	Unclassified
MLA2C4_06405		-72.9054	1.16654e-09	NP_831002.1	Unclassified
MLA2C4_06410		-3.4211	0.000177652	NP_831003.1	Unclassified
MLA2C4_06415		-3.85077	1.08672e-07	NP_831004.1	Unclassified
MLA2C4_06425		-39.5537	5.75743e-31	NP_831006.1	Unclassified
MLA2C4_06455		-2.0123	0.00376958	NA	Unclassified
MLA2C4_06470		-2.02147	0.0141214	NP_832205.1	Unclassified
MLA2C4_06485		-2.38686	2.47568e-13	NA	Unclassified
MLA2C4_06490		-3.16729	0.000145473	NP_831016.1	GO0044281,GO1901566,GO0006807,GO0008152,GO0009987,GO0044237,GO0044238,GO1901564,GO0071704,GO1901605,GO1901607,GO0046394,GO0006520,GO0006082,GO0019752,GO0016053,GO0008652,GO0009072,GO0043436,GO0009073
MLA2C4_06500	trpD	-3.72342	0.00217414	NP_831018.1	GO0044281,GO1901566,GO0006807,GO0008152,GO0009987,GO0044237,GO0044238,GO1901564,GO0071704,GO1901605,GO1901607,GO0046394,GO0006520,GO0006082,GO0019752,GO0016053,GO0008652,GO0009072,GO0043436,GO0009073
MLA2C4_06505		-4.16735	0.00217414	NP_831019.1	GO0044281,GO1901566,GO0006807,GO0008152,GO0009987,GO0044237,GO0044238,GO1901564,GO0071704,GO1901605,GO1901607,GO0046394,GO0006520,GO0006082,GO0019752,GO0016053,GO0008652,GO0009072,GO0043436,GO0009073
MLA2C4_06515	trpB	-5.9056	2.76269e-07	NP_831021.1	GO0044281,GO1901566,GO0006807,GO0008152,GO0009987,GO0044237,GO0044238,GO1901564,GO0071704,GO1901605,GO1901607,GO0046394,GO0006520,GO0006082,GO0019752,GO0016053,GO0008652,GO0009072,GO0043436,GO0009073
MLA2C4_06520		-4.99933	0.00172619	NP_831022.1	GO0044281,GO1901566,GO0006807,GO0008152,GO0009987,GO0044237,GO0044238,GO1901564,GO0071704,GO1901605,GO1901607,GO0046394,GO0006520,GO0006082,GO0019752,GO0016053,GO0008652,GO0009072,GO0043436,GO0009073
MLA2C4_06535		-5.33312	3.59831e-50	NP_831025.1	Unclassified
MLA2C4_06545		-3.89936	2.66941e-19	NP_831027.1	Unclassified
MLA2C4_06570		-2.70564	0.000516372	NA	Unclassified
MLA2C4_06575		-27.2157	5.53624e-08	NP_831032.1	GO0008152,GO0055114
MLA2C4_06580		-11.4441	1.16007e-07	NP_831033.1	Unclassified
MLA2C4_06585		-13.2287	2.43249e-05	NP_831034.1	Unclassified
MLA2C4_06720		2.15487	6.03341e-13	NA	Unclassified
MLA2C4_06785		-3.54307	0.00470596	NP_831056.1	Unclassified
MLA2C4_06790		2.66628	9.22935e-06	NP_831058.1	Unclassified
MLA2C4_06835		2.23098	5.90952e-12	NP_831067.1	GO0008152,GO0009987,GO0044237,GO0071704,GO0055114
MLA2C4_06925		-4.87679	2.90111e-28	NP_831085.1	GO0044281,GO0008152,GO0009987,GO0044237,GO0071704,GO0006082,GO0019752,GO0043436
MLA2C4_06930		-3.98921	5.46811e-46	NP_831086.1	GO0044281,GO0008152,GO0009987,GO0044237,GO0071704,GO0006082,GO0019752,GO0043436,GO0055114
MLA2C4_06935		-5.15164	5.0834e-68	NP_831087.1	Unclassified
MLA2C4_06950		-5.2266	6.1404e-37	NP_831090.1	GO0006810,GO0006811,GO0051234,GO0055085
MLA2C4_06955		3.18803	5.71712e-33	NP_831091.1	Unclassified
MLA2C4_06965		-2.44942	0.00191337	NP_831093.1	GO0006807,GO0008152,GO0009987,GO0044237,GO0044238,GO0071704
MLA2C4_06970		-2.22879	3.57e-12	NP_831094.1	Unclassified
MLA2C4_06975	phaP	-2.06886	1.02849e-11	NP_831095.1	Unclassified
MLA2C4_06980	phaQ	-2.34257	4.02624e-18	NA	Unclassified
MLA2C4_07020		-8.07899	0.00121535	NP_831105.1	Unclassified
MLA2C4_07065		-4.85633	1.05191e-18	NP_831114.1	Unclassified
MLA2C4_07145		2.56375	1.1793e-11	NP_831130.1	GO0006807,GO0008152,GO0009987,GO0044237,GO0044238,GO1901564,GO0071704
MLA2C4_07160		2.05631	0.00623343	NP_831133.1	Unclassified
MLA2C4_07165		-2.43344	1.43867e-24	NP_831134.1	GO0006807,GO0008152,GO0009987,GO0044237,GO0044238,GO1901564,GO0071704
MLA2C4_07170		-2.75922	2.2015e-35	NP_832205.1	Unclassified
MLA2C4_07175		-3.08399	3.3397e-53	NP_832205.1	Unclassified
MLA2C4_07180	nrdF	-2.48778	4.16049e-22	NP_831136.1	GO0044281,GO0006807,GO0008152,GO0009987,GO0044237,GO0044238,GO0071704,GO0055114
MLA2C4_07240		-2.51851	1.96379e-09	NP_831148.1	GO0006807,GO0008152,GO0044238,GO1901564,GO0071704
MLA2C4_07295		-2.03914	0.00172221	NP_831158.1	Unclassified
MLA2C4_07305		5.30185	2.41062e-53	NP_831161.1	Unclassified
MLA2C4_07370		-2.44805	3.80217e-08	NP_831175.1	Unclassified
MLA2C4_07385	ilvE	-2.23227	2.52607e-15	NP_831177.1	GO0044281,GO1901566,GO0006807,GO0008152,GO0009987,GO0044237,GO0044238,GO1901564,GO0071704,GO1901605,GO1901607,GO0046394,GO0006520,GO0006082,GO0019752,GO0016053,GO0008652,GO0043436
MLA2C4_07390		-3.73449	1.6822e-12	NP_831551.1	GO0044281,GO1901566,GO0006807,GO0008152,GO0009987,GO0044237,GO0044238,GO1901564,GO0071704,GO1901605,GO1901607,GO0046394,GO0006520,GO0006082,GO0019752,GO0016053,GO0008652,GO0043436
MLA2C4_07395		-3.54834	3.00473e-06	NP_831178.1	GO0044281,GO1901566,GO0006807,GO0008152,GO0009987,GO0044237,GO0044238,GO1901564,GO0071704,GO1901605,GO1901607,GO0046394,GO0006520,GO0006082,GO0019752,GO0016053,GO0008652,GO0043436
MLA2C4_07400		-4.38757	4.26023e-11	NP_831179.1	GO0044281,GO1901566,GO0006807,GO0008152,GO0009987,GO0044237,GO0044238,GO1901564,GO0071704,GO1901605,GO1901607,GO0046394,GO0006520,GO0006082,GO0019752,GO0016053,GO0008652,GO0043436,GO0055114
MLA2C4_07405		-5.03444	1.07669e-26	NP_831180.1	GO0044281,GO1901566,GO0006807,GO0008152,GO0009987,GO0044237,GO0044238,GO1901564,GO0071704,GO1901605,GO1901607,GO0046394,GO0006520,GO0006082,GO0019752,GO0016053,GO0008652,GO0043436
MLA2C4_07410	leuB	-6.87536	5.6573e-08	NP_831181.1	GO0044281,GO1901566,GO0006807,GO0008152,GO0009987,GO0044237,GO0044238,GO1901564,GO0071704,GO1901605,GO1901607,GO0046394,GO0006520,GO0006082,GO0019752,GO0016053,GO0008652,GO0043436,GO0055114
MLA2C4_07415	leuC	-3.82429	2.75364e-06	NP_831182.1	GO0044281,GO1901566,GO0006807,GO0008152,GO0009987,GO0044237,GO0044238,GO1901564,GO0071704,GO1901605,GO1901607,GO0046394,GO0006520,GO0006082,GO0019752,GO0016053,GO0008652,GO0043436
MLA2C4_07420	leuD	-2.81465	3.3223e-05	NP_831183.1	GO0044281,GO1901566,GO0006807,GO0008152,GO0009987,GO0044237,GO0044238,GO1901564,GO0071704,GO1901605,GO1901607,GO0046394,GO0006520,GO0006082,GO0019752,GO0016053,GO0008652,GO0043436
MLA2C4_07430		-2.42159	0.0244889	NP_831185.1	GO0044281,GO1901566,GO0006807,GO0008152,GO0009987,GO0044237,GO0044238,GO1901564,GO0071704,GO1901605,GO1901607,GO0046394,GO0006520,GO0006082,GO0019752,GO0016053,GO0008652,GO0009072,GO0043436,GO0009073
MLA2C4_07435	hisD	-2.65496	7.05676e-08	NP_831186.1	GO0044281,GO1901566,GO0006807,GO0008152,GO0009987,GO0044237,GO0044238,GO1901564,GO0071704,GO1901605,GO1901607,GO0046394,GO0006520,GO0006082,GO0019752,GO0016053,GO0008652,GO0009072,GO0043436,GO0009073,GO0055114
MLA2C4_07440		-3.38009	9.84277e-06	NP_831187.1	GO0044281,GO1901566,GO0006807,GO0008152,GO0009987,GO0044237,GO0044238,GO1901564,GO0071704,GO1901605,GO1901607,GO0046394,GO0006520,GO0006082,GO0019752,GO0016053,GO0008652,GO0009072,GO0043436,GO0009073
MLA2C4_07445	hisH	-3.63335	1.509e-06	NP_831188.1	GO0044281,GO1901566,GO0006807,GO0008152,GO0009987,GO0044237,GO0044238,GO1901564,GO0071704,GO1901605,GO1901607,GO0046394,GO0006520,GO0006082,GO0019752,GO0016053,GO0008652,GO0009072,GO0043436,GO0009073
MLA2C4_07450	hisA	-4.19354	4.4243e-06	NP_831189.1	GO0044281,GO1901566,GO0006807,GO0008152,GO0009987,GO0044237,GO0044238,GO1901564,GO0071704,GO1901605,GO1901607,GO0046394,GO0006520,GO0006082,GO0019752,GO0016053,GO0008652,GO0009072,GO0043436,GO0009073
MLA2C4_07455		-3.40075	4.37122e-05	NP_831190.1	GO0044281,GO1901566,GO0006807,GO0008152,GO0009987,GO0044237,GO0044238,GO1901564,GO0071704,GO1901605,GO1901607,GO0046394,GO0006520,GO0006082,GO0019752,GO0016053,GO0008652,GO0009072,GO0043436,GO0009073
MLA2C4_07460		-2.81504	0.00509939	NP_831191.1	GO0044281,GO1901566,GO0006807,GO0008152,GO0009987,GO0044237,GO0044238,GO1901564,GO0071704,GO1901605,GO1901607,GO0046394,GO0006520,GO0006082,GO0019752,GO0016053,GO0008652,GO0009072,GO0043436,GO0009073
MLA2C4_07465	hisE	-3.45009	9.45381e-05	NP_831192.1	GO0044281,GO1901566,GO0006807,GO0008152,GO0009987,GO0044237,GO0044238,GO1901564,GO0071704,GO1901605,GO1901607,GO0046394,GO0006520,GO0006082,GO0019752,GO0016053,GO0008652,GO0009072,GO0043436,GO0009073
MLA2C4_07470		-4.11999	1.1037e-20	NP_831193.2	Unclassified
MLA2C4_07475		-4.94959	1.71537e-13	NP_831194.1	Unclassified
MLA2C4_07500	lysA	-2.23437	3.26678e-14	NP_831199.1	GO0044281,GO1901566,GO0006807,GO0008152,GO0009987,GO0044237,GO0044238,GO1901564,GO0071704,GO1901605,GO1901607,GO0046394,GO0006520,GO0006082,GO0019752,GO0016053,GO0008652,GO0043436
MLA2C4_07510		-6.88072	2.45138e-06	NP_831201.1	GO0044281,GO1901566,GO0006807,GO0008152,GO0009987,GO0044237,GO0044238,GO1901564,GO0071704,GO1901605,GO1901607,GO0046394,GO0006520,GO0006082,GO0019752,GO0016053,GO0008652,GO0043436,GO0055114
MLA2C4_07515	sat	-4.69905	6.52259e-13	NP_831202.1	GO0008152,GO0009987,GO0044237
MLA2C4_07520	cysC	-3.08399	2.8746e-05	NP_831203.1	Unclassified
MLA2C4_07525		-3.83838	9.55178e-12	NP_831204.1	GO0008152,GO0055114
MLA2C4_07530		-4.12387	8.31409e-05	NP_831205.1	Unclassified
MLA2C4_07540		-2.15278	0.0152754	NP_831207.1	GO0044281,GO1901566,GO0006807,GO0008152,GO0009987,GO0044237,GO1901564,GO0071704
MLA2C4_07545		-2.48954	0.00984261	NP_831208.1	GO1901566,GO0006807,GO0008152,GO0009987,GO0044237,GO1901564,GO0071704,GO0055114
MLA2C4_07580		-15.6586	4.6499e-40	NP_831215.1	Unclassified
MLA2C4_07585		-17.9918	1.26425e-125	NP_831216.1	Unclassified
MLA2C4_07605		-2.29995	2.52959e-08	NP_831220.1	Unclassified
MLA2C4_07620		-2.34495	5.16839e-06	NP_831223.1	GO0008152
MLA2C4_07625		-3.03645	8.51149e-16	NP_831224.1	Unclassified
MLA2C4_07660		-2.3881	1.1595e-16	NP_831232.1	Unclassified
MLA2C4_07720		-2.05749	4.27477e-10	NP_831243.1	Unclassified
MLA2C4_07740		-12.208	3.60011e-30	NP_831247.1	GO0008152,GO0009987,GO0044237,GO0055114
MLA2C4_07745		-16.0443	1.3517e-07	NP_831248.1	GO0006807,GO0008152,GO0044238,GO1901564,GO0071704
MLA2C4_07750		-23.0699	5.72861e-07	NP_831249.1	Unclassified
MLA2C4_07755		-19.6485	1.30526e-08	NP_831250.1	Unclassified
MLA2C4_07780		2.02396	2.26686e-17	NP_831256.1	GO0006807,GO0008152,GO0009987,GO0044237,GO0044238,GO0071704
MLA2C4_07860		-3.52778	1.77757e-33	NP_831272.1	Unclassified
MLA2C4_07865		-3.98566	1.73375e-47	NP_831273.1	GO0006807,GO0008152,GO1901564,GO0071704
MLA2C4_07925		-5.72503	2.43313e-09	NP_831285.1	Unclassified
MLA2C4_07930		2.31151	3.25415e-10	NP_831286.1	Unclassified
MLA2C4_07935		2.03902	8.93421e-11	NP_831287.1	Unclassified
MLA2C4_07940	spoIVA	-8.44172	8.14705e-53	NP_831288.1	Unclassified
MLA2C4_08030	ypjB	-9.57191	1.08034e-13	NP_831306.1	Unclassified
MLA2C4_08160		-4.07908	1.24951e-18	NP_831334.1	Unclassified
MLA2C4_08165		-5.39705	8.26426e-35	NP_831335.1	Unclassified
MLA2C4_08180		-25.7966	1.07235e-12	NP_831338.1	Unclassified
MLA2C4_08230		6.20856	2.1572e-58	NP_831347.1	GO0044281,GO1901566,GO0009156,GO0006807,GO0009161,GO0008152,GO0009987,GO0044237,GO0009127,GO0009126,GO0009168,GO0044238,GO1901564,GO0071704,GO0009167,GO0009124,GO0009123
MLA2C4_08235		5.46848	2.06177e-49	NP_831348.1	GO0006810,GO0051234,GO0055085
MLA2C4_08250		-13.8416	0.000756929	NP_831351.1	Unclassified
MLA2C4_08310		-2.5566	0.000297527	NA	Unclassified
MLA2C4_08315		-2.62781	8.4686e-06	NP_832397.1	Unclassified
MLA2C4_08370		2.17268	1.44504e-14	NP_831381.1	Unclassified
MLA2C4_08375		-3.32733	1.5689e-06	NP_831382.1	Unclassified
MLA2C4_08380		-2.77567	7.56342e-22	NP_831383.1	GO0006810,GO0006811,GO0051234,GO0055085
MLA2C4_08385		-2.1563	9.90219e-13	NP_831384.1	Unclassified
MLA2C4_08405		-5.69199	4.27402e-60	NP_831388.1	Unclassified
MLA2C4_08410		-2.20301	0.0377357	NP_831389.1	Unclassified
MLA2C4_08525		2.31349	7.30359e-17	NP_831405.1	GO0009987
MLA2C4_08795		-3.73201	1.45014e-23	NA	Unclassified
MLA2C4_08885		2.09345	4.12002e-10	NP_831465.1	GO0006807,GO0008152,GO0044238,GO1901564,GO0071704
MLA2C4_08900		-2.45753	6.22898e-16	NP_831467.1	Unclassified
MLA2C4_08925	asnB	-3.6599	3.84978e-46	NP_831472.1	GO0044281,GO1901566,GO0006807,GO0008152,GO0009987,GO0044237,GO0044238,GO1901564,GO0071704,GO1901605,GO1901607,GO0046394,GO0006520,GO0006082,GO0019752,GO0016053,GO0008652,GO0043436
MLA2C4_08940		-6.03841	0.000298768	NP_831475.1	Unclassified
MLA2C4_08945		-2.57146	6.49116e-11	NP_831476.1	GO0006810,GO0006811,GO0051234,GO0055085
MLA2C4_08950		-4.07848	1.80823e-19	NP_831477.1	Unclassified
MLA2C4_08965		-8.9838	3.57123e-15	NP_831483.1	GO0044281,GO1901566,GO0006807,GO0008152,GO0009987,GO0044237,GO0044238,GO1901564,GO0071704,GO0006082,GO0043436
MLA2C4_08970	nhaC	2.95696	3.32204e-20	NP_831484.1	GO0006810,GO0051234,GO0055085
MLA2C4_09025		-2.51713	0.00664088	NP_831496.1	GO0008152,GO0009987,GO0055114
MLA2C4_09045		2.28198	1.5054e-06	NP_831500.1	GO0044281,GO0006807,GO0008152,GO0009987,GO0044237,GO0044238,GO1901564,GO0071704,GO1901605,GO0006520,GO0006082,GO0019752,GO0043436
MLA2C4_09065		2.32773	0.0315668	NP_831505.1	Unclassified
MLA2C4_09115		2.15097	0.000105774	NA	Unclassified
MLA2C4_09125		2.05737	6.53395e-05	NA	Unclassified
MLA2C4_09140		-2.21613	1.31584e-12	NP_831514.1	GO0006810,GO0006811,GO0051234,GO0055085
MLA2C4_09145	aspA	-2.44202	5.89012e-15	NP_831515.1	GO0044281,GO0006807,GO0008152,GO0009987,GO0044237,GO0044238,GO1901564,GO0071704,GO1901605,GO0006520,GO0006082,GO0019752,GO0043436,GO0055114
MLA2C4_09170		2.1562	2.9228e-05	NA	Unclassified
MLA2C4_09310		-3.08591	0.0169308	NA	Unclassified
MLA2C4_09410	msrA	2.08805	2.73723e-13	NP_831549.1	GO0006807,GO0008152,GO0009987,GO0044237,GO0044238,GO1901564,GO0071704,GO0055114
MLA2C4_09435		-4.44489	2.05378e-08	NP_832915.1	GO0008152,GO0055114
MLA2C4_09465		-2.26933	1.4257e-06	NP_831554.1	GO0044281,GO1901566,GO0006807,GO0008152,GO0009987,GO0044237,GO0044238,GO1901564,GO0071704,GO1901605,GO1901607,GO0046394,GO0006520,GO0006082,GO0019752,GO0016053,GO0008652,GO0043436
MLA2C4_09480		2.15682	0.00065339	NP_831557.1	Unclassified
MLA2C4_09485		2.09415	1.17573e-05	NP_831558.1	Unclassified
MLA2C4_09495		-2.56043	2.12999e-12	NP_831560.1	GO0008152,GO0009987,GO0044237,GO0055114
MLA2C4_09515		-4.24704	1.44852e-32	NP_831563.1	GO0044281,GO0006807,GO0008152,GO0009987,GO0044237,GO0044238,GO1901564,GO0071704,GO0006082,GO0019752,GO0043436
MLA2C4_09615		2.34198	4.16958e-15	NP_831592.1	GO0006807,GO0008152,GO0009987,GO0044237,GO0044238,GO0071704
MLA2C4_09660		-2.16354	0.000740982	NP_831603.1	GO0008152,GO0055114
MLA2C4_09700	brnQ	2.11758	5.14151e-10	NP_831609.1	GO0006810,GO0006811,GO0051234,GO0055085
MLA2C4_09710		-2.43357	5.24248e-05	NA	Unclassified
MLA2C4_09715		-2.15151	0.00221207	NP_832205.1	Unclassified
MLA2C4_09720		2.32523	0.021786	NP_831611.1	GO0006810,GO0006811,GO0051234
MLA2C4_09745		-3.83287	8.22404e-06	NP_831616.1	GO0008152,GO0009987,GO0044237,GO0055114
MLA2C4_09750		-2.35233	1.4004e-06	NP_831617.1	GO0008152,GO0009987,GO0055114
MLA2C4_09775		-2.31118	0.0299421	NP_831695.1	GO0008152,GO0055114
MLA2C4_09810		-2.41047	0.0163181	NP_831697.1	Unclassified
MLA2C4_09870	cydB	-2.21773	1.9297e-05	NP_831709.1	GO0008152,GO0055114
MLA2C4_09900		3.10812	1.15618e-26	NP_831720.1	Unclassified
MLA2C4_09910		-2.17399	3.27875e-11	NP_833125.1	GO0008152,GO0009987,GO0055114
MLA2C4_09925		2.02625	3.84601e-09	NP_831724.1	Unclassified
MLA2C4_09965		-4.4452	1.34125e-05	NA	Unclassified
MLA2C4_09970		-4.20033	4.54701e-10	NA	Unclassified
MLA2C4_09975		3.46739	3.37379e-40	NP_831728.1	GO0008152,GO0055114
MLA2C4_10040		2.91473	1.5313e-11	NP_831740.1	Unclassified
MLA2C4_10045		2.86607	3.7893e-10	NP_831742.1	GO0006807,GO0008152,GO0009987,GO0044237,GO0044238,GO0071704
MLA2C4_10110		-5.43042	1.98416e-08	NP_831754.1	GO0006807,GO0008152,GO0009987,GO0044237,GO0044238,GO0071704
MLA2C4_10165		2.01856	1.54177e-09	NP_831763.1	GO0044281,GO1901566,GO0006807,GO0008152,GO0009987,GO0044237,GO0044238,GO1901564,GO0071704
MLA2C4_10180		-3.69365	5.23386e-39	NP_831766.1	GO0006807,GO0008152,GO0044238,GO1901564,GO0071704
MLA2C4_10185	galT	-3.46139	0.000174418	NA	Unclassified
MLA2C4_10210		-2.40962	5.71218e-13	NP_831770.1	Unclassified
MLA2C4_10215		-3.00072	3.29937e-14	NP_831771.1	Unclassified
MLA2C4_10245		-5.15933	2.61351e-07	NP_831778.1	Unclassified
MLA2C4_10250		-2.04736	2.49768e-14	NP_831779.1	GO0008152,GO0009987,GO0055114
MLA2C4_10260		2.31515	5.66414e-07	NP_831781.1	Unclassified
MLA2C4_10285		2.91836	1.50967e-13	NP_831785.1	Unclassified
MLA2C4_10350		-5.54824	0.000143216	NP_831798.1	Unclassified
MLA2C4_10370		-2.55156	5.87077e-05	NP_831802.1	Unclassified
MLA2C4_10390		-2.02764	2.00781e-08	NP_831806.1	GO0044281,GO0006807,GO0008152,GO0009987,GO0044237,GO0044238,GO1901564,GO0071704,GO0006082,GO0019752,GO0043436
MLA2C4_10410		-2.04096	0.0318903	NP_831809.1	Unclassified
MLA2C4_10470		-2.37949	1.66181e-07	NP_831818.1	Unclassified
MLA2C4_10475		-3.34895	3.94764e-11	NP_831819.1	GO0006807,GO0008152,GO0009987,GO0044237,GO0044238,GO1901564,GO0071704
MLA2C4_10480		-4.27268	5.09753e-23	NP_831820.1	GO0006807,GO0008152,GO0044238,GO1901564,GO0071704
MLA2C4_10485		-3.93363	1.93516e-19	NP_831821.1	Unclassified
MLA2C4_10505		-2.45012	7.57049e-13	NP_831824.1	Unclassified
MLA2C4_10510		-3.06807	5.13312e-34	NP_831825.1	Unclassified
MLA2C4_10550		3.39279	2.65347e-23	NP_831827.1	Unclassified
MLA2C4_10555		2.98996	4.41209e-21	NP_831828.1	Unclassified
MLA2C4_10655		2.07685	6.33153e-14	NP_830706.1	Unclassified
MLA2C4_10660		2.09918	1.25479e-09	NP_830718.1	Unclassified
MLA2C4_10665		2.15521	1.39777e-11	NP_830703.1	Unclassified
MLA2C4_10670		2.07286	5.7113e-09	NA	Unclassified
MLA2C4_10685		2.09263	0.0118472	NP_832205.1	Unclassified
MLA2C4_10745		-2.5817	2.65106e-14	NP_831874.1	Unclassified
MLA2C4_10750		2.24383	0.000180555	NP_831875.1	GO0008152,GO0055114
MLA2C4_10795		-2.40803	6.60247e-06	NP_831882.1	GO0006807,GO0008152,GO0044238,GO1901564,GO0071704
MLA2C4_10815		-2.96894	2.55947e-07	NA	Unclassified
MLA2C4_10835		-2.9738	3.82553e-16	NP_832205.1	Unclassified
MLA2C4_10845		-2.33928	2.80144e-14	NP_831908.1	Unclassified
MLA2C4_10870		-3.8593	2.32286e-35	NP_832184.1	GO0006807,GO0008152,GO0044238,GO1901564,GO0071704
MLA2C4_10955		-5.51012	8.16296e-17	NP_831919.1	Unclassified
MLA2C4_11005		-6.47553	3.28539e-65	NP_831932.1	GO0006807,GO0008152,GO0044238,GO1901564,GO0071704
MLA2C4_11015		-2.87481	4.56528e-13	NP_830126.1	GO1901566,GO0006807,GO0008152,GO0009987,GO0044237,GO1901564,GO0071704
MLA2C4_11045		2.47182	2.15058e-22	NP_830706.1	Unclassified
MLA2C4_11050		2.73404	3.94583e-30	NA	Unclassified
MLA2C4_11055		2.20287	1.23666e-25	NA	Unclassified
MLA2C4_11060		4.2405	1.76255e-25	NA	Unclassified
MLA2C4_11065		4.06195	0.00227778	NP_832205.1	Unclassified
MLA2C4_11070		2.33382	0.000554573	NA	Unclassified
MLA2C4_11115		-2.17105	0.00156762	NP_831941.1	GO0008152,GO0055114
MLA2C4_11120		2.46038	5.76531e-08	NP_831942.1	GO0044281,GO1901566,GO0006807,GO0008152,GO0009987,GO0044237,GO0044238,GO1901564,GO0071704,GO0006520,GO0006082,GO0019752,GO0043436
MLA2C4_11145		2.20746	1.02881e-05	NP_831949.1	Unclassified
MLA2C4_11150		2.26355	5.74141e-11	NP_831950.1	Unclassified
MLA2C4_11185		-5.25775	1.30054e-62	NP_831955.1	Unclassified
MLA2C4_11235		-2.34192	6.24497e-16	NP_831964.1	Unclassified
MLA2C4_11255		-15.0869	5.53033e-10	NP_831968.1	Unclassified
MLA2C4_11295		-2.55646	2.271e-14	NP_831976.1	Unclassified
MLA2C4_11330		-4.8769	1.93374e-36	NP_831985.1	GO0008152,GO0055114
MLA2C4_11340		2.03941	0.0162625	NP_831987.1	GO0006810,GO0051234,GO0055085
MLA2C4_11370		-28.7165	3.58439e-11	NP_831992.1	Unclassified
MLA2C4_11375		-4.04988	3.6145e-15	NP_831993.1	Unclassified
MLA2C4_11390		-2.71306	9.15202e-15	NA	Unclassified
MLA2C4_11395		-2.26899	6.18671e-13	NP_831996.1	GO0006807,GO0008152,GO0009987,GO1901564,GO0071704
MLA2C4_11420		-2.23692	0.00223573	NP_830725.1	GO0006807,GO0008152,GO0009987,GO0044237,GO0044238,GO0071704
MLA2C4_11425		-2.47314	3.84121e-05	NP_832001.1	Unclassified
MLA2C4_11435		-11.3094	4.7494e-22	NP_832003.1	Unclassified
MLA2C4_11460		-6.60648	0.000299686	NP_832007.1	Unclassified
MLA2C4_11495	ablA	-2.395	1.29905e-15	NP_832014.1	Unclassified
MLA2C4_11500		-2.5102	5.89753e-18	NP_832015.1	Unclassified
MLA2C4_11520		-31.1549	3.03894e-10	NP_832019.1	Unclassified
MLA2C4_11540		-2.17554	8.872e-05	NP_832023.1	GO0008152,GO0009987,GO0044237
MLA2C4_11620		-4.036	0.0135158	NA	Unclassified
MLA2C4_11630		-5.65903	0.00180661	NA	Unclassified
MLA2C4_11845		-8.25809	0.0364618	NA	Unclassified
MLA2C4_12035		-2.05739	1.42319e-09	NA	Unclassified
MLA2C4_12050		-3.70329	3.09962e-19	NP_832038.1	Unclassified
MLA2C4_12060		-3.5816	1.12262e-16	NP_832040.1	Unclassified
MLA2C4_12065		-4.06396	3.99141e-12	NA	Unclassified
MLA2C4_12170		5.17554	1.3124e-41	NP_832061.1	Unclassified
MLA2C4_12185		-2.27169	6.10261e-14	NP_832063.1	GO0006810,GO0051234,GO0055085
MLA2C4_12235		-2.67212	2.26888e-16	NP_832076.1	GO0009987
MLA2C4_12250		2.03486	0.000832024	NP_832080.1	GO0006810,GO0006811,GO0051234,GO0055085
MLA2C4_12270		2.03341	8.00987e-10	NP_832084.1	GO0006807,GO0008152,GO0009987,GO0044237,GO0044238,GO0071704
MLA2C4_12275		2.23558	3.27151e-07	NP_832085.1	GO0044281,GO1901566,GO0006807,GO0008152,GO0009987,GO0044237,GO0044238,GO1901564,GO0071704,GO0006520,GO0006082,GO0019752,GO0043436
MLA2C4_12320		-7.15522	2.12362e-06	NP_832091.1	GO0008152,GO0055114
MLA2C4_12330		2.92375	6.25032e-23	NA	Unclassified
MLA2C4_12335		2.40736	5.48631e-18	NP_832093.1	Unclassified
MLA2C4_12435		2.36972	0.000834815	NA	Unclassified
MLA2C4_12465		2.12996	0.000453693	NP_832121.1	GO0006807,GO0008152,GO0044238,GO1901564,GO0071704
MLA2C4_12470		2.46237	4.36091e-10	NP_832122.1	Unclassified
MLA2C4_12480		2.69034	0.00387239	NP_832123.1	Unclassified
MLA2C4_12550		2.35822	9.20366e-05	NP_832138.1	Unclassified
MLA2C4_12715		-2.23744	0.0033752	NP_832147.1	GO0008152,GO0055114
MLA2C4_12720		-2.5061	3.23675e-06	NP_832148.1	GO0006807,GO0008152,GO0009987,GO0044237,GO0044238,GO0071704
MLA2C4_12725		-3.97827	6.01057e-38	NP_832150.1	GO0008152
MLA2C4_12730		-2.73999	1.3148e-24	NP_832151.1	Unclassified
MLA2C4_12740		-5.68546	1.70771e-19	NP_832154.1	Unclassified
MLA2C4_12955		2.49615	1.27667e-18	NA	Unclassified
MLA2C4_13115		-2.00255	0.049664	NA	Unclassified
MLA2C4_13170		-2.85076	0.0141706	NP_831690.1	Unclassified
MLA2C4_13255		-2.51753	5.53224e-21	NP_832193.1	Unclassified
MLA2C4_13285		2.52921	6.18671e-13	NA	Unclassified
MLA2C4_13290		2.79778	1.00254e-20	NP_830706.1	Unclassified
MLA2C4_13300		-2.53597	1.66257e-15	NA	Unclassified
MLA2C4_13365		4.50748	8.8143e-83	NP_831714.1	Unclassified
MLA2C4_13370		5.29116	2.52393e-70	NA	Unclassified
MLA2C4_13375		4.69623	4.50523e-71	NA	Unclassified
MLA2C4_13380		4.99807	1.01914e-47	NP_832976.1	Unclassified
MLA2C4_13385		4.33036	1.47211e-37	NA	Unclassified
MLA2C4_13390		3.71166	4.69228e-21	NA	Unclassified
MLA2C4_13395		3.16047	1.57065e-12	NP_832842.1	Unclassified
MLA2C4_13400		2.39738	0.000120831	NP_832841.1	Unclassified
MLA2C4_13405		2.88679	6.35533e-12	NP_832840.1	Unclassified
MLA2C4_13430		-3.99659	3.18118e-06	NP_832237.1	Unclassified
MLA2C4_13450		-8.45259	2.86923e-06	NP_832241.1	Unclassified
MLA2C4_13530		2.05628	1.11823e-06	NP_832257.1	GO0006807,GO0008152,GO0009987,GO0044237,GO0044238,GO0071704
MLA2C4_13595		-2.42838	3.33722e-11	NP_832271.1	Unclassified
MLA2C4_13600		-2.10356	1.14547e-12	NP_832272.1	Unclassified
MLA2C4_13630		2.12556	0.01289	NP_832205.1	Unclassified
MLA2C4_13645		2.44398	3.31961e-05	NP_832425.1	Unclassified
MLA2C4_13660		-2.33132	0.00129258	NP_832205.1	Unclassified
MLA2C4_13675		-2.03726	0.00683229	NA	Unclassified
MLA2C4_13725		2.26608	3.78317e-06	NP_832282.1	Unclassified
MLA2C4_13730		3.03595	1.7389e-20	NP_832283.1	GO0006807,GO0008152,GO0009987,GO0044237,GO0044238,GO1901564,GO0071704
MLA2C4_13795		2.0734	0.000969901	NP_832294.1	GO0044281,GO1901566,GO0006807,GO0008152,GO0009987,GO0044237,GO0044238,GO1901564,GO0071704,GO0006520,GO0006082,GO0019752,GO0043436
MLA2C4_13815		2.03755	6.23768e-10	NP_832298.1	GO0008152,GO0009987,GO0044237
MLA2C4_13835		-2.01006	9.52978e-06	NP_832300.1	Unclassified
MLA2C4_13880		-2.28056	3.29854e-10	NP_832307.1	GO0006807,GO0008152,GO0009987,GO0044237,GO0044238,GO0071704
MLA2C4_13980		-2.46828	0.00043414	NP_832360.1	Unclassified
MLA2C4_14005		2.19046	3.22474e-12	NP_832365.1	Unclassified
MLA2C4_14010		2.66509	0.00681763	NP_832366.1	Unclassified
MLA2C4_14050		-3.56553	1.5809e-29	NP_832374.1	GO0008152,GO0055114
MLA2C4_14055		-2.32376	7.70847e-13	NP_832375.1	GO0008152,GO0055114
MLA2C4_14060		-2.07513	1.34844e-06	NA	Unclassified
MLA2C4_14070		2.29748	1.3113e-18	NP_832376.1	Unclassified
MLA2C4_14080		-2.43402	2.01626e-05	NP_832378.1	Unclassified
MLA2C4_14085		-2.63578	3.57113e-13	NP_832380.1	GO0008152,GO0009987,GO0044237
MLA2C4_14090		3.10841	0.00121052	NP_832381.1	GO0044281,GO1901566,GO0006807,GO0008152,GO0009987,GO0044237,GO0044238,GO1901564,GO0071704,GO0006520,GO0006082,GO0019752,GO0043436
MLA2C4_14145		2.22835	0.0453819	NA	Unclassified
MLA2C4_14180		2.31431	2.78296e-10	NP_832427.1	GO0008152
MLA2C4_14200		-4.34049	3.38175e-27	NP_832429.1	Unclassified
MLA2C4_14225		2.10186	5.34248e-06	NP_832435.1	GO0006807,GO0008152,GO0009987,GO0044237,GO0044238,GO0071704
MLA2C4_14270		2.55259	0.00556512	NP_832446.1	Unclassified
MLA2C4_14280		2.05138	5.83499e-06	NP_832447.1	Unclassified
MLA2C4_14340		2.0587	1.15642e-07	NA	Unclassified
MLA2C4_14345		2.277	6.66983e-13	NP_832461.1	Unclassified
MLA2C4_14350		2.3786	1.05854e-12	NP_832462.1	Unclassified
MLA2C4_14355		-3.05086	0.00874462	NP_832463.1	GO0044281,GO1901566,GO0006807,GO0008152,GO0009987,GO0044237,GO1901564,GO0071704,GO0055114
MLA2C4_14360		-12.362	0.000784141	NP_832464.1	GO1901566,GO0006807,GO0008152,GO0009987,GO0044237,GO1901564,GO0071704
MLA2C4_14370		2.94984	1.23851e-15	NP_832466.1	GO0009987
MLA2C4_14435		2.61661	0.000251816	NP_834699.1	GO0006807,GO0008152,GO0009987,GO0044237,GO0044238,GO0071704
MLA2C4_14440		2.02324	0.000451947	NA	Unclassified
MLA2C4_14475		9.87594	0.00131573	NA	Unclassified
MLA2C4_14490	pulA	5.84734	1.53596e-72	NP_832487.1	GO0008152,GO0009987,GO0044237,GO0044238,GO0071704,GO0055114
MLA2C4_14495		3.16713	2.85337e-40	NP_833118.1	GO0006807,GO0008152,GO0044238,GO1901564,GO0071704
MLA2C4_14530		2.23079	1.95748e-05	NP_832494.1	GO0006807,GO0008152,GO0009987,GO0044237,GO0044238,GO0071704
MLA2C4_14535		2.45356	1.918e-06	NP_833115.1	GO0008152,GO0055114
MLA2C4_14540		-3.67249	2.57915e-22	NP_832495.1	Unclassified
MLA2C4_14545		-18.7209	2.5441e-15	NP_832496.1	Unclassified
MLA2C4_14550		-18.0778	3.8398e-28	NP_832497.1	Unclassified
MLA2C4_14580		-2.6878	0.00509939	NP_832503.1	Unclassified
MLA2C4_14645		-2.21034	0.00191727	NP_832517.1	Unclassified
MLA2C4_14685	lpdA	2.91939	0.00928724	NP_832528.1	GO0008152,GO0009987,GO0044237,GO0055114
MLA2C4_14690		3.1546	0.0278146	NP_832529.1	GO0008152
MLA2C4_14695		3.27288	0.0453819	NP_832530.1	GO0008152,GO0055114
MLA2C4_14755		-6.90741	2.51639e-10	NP_832542.1	GO0006810,GO0006811,GO0051234,GO0055085
MLA2C4_14760		-11.0065	3.014e-16	NP_832543.1	GO0006810,GO0006811,GO0051234
MLA2C4_14770	clpP	-2.00318	7.57655e-07	NP_832545.1	GO0006807,GO0008152,GO0044238,GO1901564,GO0071704
MLA2C4_14790		3.06713	2.96776e-14	NP_832549.1	Unclassified
MLA2C4_14795		-4.804	2.49275e-42	NP_832550.1	GO0008152,GO0044238,GO0071704
MLA2C4_14810		2.12844	0.012628	NP_832553.1	Unclassified
MLA2C4_14815		2.49917	0.00817976	NP_832554.1	Unclassified
MLA2C4_14875		2.8162	1.87338e-05	NA	Unclassified
MLA2C4_14880		2.26727	2.03499e-16	NA	Unclassified
MLA2C4_14900		-2.04722	0.035328	NP_832567.1	Unclassified
MLA2C4_14935		2.00542	0.00166084	NA	Unclassified
MLA2C4_15020		2.28385	3.01065e-09	NP_832591.1	Unclassified
MLA2C4_15025		2.1431	5.1297e-08	NP_832592.1	Unclassified
MLA2C4_15035		2.01105	0.000256315	NA	Unclassified
MLA2C4_15040		-2.11873	6.13391e-06	NP_834710.1	Unclassified
MLA2C4_15090		-15.521	5.0477e-20	NP_832601.1	GO0009987
MLA2C4_15105		3.59853	8.31675e-08	NA	Unclassified
MLA2C4_15270		-2.78769	1.58643e-16	NP_832634.1	Unclassified
MLA2C4_15275		-2.80626	4.37398e-12	NA	Unclassified
MLA2C4_15335		2.84478	0.00146414	NA	Unclassified
MLA2C4_15370		2.47658	7.59539e-05	NP_832650.1	Unclassified
MLA2C4_15375		2.46625	0.00451665	NA	Unclassified
MLA2C4_15380		-2.48132	0.0102788	NP_832654.1	Unclassified
MLA2C4_15485		2.13265	0.0277704	NP_832668.1	Unclassified
MLA2C4_15560		2.80284	5.65055e-13	NP_832687.1	GO0044281,GO1901566,GO0006807,GO0008152,GO0009987,GO0044237,GO0044238,GO1901564,GO0071704,GO1901605,GO1901607,GO0046394,GO0006520,GO0006082,GO0019752,GO0016053,GO0008652,GO0009072,GO0043436,GO0009073
MLA2C4_15565		2.59297	4.06359e-12	NP_832688.1	GO0044281,GO1901566,GO0006807,GO0008152,GO0009987,GO0044237,GO0044238,GO1901564,GO0071704,GO0046394,GO0006520,GO0006082,GO0019752,GO0016053,GO0008652,GO0009072,GO0043436,GO0009073
MLA2C4_15675		-125.981	2.1133e-18	NP_832711.1	Unclassified
MLA2C4_15680		-160.486	5.72836e-16	NP_832712.1	GO0008152,GO0009987,GO0044237,GO0044238,GO0071704
MLA2C4_15685		-50.9801	1.106e-11	NP_832713.1	Unclassified
MLA2C4_15690		-101.358	1.12377e-23	NP_832714.1	Unclassified
MLA2C4_15740		2.35051	0.00135546	NP_832721.1	GO1901566,GO0006807,GO0008152,GO0009987,GO0044237,GO0044238,GO1901564,GO0071704,GO1901605,GO1901607,GO0046394,GO0006520,GO0006082,GO0019752,GO0016053,GO0008652,GO0043436
MLA2C4_15745		4.08858	1.37746e-18	NP_832723.1	GO0044281,GO1901566,GO0006807,GO0008152,GO0009987,GO0044237,GO0044238,GO1901564,GO0071704,GO1901605,GO1901607,GO0046394,GO0006520,GO0006082,GO0019752,GO0016053,GO0008652,GO0043436,GO0055114
MLA2C4_15765		2.58459	0.0015801	NP_832726.1	GO0006810,GO0006811,GO0051234,GO0055085
MLA2C4_15770		2.10671	6.13849e-05	NA	Unclassified
MLA2C4_15790		-3.05634	3.47884e-05	NP_832732.1	GO0008152,GO0009987,GO0044237
MLA2C4_15815		2.21702	0.00233552	NA	Unclassified
MLA2C4_15820		2.62995	1.07749e-07	NA	Unclassified
MLA2C4_15825		2.9241	1.59313e-06	NA	Unclassified
MLA2C4_15850		-5.29775	0.00129034	NP_832740.1	Unclassified
MLA2C4_15865		2.5722	3.29622e-06	NP_832743.1	Unclassified
MLA2C4_15870		2.19314	2.62713e-05	NP_832744.1	Unclassified
MLA2C4_15880		-2.64373	1.06151e-05	NP_832746.1	GO0006810,GO0051234,GO0055085
MLA2C4_15885		-7.58383	1.2659e-32	NP_832753.1	Unclassified
MLA2C4_15890		-48.0764	3.95062e-05	NP_832754.1	GO0008152,GO0009987,GO0044237,GO0055114
MLA2C4_16035		3.14273	1.45969e-05	NP_832784.1	Unclassified
MLA2C4_16095		2.12361	6.9358e-08	NP_832797.1	Unclassified
MLA2C4_16180		2.21994	1.89094e-06	NP_832813.1	GO0008152,GO0009987,GO0044237
MLA2C4_16235		-2.00043	4.13862e-05	NA	Unclassified
MLA2C4_16240		-2.05112	2.58954e-05	NA	Unclassified
MLA2C4_16245		-2.26098	1.58178e-05	NA	Unclassified
MLA2C4_16270		3.14862	0.000607537	NA	Unclassified
MLA2C4_16335		-2.48337	0.00726585	NP_832835.1	GO0008152,GO0055114
MLA2C4_16340		-3.43144	0.00191326	NA	Unclassified
MLA2C4_16370		4.06329	1.24267e-40	NP_832844.1	Unclassified
MLA2C4_16375		2.88919	1.25902e-31	NP_832845.1	Unclassified
MLA2C4_16380		3.05941	3.55703e-33	NP_832846.1	Unclassified
MLA2C4_16385		2.93264	3.54289e-32	NP_832847.1	Unclassified
MLA2C4_16405		2.27107	3.27379e-07	NP_832850.1	GO0009987
MLA2C4_16415		2.95095	2.98257e-12	NP_832852.1	GO0044281,GO1901566,GO0006807,GO0008152,GO0009987,GO0044237,GO0044238,GO1901564,GO0071704,GO1901605,GO1901607,GO0046394,GO0006520,GO0006082,GO0019752,GO0016053,GO0008652,GO0043436,GO0055114
MLA2C4_16485		2.00987	2.44135e-11	NP_832863.1	GO0044281,GO0006807,GO0008152,GO0009987,GO0044237,GO0044238,GO0071704
MLA2C4_16520		2.04712	5.58688e-06	NP_832205.1	Unclassified
MLA2C4_16525		2.74355	3.71941e-05	NP_832205.1	Unclassified
MLA2C4_16530		3.53535	1.06028e-14	NP_832748.1	Unclassified
MLA2C4_16535		4.25776	4.91921e-31	NP_832061.1	Unclassified
MLA2C4_16540		3.76625	1.25e-11	NP_832927.1	Unclassified
MLA2C4_16545		4.24186	8.55626e-13	NP_832205.1	Unclassified
MLA2C4_16575		-2.67656	1.08566e-06	NP_832871.1	Unclassified
MLA2C4_16600		2.33692	3.37937e-07	NA	Unclassified
MLA2C4_16605		2.4152	7.71924e-10	NP_832132.1	Unclassified
MLA2C4_16615		2.06773	9.21944e-10	NP_832876.1	Unclassified
MLA2C4_16660		3.84334	5.15253e-09	NP_832884.1	Unclassified
MLA2C4_16695		-2.43536	1.43886e-13	NA	Unclassified
MLA2C4_16740		-4.76862	0.00276992	NA	Unclassified
MLA2C4_16815		-2.14872	0.00133134	NP_832917.1	GO0008152
MLA2C4_16825		2.4517	2.24096e-11	NP_832919.1	Unclassified
MLA2C4_17005		2.18437	1.36129e-14	NP_832962.1	Unclassified
MLA2C4_17045		2.33848	3.05813e-12	NP_832970.1	Unclassified
MLA2C4_17080		2.10783	2.95223e-07	NP_833021.1	Unclassified
MLA2C4_17100		-3.09064	2.23385e-12	NA	Unclassified
MLA2C4_17125		3.32146	6.77676e-37	NP_832991.1	Unclassified
MLA2C4_17165		-4.04431	4.62589e-28	NP_832994.1	GO0008152,GO0009987,GO0044237
MLA2C4_17220		2.62174	0.00166651	NP_832979.1	Unclassified
MLA2C4_17235		-9.03582	1.69909e-51	NP_833050.1	Unclassified
MLA2C4_17240		-7.47562	1.18424e-97	NP_833051.1	Unclassified
MLA2C4_17255		-2.89014	2.33552e-17	NP_833054.1	Unclassified
MLA2C4_17335		2.68619	0.00019235	NA	Unclassified
MLA2C4_17455		-14.3732	5.87609e-78	NP_833065.1	Unclassified
MLA2C4_17515		2.21705	4.97797e-05	NP_833076.1	Unclassified
MLA2C4_17530		-4.41422	1.47724e-19	NP_832701.1	Unclassified
MLA2C4_17535		-4.87342	3.27234e-33	NA	Unclassified
MLA2C4_17540		-3.76057	1.95783e-25	NA	Unclassified
MLA2C4_17560		-7.00063	2.81786e-10	NA	Unclassified
MLA2C4_17565		-2.06096	1.00098e-06	NP_833079.2	Unclassified
MLA2C4_17580		-2.42903	1.05793e-09	NA	Unclassified
MLA2C4_17600		-2.10102	4.38225e-05	NP_833083.1	Unclassified
MLA2C4_17720	fsa	-2.07219	0.0318562	NP_833110.1	GO0044281,GO0006807,GO0008152,GO0009987,GO0044237,GO0044238,GO1901564,GO0071704
MLA2C4_17725	gnd	-2.22936	0.0142154	NP_833111.1	GO0044281,GO0006807,GO0008152,GO0009987,GO0044237,GO0044238,GO1901564,GO0071704,GO0055114
MLA2C4_17730		-6.04569	1.29042e-06	NA	Unclassified
MLA2C4_17735		-4.65628	3.24131e-09	NP_833130.1	Unclassified
MLA2C4_17750		-3.80006	3.8584e-06	NP_832205.1	Unclassified
MLA2C4_17755		-3.88794	6.23394e-15	NP_833134.1	Unclassified
MLA2C4_17815		-2.9894	3.6383e-12	NP_833154.1	GO0044281,GO0008152,GO0009987,GO0044237,GO0044238,GO0071704,GO0006082,GO0019752,GO0043436
MLA2C4_17845		-2.47506	0.0493023	NP_832205.1	Unclassified
MLA2C4_17910		-11.7	3.01783e-48	NP_833173.2	Unclassified
MLA2C4_17945		-2.10824	1.88583e-08	NA	Unclassified
MLA2C4_17950		2.15684	0.00187737	NP_833180.1	Unclassified
MLA2C4_17960		3.23744	1.84944e-05	NP_833182.1	Unclassified
MLA2C4_17965		2.90033	0.000301672	NP_833183.1	GO0006807,GO0008152,GO0009987,GO0044237,GO0044238,GO0071704
MLA2C4_17970		4.42395	3.20522e-19	NP_833184.1	Unclassified
MLA2C4_17975		4.38579	5.1405e-39	NP_833185.1	Unclassified
MLA2C4_17980		4.61784	1.67798e-54	NP_833186.1	Unclassified
MLA2C4_18095		-8.76651	8.8143e-83	NP_833208.1	Unclassified
MLA2C4_18100		-7.03089	3.03483e-62	NP_833209.1	Unclassified
MLA2C4_18120		-2.08716	0.00124962	NP_833213.1	Unclassified
MLA2C4_18140		4.35332	5.29182e-17	NP_833216.1	GO0008152,GO0044238,GO0071704
MLA2C4_18160		2.82369	0.000291325	NP_833225.1	Unclassified
MLA2C4_18185		2.46924	1.18728e-07	NP_833229.1	GO0008152,GO0044238,GO0071704
MLA2C4_18265		2.61257	6.53774e-09	NP_833255.1	GO0006807,GO0008152,GO0009987,GO0044237,GO0044238,GO0071704
MLA2C4_18270		-2.07202	3.53542e-13	NP_833256.1	Unclassified
MLA2C4_18295		-3.45013	2.13966e-22	NP_833262.1	GO0006807,GO0008152,GO0044238,GO1901564,GO0071704
MLA2C4_18305		4.21878	3.49123e-39	NP_833264.1	Unclassified
MLA2C4_18310		3.36335	3.94755e-20	NA	Unclassified
MLA2C4_18365		2.35838	0.00013192	NP_833269.1	Unclassified
MLA2C4_18380		-3.10807	0.00168563	NP_833273.1	Unclassified
MLA2C4_18390		3.07009	6.1208e-13	NP_833275.1	Unclassified
MLA2C4_18395		2.34535	0.00118577	NP_833276.1	Unclassified
MLA2C4_18400		2.49641	0.0017177	NP_833277.1	Unclassified
MLA2C4_18435		-2.48632	0.000211291	NP_833285.1	GO0044281,GO0006807,GO0008152,GO0009987,GO0044237,GO0044238,GO1901564,GO0071704
MLA2C4_18450		-3.27315	4.64418e-37	NP_833288.1	GO0008152,GO0055114
MLA2C4_18460		-14.3407	1.07412e-11	NA	Unclassified
MLA2C4_18465		-3.98313	0.00826962	NP_833290.1	Unclassified
MLA2C4_18525	moaA	-2.56636	2.78296e-10	NP_833301.1	GO1901566,GO0006807,GO0008152,GO0009987,GO0044237,GO0044238,GO1901564,GO0071704
MLA2C4_18535		-2.45649	4.47752e-05	NP_833303.1	Unclassified
MLA2C4_18540		-5.63583	7.26876e-12	NP_833304.1	Unclassified
MLA2C4_18545		-10.8707	1.39904e-47	NP_833305.1	GO0044281,GO0008152,GO0009987,GO0044237,GO0071704,GO0006082,GO0019752,GO0043436,GO0055114
MLA2C4_18555		-16.3504	2.69783e-09	NA	Unclassified
MLA2C4_18560		-15.4438	3.56694e-37	NP_833310.1	Unclassified
MLA2C4_18565		-27.2455	1.51566e-44	NP_833311.1	Unclassified
MLA2C4_18595		2.04731	2.78984e-09	NA	Unclassified
MLA2C4_18615		2.98226	4.18341e-15	NP_833319.1	Unclassified
MLA2C4_18620		2.86951	4.66379e-14	NP_833320.1	Unclassified
MLA2C4_18625		2.77981	9.09607e-06	NP_833321.1	GO0006807,GO0008152,GO0009987,GO0044237,GO0044238,GO0071704
MLA2C4_18660		3.43175	4.30336e-12	NA	Unclassified
MLA2C4_18665		2.97495	2.55511e-14	NA	Unclassified
MLA2C4_18670		2.31832	0.00270798	NA	Unclassified
MLA2C4_18705	nrdG	-2.28584	2.14127e-07	NP_833334.1	GO0008152,GO0055114
MLA2C4_18710		-3.85826	5.89207e-32	NP_833335.1	GO0006807,GO0008152,GO0009987,GO0044237,GO0044238,GO0071704,GO0055114
MLA2C4_18730		-3.43733	2.33208e-06	NP_833339.1	GO0008152,GO0044238,GO0071704
MLA2C4_18825		-4.51527	0.00316441	NP_833350.1	Unclassified
MLA2C4_18830		-6.52159	5.10991e-05	NP_833351.1	Unclassified
MLA2C4_18850		2.05687	6.47162e-09	NP_833354.1	Unclassified
MLA2C4_18890		-3.56373	5.6647e-33	NP_833364.1	Unclassified
MLA2C4_18915		2.5485	5.31627e-11	NP_833368.1	Unclassified
MLA2C4_19000		-2.5689	2.72024e-19	NP_833387.1	Unclassified
MLA2C4_19050		2.92852	1.27667e-18	NP_833391.1	Unclassified
MLA2C4_19100		2.06325	4.1266e-05	NP_833398.1	Unclassified
MLA2C4_19110		-4.16871	7.34247e-05	NP_833400.1	Unclassified
MLA2C4_19115		-2.88806	0.000269671	NP_833402.1	Unclassified
MLA2C4_19200		-2.46294	2.82609e-14	NP_833417.1	GO0006807,GO0008152,GO0009987,GO0044237,GO0044238,GO0071704
MLA2C4_19205		-2.5722	5.48891e-25	NP_833418.1	GO0006807,GO0008152,GO0009987,GO0044237,GO0044238,GO1901564,GO0071704
MLA2C4_19250		-2.14114	4.36273e-08	NA	Unclassified
MLA2C4_19375	spoVK	-6.24726	1.37363e-12	NA	Unclassified
MLA2C4_19385		-6.43357	0.000130284	NP_833438.1	Unclassified
MLA2C4_19405		-5.99932	2.21883e-66	NP_832699.1	GO0006807,GO0008152,GO1901564,GO0071704
MLA2C4_19410		2.42153	2.13672e-08	NP_833443.1	GO0006810,GO0006811,GO0051234,GO0055085
MLA2C4_19415	pfkB	3.06085	1.53572e-21	NP_833444.1	GO0008152,GO0009987,GO0044237,GO0044238,GO0071704
MLA2C4_19420		2.82101	6.9265e-29	NP_833445.1	GO0006807,GO0008152,GO0009987,GO0044237,GO0044238,GO0071704
MLA2C4_19450		-5.62469	1.05494e-15	NP_833450.1	GO0008152,GO0044238,GO0071704
MLA2C4_19530	xth	2.00156	1.33499e-06	NP_833464.1	GO0006807,GO0008152,GO0009987,GO0044237,GO0044238,GO0071704
MLA2C4_19555		2.49638	0.00208987	NA	Unclassified
MLA2C4_19660		-16.314	1.52989e-60	NA	Unclassified
MLA2C4_19665		2.52854	1.93756e-13	NP_833487.1	Unclassified
MLA2C4_19680		-5.33947	9.07786e-56	NP_833489.1	Unclassified
MLA2C4_19715		-25.7303	5.90748e-28	NP_833493.1	Unclassified
MLA2C4_19740		-2.2592	8.26952e-10	NP_833498.1	GO0006807,GO0008152,GO0044238,GO1901564,GO0071704
MLA2C4_19760		-3.93591	7.18454e-44	NP_833502.1	GO0006807,GO0008152,GO0009987,GO0044237,GO0044238,GO0071704
MLA2C4_19765		-2.73338	8.77807e-29	NA	Unclassified
MLA2C4_19770		-3.15366	2.03644e-23	NP_832205.1	Unclassified
MLA2C4_19815		2.63189	1.20074e-24	NP_833511.1	GO0006810,GO0051234,GO0055085
MLA2C4_19820		2.82572	1.33654e-12	NA	Unclassified
MLA2C4_19825		2.43716	5.56508e-13	NP_833512.1	Unclassified
MLA2C4_19830		2.28093	5.56647e-19	NP_833513.1	Unclassified
MLA2C4_19835		2.21725	4.00256e-15	NP_833514.1	GO0006807,GO0008152,GO0009987,GO0044237,GO0044238,GO0071704
MLA2C4_19880	dpaB	-23.0777	1.11092e-06	NP_833522.1	Unclassified
MLA2C4_19885	dpaA	-36.1164	1.12811e-07	NP_833523.1	Unclassified
MLA2C4_19985		2.1466	2.09964e-11	NP_833542.1	GO0044281,GO0008152,GO0009987,GO0044237,GO0044238,GO0071704
MLA2C4_20075	trmD	2.09744	6.33075e-12	NP_833560.1	GO0006807,GO0008152,GO0009987,GO0044237,GO0044238,GO0071704
MLA2C4_20080		2.79359	3.56042e-21	NP_833561.1	GO0006807,GO0008152,GO0009987,GO0044237,GO0044238,GO0071704
MLA2C4_20090		2.00007	1.78696e-14	NP_833563.1	GO1901566,GO0006807,GO0008152,GO0009987,GO0044237,GO0044238,GO1901564,GO0071704
MLA2C4_20170		2.05226	0.000894111	NP_833578.1	GO0044281,GO1901566,GO0006807,GO0008152,GO0009987,GO0044237,GO1901564,GO0071704
MLA2C4_20245		-4.88548	3.28653e-15	NA	Unclassified
MLA2C4_20290		-2.05354	3.8274e-08	NP_833600.1	Unclassified
MLA2C4_20315		-2.12507	1.33791e-08	NP_833606.1	GO0044281,GO1901566,GO0009156,GO0006807,GO0009161,GO0008152,GO0009987,GO0044237,GO0044238,GO1901564,GO0071704,GO0009124,GO0009123,GO1901605,GO1901607,GO0046394,GO0006520,GO0006082,GO0019752,GO0016053,GO0008652,GO0043436
MLA2C4_20320		-2.50877	7.59615e-05	NP_833607.1	GO0044281,GO1901566,GO0009156,GO0006807,GO0009161,GO0008152,GO0009987,GO0044237,GO0044238,GO1901564,GO0071704,GO0009124,GO0009123,GO1901605,GO1901607,GO0046394,GO0006520,GO0006082,GO0019752,GO0016053,GO0008652,GO0043436
MLA2C4_20325		-2.66899	0.000343333	NP_833608.1	GO0044281,GO1901566,GO0009156,GO0006807,GO0009161,GO0008152,GO0009987,GO0044237,GO0044238,GO1901564,GO0071704,GO0009124,GO0009123
MLA2C4_20400	sigG	-104.54	2.98966e-17	NP_833623.1	GO0006807,GO0008152,GO0009987,GO0044237,GO0044238,GO0071704
MLA2C4_20405	sigE	-17.3167	1.41387e-76	NP_833624.1	GO0006807,GO0008152,GO0009987,GO0044237,GO0044238,GO0071704
MLA2C4_20410	spoIIGA	-20.0992	8.3143e-70	NP_833625.1	Unclassified
MLA2C4_20495		-2.33143	6.13198e-08	NP_833642.1	Unclassified
MLA2C4_20525	ylbJ	-11.8025	1.65943e-10	NP_833647.1	Unclassified
MLA2C4_20700		-2.3072	0.0288477	NP_833682.1	Unclassified
MLA2C4_20715		-2.0537	4.22369e-07	NP_833685.1	Unclassified
MLA2C4_20775		2.31802	8.57016e-13	NP_833694.1	Unclassified
MLA2C4_20780		2.0193	2.04822e-10	NP_832205.1	Unclassified
MLA2C4_20825		2.26675	3.56988e-06	NP_833703.1	Unclassified
MLA2C4_20830		-3.03402	0.00592057	NP_833704.1	Unclassified
MLA2C4_20835		2.06487	1.07649e-08	NP_833705.1	Unclassified
MLA2C4_20840		2.06124	0.0153272	NP_833706.1	GO0008152,GO0009987,GO0044237,GO0055114
MLA2C4_20845		-8.0862	2.60297e-57	NP_833707.1	Unclassified
MLA2C4_20850		2.21622	1.75435e-14	NP_833708.1	Unclassified
MLA2C4_20910		-2.78197	3.15447e-14	NP_833718.1	Unclassified
MLA2C4_20945		-28.2651	1.47087e-80	NP_833725.1	Unclassified
MLA2C4_20955		-4.22078	1.3235e-34	NP_833727.1	Unclassified
MLA2C4_20970		2.84518	8.95978e-40	NP_833730.1	GO0006810,GO0051234,GO0055085
MLA2C4_20975		2.99379	6.82588e-42	NP_833731.1	GO0006810,GO0051234,GO0055085
MLA2C4_20980		2.55412	1.70783e-27	NP_830387.1	GO0006810,GO0051234,GO0055085
MLA2C4_20985		5.28097	4.02521e-69	NP_833732.1	GO0008152,GO0044238,GO0071704
MLA2C4_20990		2.67238	3.99274e-36	NP_833733.1	GO0008152,GO0044238,GO0071704
MLA2C4_20995		2.51772	1.06446e-27	NP_833734.1	GO0006810,GO0051234,GO0055085
MLA2C4_21050		-2.39985	1.09565e-10	NP_833743.1	Unclassified
MLA2C4_21120		-2.13003	5.56405e-05	NP_833756.1	GO0044281,GO1901566,GO0006807,GO0008152,GO0009987,GO0044237,GO0044238,GO1901564,GO0071704,GO1901605,GO1901607,GO0046394,GO0006520,GO0006082,GO0019752,GO0016053,GO0008652,GO0043436
MLA2C4_21130		2.04981	0.0295032	NP_833758.1	Unclassified
MLA2C4_21190		2.27854	3.56339e-15	NP_833770.1	Unclassified
MLA2C4_21235		2.07355	3.09116e-05	NP_833777.1	Unclassified
MLA2C4_21305		-3.06214	0.00741472	NP_833789.1	GO0006810,GO0051234,GO0055085
MLA2C4_21310	sigF	-5.43391	9.69436e-72	NP_833790.1	GO0006807,GO0008152,GO0009987,GO0044237,GO0044238,GO0071704
MLA2C4_21315		-5.11404	4.59073e-59	NP_833791.1	GO0006807,GO0008152,GO0009987,GO0044237,GO0044238,GO1901564,GO0071704
MLA2C4_21320	spoIIAA	-4.66091	4.80054e-43	NP_833792.1	GO0009987
MLA2C4_21325		-30.1354	3.1374e-17	NP_833793.1	GO0006807,GO0008152,GO0044238,GO1901564,GO0071704
MLA2C4_21395		3.68376	4.30238e-55	NP_833806.1	Unclassified
MLA2C4_21430		-12.695	6.36149e-05	NP_833813.1	Unclassified
MLA2C4_21575		2.94008	1.23847e-34	NA	Unclassified
MLA2C4_21675		-2.08516	0.0247326	NP_833856.1	Unclassified
MLA2C4_21680		-3.80827	2.39556e-28	NP_833857.2	Unclassified
MLA2C4_21685		-2.4357	0.0276667	NA	Unclassified
MLA2C4_21735		-2.5436	6.75194e-26	NP_833867.1	Unclassified
MLA2C4_21740		-2.24674	2.8755e-14	NP_833868.1	Unclassified
MLA2C4_21805		-2.07269	1.08012e-13	NP_833882.1	GO0008152,GO0044238,GO0071704
MLA2C4_21830	spoIVB	-3.1604	2.57323e-17	NP_833887.1	Unclassified
MLA2C4_21900		-9.66165	2.4215e-42	NP_833900.1	Unclassified
MLA2C4_21905	spoIIIAG	-13.2398	8.49135e-29	NP_833901.1	Unclassified
MLA2C4_21910	spoIIIAF	-9.00308	1.35094e-15	NP_833902.1	Unclassified
MLA2C4_21915	spoIIIAE	-3.02731	0.0114775	NP_833903.1	Unclassified
MLA2C4_21935	spoIIIAA	-11.219	0.000215747	NP_833907.1	Unclassified
MLA2C4_22000		-2.46195	1.31893e-11	NP_833920.1	Unclassified
MLA2C4_22005		-2.77575	2.9204e-18	NA	Unclassified
MLA2C4_22010		-2.9773	6.68692e-22	NP_833921.1	Unclassified
MLA2C4_22030		-4.11956	1.23103e-11	YP_008992006.1	Unclassified
MLA2C4_22120		-6.76592	0.000108473	NP_833941.1	Unclassified
MLA2C4_22195		-2.2261	1.94757e-15	NP_833954.1	Unclassified
MLA2C4_22205		2.62619	1.44166e-11	NP_833956.1	GO0006810,GO0006811,GO0051234,GO0055085
MLA2C4_22215		-2.57803	3.14305e-12	NP_833959.1	Unclassified
MLA2C4_22235		-2.85788	1.31435e-30	NP_833963.1	GO1901566,GO0006807,GO0008152,GO0009987,GO0044237,GO0044238,GO1901564,GO0071704
MLA2C4_22240	metH	-2.3661	2.78517e-06	NP_833964.1	GO0044281,GO1901566,GO0006807,GO0008152,GO0009987,GO0044237,GO0044238,GO1901564,GO0071704,GO1901605,GO1901607,GO0046394,GO0006520,GO0006082,GO0019752,GO0016053,GO0008652,GO0043436
MLA2C4_22250		-2.98462	1.11438e-06	NP_833967.1	Unclassified
MLA2C4_22255		-2.77766	1.08672e-07	NP_833968.1	Unclassified
MLA2C4_22260		2.98193	3.70469e-13	NP_833969.1	GO0008152
MLA2C4_22300	rpmG	2.20647	1.11609e-13	NP_833977.1	GO1901566,GO0006807,GO0008152,GO0009987,GO0044237,GO0044238,GO1901564,GO0071704
MLA2C4_22315		-2.73664	2.28953e-07	NP_833980.1	GO0006810,GO0006811,GO0051234,GO0055085
MLA2C4_22320		-3.46996	0.000179152	NP_833981.1	GO0006810,GO0006811,GO0051234,GO0055085
MLA2C4_22325	pstC	-3.10382	0.0003104	NP_833982.1	GO0006810,GO0006811,GO0051234,GO0055085
MLA2C4_22330		-3.35031	1.36355e-05	NP_833983.1	GO0006810,GO0006811,GO0051234
MLA2C4_22390		-39.3889	3.03512e-14	NP_833994.1	Unclassified
MLA2C4_22495	yqfC	-16.9173	1.7775e-06	NP_834016.1	Unclassified
MLA2C4_22505		2.03078	5.81399e-11	NP_834019.1	GO1901566,GO0006807,GO0008152,GO0009987,GO0044237,GO0044238,GO1901564,GO0071704
MLA2C4_22600		-1191.83	6.1371e-15	NP_834037.1	GO0044281,GO1901566,GO0006807,GO0008152,GO0009987,GO0044237,GO0044238,GO1901564,GO0071704,GO1901605,GO1901607,GO0046394,GO0006520,GO0006082,GO0019752,GO0016053,GO0008652,GO0043436,GO0055114
MLA2C4_22655	sigK	-3.15573	8.30863e-08	NP_834048.1	GO0006807,GO0008152,GO0009987,GO0044237,GO0044238,GO0071704
MLA2C4_22670	rpmG	2.12997	0.00572448	NP_834051.1	GO1901566,GO0006807,GO0008152,GO0009987,GO0044237,GO0044238,GO1901564,GO0071704
MLA2C4_22675		-2.32869	4.70221e-14	NP_834053.1	GO0044281,GO0006807,GO0008152,GO0009987,GO0044237,GO0044238,GO1901564,GO0071704
MLA2C4_22700		6.11906	2.87463e-46	NP_834058.1	Unclassified
MLA2C4_22750		-3.42216	2.86559e-05	NP_834067.1	Unclassified
MLA2C4_22790		-2.20915	0.000271876	NP_834075.1	Unclassified
MLA2C4_22800		-2.92422	0.00887324	NP_834076.1	Unclassified
MLA2C4_22805		-14.3552	1.02609e-87	NP_834077.1	GO0044281,GO0008152,GO0071704,GO0055114
MLA2C4_22840		-2.50801	0.00577791	NP_834084.1	Unclassified
MLA2C4_23010	spoVB	-8.66598	3.84871e-06	NP_834119.1	Unclassified
MLA2C4_23060		-2.92747	0.000800987	NP_834129.1	Unclassified
MLA2C4_23075		2.69757	0.00748391	NP_834130.1	Unclassified
MLA2C4_23080		-35.8396	9.5579e-13	NP_834131.1	Unclassified
MLA2C4_23085		-24.3813	2.317e-23	NP_834132.1	Unclassified
MLA2C4_23090		3.15559	1.1441e-23	NP_834133.1	GO0044281,GO1901566,GO0006807,GO0008152,GO0009987,GO0044237,GO0044238,GO1901564,GO0071704,GO1901605,GO0046394,GO0006520,GO0006082,GO0019752,GO0016053,GO0043436
MLA2C4_23095		3.78967	5.10493e-08	NP_834134.1	GO0044281,GO1901566,GO0006807,GO0008152,GO0009987,GO0044237,GO0044238,GO1901564,GO0071704,GO0006082,GO0019752,GO0043436
MLA2C4_23100		4.5062	4.62416e-10	NP_834135.1	GO0044281,GO1901566,GO0006807,GO0008152,GO0009987,GO0044237,GO0044238,GO1901564,GO0071704,GO0055114
MLA2C4_23105		2.07901	4.70338e-10	NP_834136.1	Unclassified
MLA2C4_23120		2.09505	1.13055e-09	NP_834139.1	GO0044281,GO1901566,GO0006807,GO0008152,GO0009987,GO0044237,GO0044238,GO1901564,GO0071704,GO1901605,GO1901607,GO0046394,GO0006520,GO0006082,GO0019752,GO0016053,GO0008652,GO0009072,GO0043436,GO0009073
MLA2C4_23185		-2.22349	0.00208	NP_834153.1	Unclassified
MLA2C4_23230		-9.09917	4.33034e-28	NP_834175.1	Unclassified
MLA2C4_23245	ysxE	-9.06625	1.90384e-33	NP_834178.1	Unclassified
MLA2C4_23250	spoVID	-21.9003	8.20364e-40	NP_834179.1	Unclassified
MLA2C4_23370		2.10504	1.4948e-18	NP_834204.1	GO0006807,GO0008152,GO0009987,GO0044237,GO0044238,GO0071704
MLA2C4_23375		-5.32267	6.11783e-14	NP_834205.1	Unclassified
MLA2C4_23390		-3.19665	8.27702e-08	NP_834208.1	Unclassified
MLA2C4_23405		-2.77493	3.70844e-07	NP_834211.1	Unclassified
MLA2C4_23530		2.65272	3.61374e-12	NP_834234.2	Unclassified
MLA2C4_23605		-3.08979	6.22898e-16	NP_834249.1	GO0008152,GO0009987,GO0006810,GO0006811,GO0051234,GO0055114
MLA2C4_23630		-2.15665	1.4808e-05	NP_834254.1	Unclassified
MLA2C4_23640	brnQ	2.28866	9.10015e-06	NP_834257.1	GO0006810,GO0006811,GO0051234,GO0055085
MLA2C4_23780	ytxC	-10.0399	8.87434e-18	NP_834283.1	Unclassified
MLA2C4_23875		2.38847	0.000990728	NP_834302.1	Unclassified
MLA2C4_23880	ytvI	-2.0679	2.3247e-13	NP_834303.1	GO0006810,GO0051234,GO0055085
MLA2C4_23930		-16.3462	1.25479e-09	NP_834313.1	Unclassified
MLA2C4_23945		-3.87957	3.95341e-41	NP_834316.1	Unclassified
MLA2C4_23970		-2.4754	0.00275783	NP_834321.1	Unclassified
MLA2C4_23975		-2.99144	0.00841607	NP_834322.1	Unclassified
MLA2C4_23985		-2.7115	6.98275e-13	NP_834324.1	Unclassified
MLA2C4_24020		-2.77305	6.98494e-11	NA	Unclassified
MLA2C4_24035		-3.24464	2.83506e-29	NP_834331.1	Unclassified
MLA2C4_24045		-2.49749	0.000145473	NP_834333.1	Unclassified
MLA2C4_24075		-2.18875	1.24317e-22	NP_834339.1	Unclassified
MLA2C4_24110	ytfJ	-4.16921	0.00329471	NP_834346.1	Unclassified
MLA2C4_24125		-5.03865	2.54459e-61	NP_834349.1	Unclassified
MLA2C4_24130		-9.04652	4.38216e-129	NP_834350.1	Unclassified
MLA2C4_24160		2.06419	0.00106406	NP_834356.1	GO0006807,GO0008152,GO0009987,GO0044237,GO0044238,GO0071704
MLA2C4_24170		-7.39553	1.09581e-62	NP_834358.1	GO0006807,GO0008152,GO0009987,GO0044237,GO0044238,GO0071704
MLA2C4_24190		-2.11743	1.60627e-06	NA	Unclassified
MLA2C4_24220		3.76705	5.93486e-47	NP_834364.1	Unclassified
MLA2C4_24235		-2.10545	3.28379e-09	NP_834367.1	GO0044281,GO1901566,GO0006807,GO0008152,GO0009987,GO0044237,GO0044238,GO1901564,GO0071704,GO0055114
MLA2C4_24255		-2.07901	0.0384744	NP_834370.1	Unclassified
MLA2C4_24285		-2.32307	2.05992e-07	NP_834376.1	Unclassified
MLA2C4_24290		-2.89473	0.0288477	NP_834377.1	Unclassified
MLA2C4_24295		-2.46188	3.95582e-08	NA	Unclassified
MLA2C4_24300		-2.57091	2.16572e-13	NA	Unclassified
MLA2C4_24335		-3.55274	2.38565e-33	NP_834385.1	Unclassified
MLA2C4_24340		-3.34047	6.67821e-12	NP_834386.1	Unclassified
MLA2C4_24345		-4.01031	3.33045e-41	NP_834387.1	Unclassified
MLA2C4_24530		-2.69666	0.00025652	NP_834418.1	Unclassified
MLA2C4_24570	moaC	2.14984	4.18226e-10	NP_834426.1	Unclassified
MLA2C4_24585		-2.31109	0.0307706	NP_834429.1	Unclassified
MLA2C4_24605		2.10302	0.0012296	NA	Unclassified
MLA2C4_24610		-2.03164	0.000210358	NP_834434.1	GO0044281,GO1901566,GO0006807,GO0008152,GO0009987,GO0044237,GO0044238,GO1901564,GO0071704,GO1901605,GO1901607,GO0046394,GO0006520,GO0006082,GO0019752,GO0016053,GO0008652,GO0043436
MLA2C4_24615		-6.99096	1.28322e-06	NP_834435.1	Unclassified
MLA2C4_24630		2.0612	5.7873e-05	NP_834438.1	Unclassified
MLA2C4_24735		4.48519	0.000871443	NA	Unclassified
MLA2C4_24740		2.38424	0.00960878	NA	Unclassified
MLA2C4_24755		5.68116	1.37457e-35	NP_834455.1	GO0008152,GO0055114
MLA2C4_24785		-2.00461	0.0363795	NP_834460.1	Unclassified
MLA2C4_24800		-2.44011	0.000272127	NP_834463.1	Unclassified
MLA2C4_24815	pckA	-2.38549	2.73294e-11	NP_834466.1	GO0044281,GO0008152,GO0044238,GO0071704
MLA2C4_24825		3.04976	0.00149394	NP_834467.1	Unclassified
MLA2C4_24855		-13.0349	0.00032966	NP_834476.1	GO0008152,GO0009987,GO0055114,GO0006810,GO0051234,GO0055085
MLA2C4_24865		-4.91445	4.22151e-20	NP_834478.1	Unclassified
MLA2C4_24870		-4.36104	2.71005e-39	NP_834479.1	Unclassified
MLA2C4_24885		-7.31042	0.00361659	NP_834482.1	Unclassified
MLA2C4_24890		-8.30591	4.04008e-29	NP_834483.1	Unclassified
MLA2C4_24965		-5.10967	4.19951e-32	NP_834494.1	GO0008152,GO0009987,GO0044237,GO0055114
MLA2C4_24970	cydB	-5.03177	2.20074e-35	NP_834495.1	GO0008152,GO0055114
MLA2C4_24985		2.04115	5.06942e-07	NP_834497.1	GO0006807,GO0008152,GO0009987,GO1901564,GO0071704
MLA2C4_24995		-5.9292	8.73947e-39	NP_834499.1	Unclassified
MLA2C4_25070		-4.54997	9.68001e-21	NP_834514.1	Unclassified
MLA2C4_25090		-2.09915	2.01609e-11	NP_834519.1	Unclassified
MLA2C4_25235		-2.37754	0.00266377	NP_834547.1	GO0006807,GO0008152,GO0044238,GO1901564,GO0071704
MLA2C4_25285		-3.82129	1.06105e-05	NP_834557.1	Unclassified
MLA2C4_25300		-35.7327	7.47809e-09	NP_834561.1	GO0008152,GO0044238,GO0071704
MLA2C4_25315		-2.05717	1.39736e-08	NA	Unclassified
MLA2C4_25505		-4.30626	1.01135e-13	NP_834572.1	Unclassified
MLA2C4_25555	kapD	-2.64349	7.24654e-07	NP_834583.1	GO0006807,GO0008152,GO0009987,GO0044237,GO0044238,GO0071704
MLA2C4_25565		-5.37244	1.66128e-06	NP_834585.1	Unclassified
MLA2C4_25635		2.26965	1.19821e-07	NP_834597.1	GO0008152,GO0009987,GO0044237,GO0055114
MLA2C4_25645		-7.05666	4.06257e-120	NP_834600.1	Unclassified
MLA2C4_25720		2.53054	0.000185004	NA	Unclassified
MLA2C4_25735		2.00104	6.44934e-09	NP_834614.1	Unclassified
MLA2C4_25850		-2.14168	7.30929e-05	NP_834639.1	Unclassified
MLA2C4_25865		-2.42908	6.20926e-18	NP_834642.1	Unclassified
MLA2C4_25870		-2.40191	4.21954e-19	NP_834643.1	GO0006807,GO0008152,GO0009987,GO0044237,GO0044238,GO0071704
MLA2C4_25885	yunB	-6.67481	1.85356e-17	NP_834646.1	Unclassified
MLA2C4_25890		-4.4453	8.50127e-21	NP_834647.1	Unclassified
MLA2C4_25895		-3.42059	4.37522e-28	NP_834648.1	GO0044281,GO0006807,GO0008152,GO0009987,GO0044237,GO0044238,GO0071704
MLA2C4_25950		-4.841	1.04616e-37	NP_834659.1	Unclassified
MLA2C4_25965		2.10195	6.78539e-15	NP_834662.1	GO0044281,GO0006807,GO0008152,GO0009987,GO0044237,GO0044238,GO1901564,GO0071704,GO1901605,GO0006520,GO0006082,GO0019752,GO0043436
MLA2C4_25980		-2.34954	0.0445365	NA	Unclassified
MLA2C4_25995		-9.67498	2.00341e-90	NP_834666.1	Unclassified
MLA2C4_26000		-8.42661	1.03869e-75	NP_832205.1	Unclassified
MLA2C4_26015		-3.12328	0.0157681	NP_834669.1	Unclassified
MLA2C4_26045		-63.2139	7.73672e-06	NA	Unclassified
MLA2C4_26080		2.09687	1.32028e-10	NP_833259.1	Unclassified
MLA2C4_26120		-2.14452	0.0289538	NP_834683.1	GO0006810,GO0051234,GO0055085
MLA2C4_26125		3.65762	5.04859e-37	NP_834684.1	GO0006810,GO0006811,GO0051234,GO0055085,GO0009987
MLA2C4_26160		-2.05143	2.10229e-09	NP_834691.1	Unclassified
MLA2C4_26195		5.31792	1.98607e-46	NP_834697.1	Unclassified
MLA2C4_26200		4.66511	4.50245e-54	NP_834698.1	Unclassified
MLA2C4_26235		-5.82298	1.27188e-28	NP_834704.1	Unclassified
MLA2C4_26250		-2.14742	6.6157e-13	NP_834706.1	GO0006807,GO0008152,GO0044238,GO1901564,GO0071704
MLA2C4_26275		-2.04189	2.74611e-05	NP_834711.1	GO0006810,GO0006811,GO0051234,GO0055085
MLA2C4_26295		-2.05285	4.04998e-07	NP_834715.1	Unclassified
MLA2C4_26330		3.33863	5.57563e-11	NP_834720.1	GO0006810,GO0006811,GO0051234,GO0055085
MLA2C4_26340		4.41062	3.24411e-34	NP_834713.1	GO0006810,GO0006811,GO0051234,GO0055085
MLA2C4_26345		-4.47893	4.1144e-11	NP_834722.1	Unclassified
MLA2C4_26355		-7.47959	9.11068e-05	NP_834724.1	Unclassified
MLA2C4_26375		2.05367	3.26678e-14	NP_834728.1	Unclassified
MLA2C4_26390		-2.60922	2.05058e-22	NP_834731.1	GO1901566,GO0006807,GO0008152,GO0009987,GO0044237,GO1901564,GO0071704,GO0055114
MLA2C4_26450		-3.1912	3.29786e-10	NP_830184.1	Unclassified
MLA2C4_26550		-2.21341	1.06951e-12	NP_834800.1	Unclassified
MLA2C4_26560		-2.52505	0.027623	NP_832205.1	Unclassified
MLA2C4_26610		-94.1521	7.379e-07	NP_834809.1	Unclassified
MLA2C4_26640		-8.54515	0.000540953	NP_834815.1	Unclassified
MLA2C4_26715		-3.51372	0.000330201	NP_832205.1	Unclassified
MLA2C4_26720		-9.73016	3.76893e-163	NP_834831.1	GO0006807,GO0008152,GO0009987,GO0044237,GO0044238,GO0071704
MLA2C4_26725		-9.40827	7.64741e-156	NP_834832.1	GO0006807,GO0008152,GO0009987,GO0044237,GO0044238,GO0071704
MLA2C4_26760		-2.09607	0.000150632	NA	Unclassified
MLA2C4_26770		-2.33077	2.23526e-09	NP_834838.1	Unclassified
MLA2C4_26850	raiA	-2.29073	6.97154e-13	NP_834854.1	GO0008152,GO0044238
MLA2C4_26855		-4.77122	9.63113e-36	NP_834855.1	GO0006807,GO0008152,GO0009987,GO0044237,GO0044238,GO0071704
MLA2C4_26885		2.01797	1.81037e-16	NP_834863.1	GO0006807,GO0008152,GO0044238,GO1901564,GO0071704
MLA2C4_26925		-2.06001	1.61283e-06	NP_834871.1	GO0006810,GO0006811,GO0051234
MLA2C4_26930		-4.39508	0.00324778	NP_834872.1	GO0008152,GO0044238,GO0071704
MLA2C4_26935		-6.92786	2.28127e-21	NP_834873.1	GO0008152,GO0044238,GO0071704,GO0055114
MLA2C4_26940		-4.42295	2.14818e-05	NP_834874.1	GO0006810,GO0051234,GO0055085
MLA2C4_26945	celB	-6.17559	4.79527e-19	NP_834875.1	GO0006810,GO0051234,GO0055085
MLA2C4_26950		-6.43736	1.01824e-06	NP_834880.1	GO0006810,GO0051234,GO0055085
MLA2C4_26990		-3.9856	3.47187e-14	NP_834882.1	Unclassified
MLA2C4_27035		-2.92629	2.24511e-18	NP_834891.1	GO0006810,GO0006811,GO0051234,GO0055085
MLA2C4_27045		-2.87448	3.27568e-25	NP_834893.1	Unclassified
MLA2C4_27050		-2.5716	1.78287e-19	NP_834894.1	Unclassified
MLA2C4_27075		2.72701	2.12857e-14	NP_834898.1	GO0006810,GO0051234,GO0055085
MLA2C4_27080		-2.15323	0.000140466	NP_834899.1	Unclassified
MLA2C4_27100		-5.26099	4.41164e-75	NP_834902.1	GO0006807,GO0008152,GO1901564,GO0071704
MLA2C4_27110		-2.06756	0.00276992	NP_834904.1	Unclassified
MLA2C4_27135		-2.32925	3.01286e-11	NP_834909.1	Unclassified
MLA2C4_27240	manA	2.25685	3.15398e-12	NA	Unclassified
MLA2C4_27245		2.18505	3.97121e-16	NA	Unclassified
MLA2C4_27250		2.20525	8.4583e-21	NA	Unclassified
MLA2C4_27265		2.19791	9.0574e-20	NA	Unclassified
MLA2C4_27270		2.26975	1.39707e-20	NA	Unclassified
MLA2C4_27275		2.09454	9.40301e-14	NP_834931.1	Unclassified
MLA2C4_27290		2.1492	1.31765e-08	NP_831364.1	GO0008152,GO0044238,GO0071704
MLA2C4_27295	galU	2.18712	7.46139e-12	NP_834938.1	GO0044281,GO0006807,GO0008152,GO0009987,GO0044237,GO0044238,GO0071704
MLA2C4_27300		2.34307	3.29575e-21	NP_834939.1	GO0006807,GO0008152,GO0009987,GO0044237,GO0044238,GO1901564,GO0071704
MLA2C4_27310		2.17766	2.33449e-15	NP_834941.1	GO0008152,GO0009987,GO0044237,GO0044238,GO0071704
MLA2C4_27330	spoIIID	-67.9444	7.22951e-23	NP_834945.1	Unclassified
MLA2C4_27340		-16.5579	5.26349e-36	NP_834946.1	Unclassified
MLA2C4_27365	spoIID	-11.5372	1.52655e-44	NP_834950.1	GO0009987
MLA2C4_27385		-2.05414	8.77988e-08	NP_834954.1	GO0044281,GO0006807,GO0008152,GO0009987,GO0044237,GO0044238,GO1901564,GO0071704,GO0055114
MLA2C4_27540		-4.48998	0.00129982	NP_834983.1	Unclassified
MLA2C4_27575	spoIIR	-2.85084	0.00762241	NP_834989.1	Unclassified
MLA2C4_27630		-2.05785	3.01579e-13	NP_834998.1	GO0009987
MLA2C4_27735		-4.44521	6.31265e-60	NP_835020.1	GO0006807,GO0008152,GO0044238,GO1901564,GO0071704
MLA2C4_27755		-8.31429	9.95709e-25	NP_835022.1	Unclassified
MLA2C4_27765		-9.19199	3.59339e-10	NP_835024.1	GO0006807,GO0008152,GO0009987,GO0044237,GO0044238,GO0071704
MLA2C4_27780		2.18343	7.8169e-10	NP_835027.1	GO0006807,GO0008152,GO0044238,GO1901564,GO0071704
MLA2C4_27790		3.48607	5.90748e-28	NP_835029.1	GO0006810,GO0051234,GO0055085
MLA2C4_27820		-2.44533	1.16806e-06	NP_835036.1	Unclassified
MLA2C4_27845		2.06353	3.39054e-08	NP_835041.1	Unclassified
MLA2C4_27870		-4.80112	2.74426e-12	NP_835046.1	Unclassified
MLA2C4_27925		2.22311	3.05209e-10	NP_835050.1	GO0006807,GO0008152,GO0044238,GO1901564,GO0071704
MLA2C4_27930		-318.32	1.14533e-11	NP_835051.1	Unclassified
MLA2C4_27935	gerQ	-30.8769	7.86853e-29	NP_835052.1	Unclassified
MLA2C4_27995		9.33144	5.48881e-52	NP_835064.1	Unclassified
MLA2C4_28000		-2.90632	3.60947e-16	NP_835065.1	GO0044281,GO1901566,GO0006807,GO0008152,GO0009987,GO0044237,GO0044238,GO1901564,GO0071704,GO1901605,GO1901607,GO0046394,GO0006520,GO0006082,GO0019752,GO0016053,GO0008652,GO0043436,GO0055114
MLA2C4_28005		-2.57033	3.49325e-08	NP_835066.1	GO0044281,GO1901566,GO0006807,GO0008152,GO0009987,GO0044237,GO0044238,GO1901564,GO0071704,GO1901605,GO1901607,GO0046394,GO0006520,GO0006082,GO0019752,GO0016053,GO0008652,GO0043436
MLA2C4_28010		-2.09484	1.86237e-05	NP_835067.1	GO0044281,GO1901566,GO0006807,GO0008152,GO0009987,GO0044237,GO0044238,GO1901564,GO0071704,GO1901605,GO1901607,GO0046394,GO0006520,GO0006082,GO0019752,GO0016053,GO0008652,GO0043436
MLA2C4_28030		-9.90061	1.95733e-20	NP_835071.1	GO0008152,GO0055114
MLA2C4_28155		-2.34226	3.31026e-17	NP_835096.1	GO0006810,GO0051234,GO0055085
MLA2C4_28170	lrgB	-2.57652	3.60011e-30	NP_835099.1	GO0009987
MLA2C4_28175	lrgA	-2.70958	2.01119e-18	NP_835100.1	GO0009987
MLA2C4_28190		-2.40811	4.7571e-06	NP_835103.1	GO0006810,GO0006811,GO0051234,GO0055085
MLA2C4_28200		-2.1231	4.18698e-19	NP_835105.1	GO0006807,GO0008152,GO0009987,GO0044237,GO0055114
MLA2C4_28205		-2.46763	0.00193462	NP_832205.1	Unclassified
MLA2C4_28210		-2.95364	1.35019e-35	NP_835106.1	GO0008152,GO0009987,GO0044237,GO0055114
MLA2C4_28265		-4.01887	1.06751e-07	NP_835109.1	GO0009987
MLA2C4_28275		2.96816	1.14647e-19	NA	Unclassified
MLA2C4_28290	guaC	4.56378	1.30947e-26	NP_835112.1	GO0044281,GO1901566,GO0006807,GO0008152,GO0009987,GO0044237,GO0044238,GO1901564,GO0071704,GO0055114
MLA2C4_28295	pepF	-2.17742	3.58221e-12	NP_835113.1	GO0006807,GO0008152,GO0009987,GO0044237,GO0044238,GO1901564,GO0071704
MLA2C4_28430	yyaC	-26.0895	7.02515e-11	NP_835133.1	Unclassified
MLA2C4_28460		2.59859	4.33619e-20	NP_835139.1	GO0006807,GO0008152,GO0009987,GO0044237,GO0044238,GO0071704
