# Supplementary material for: Unique inducible filamentous motility identified in pathogenic Bacillus cereus group species
Source: ISME J. 2020 Aug 7;14(12):2997–3010. doi: 10.1038/s41396-020-0728-x (PMC7784679; doi:10.1038/s41396-020-0728-x)
Supplement: Supplementary file 7 — Supplemental Table S6 [file 41396_2020_728_MOESM7_ESM.xlsx]

## Sheet: Quorum genes
			Milk/Control			PC/Control
Gene	Locus tag	Product description	FC	p-value		FC	p-value
Quorum sensing genes
PlcR-PapR
papR	MLA2C4_27695	Cell-cell signaling protein PapR	1.79223	3.18976e-06		1.65179	7.55181e-05
plcR	MLA2C4_27700	XRE family transcriptional regulator	2.18282	1.29129e-15		1.79371	4.03318e-09
Autoinducer-2
luxS	MLA2C4_24950	S-ribosylhomocysteine lyase	1.3748	0.00488122		1.31395	0.0172004
lsrR	MLA2C4_15675	Sugar-binding transcriptional regulator	-182.251	1.67848e-16		-125.981	2.1133e-18
lsrK	MLA2C4_15680	Autoinducer-2 kinase	-40.4465	1.94174e-27		-160.486	5.72836e-16
15685	MLA2C4_15685	Cupin domain-containing protein	-22.7426	4.73621e-14		-50.9801	1.106e-11
lsrF	MLA2C4_15690	3-hydroxy-5-phosphonooxypentane-2,4-dione thiolase	-71.7192	1.3229e-28		-101.358	1.12377e-23
Opp transporters
oppB	MLA2C4_01300	ABC transporter permease	2.07536	2.20118e-05		2.19187	5.11372e-06
oppC	MLA2C4_01305	ABC transporter permease	2.00386	1.72789e-05		2.01716	1.65082e-05
oppB	MLA2C4_04400	ABC transporter permease subunit	-2.38777	0.00941974		-1.8497	0.0671603
oppC	MLA2C4_04405	ABC transporter permease subunit	-2.51717	4.47577e-08		-1.93297	9.20366e-05
oppB	MLA2C4_06220	ABC transporter permease	4.83577	1.69074e-50		5.21279	2.59297e-55
oppC	MLA2C4_06225	ABC transporter permease	4.83262	7.43499e-49		4.87461	2.46477e-49
oppD	MLA2C4_06230	ABC transporter ATP-binding protein	4.78953	3.76154e-40		4.5921	4.79001e-38
oppF	MLA2C4_06235	ABC transporter ATP-binding protein	4.16875	4.54374e-50		4.22449	5.81377e-51
Rap-Phr
rap	MLA2C4_10925	Tetratricopeptide repeat protein	-3.37094	5.7344e-26		-1.36271	0.012366
phr	MLA2C4_10930	Aspartate phosphatase	-3.48505	6.84165e-18		-1.47843	0.0105223
rap	MLA2C4_18210	Tetratricopeptide repeat protein	-1.47741	0.00228854		1.53593	0.000761913
phr	MLA2C4_18215	Phr family secreted Rap phosphatase inhibitor	-1.77108	7.76001e-06		1.13245	0.385834
rap	MLA2C4_05230	Tetratricopeptide repeat protein	-1.79101	5.13539e-11		1.26376	0.0113861
phr	MLA2C4_05235	Phr family secreted Rap phosphatase inhibitor	-1.59415	1.18718e-05		1.29054	0.0171878
rap	MLA2C4_05460	Tetratricopeptide repeat protein	1.50275	4.63116e-05		1.85241	2.59972e-10
phr	MLA2C4_05465	Phr family secreted Rap phosphatase inhibitor	1.6252	0.294383		2.04291	0.112664
NrpR-NrpX
nprR	MLA2C4_03165	Helix-turn-helix domain-containing protein	-1.0667	0.622247		1.10714	0.420461
nprX	After MLA2C4_03165 *	Signaling peptide	-1.33189	0.024854		-1.09059	0.541751
AHL-hydrolase
	MLA2C4_17985	N-acyl homoserine lactonase family protein	-2.11861	3.94223e-09		-1.81629	3.5908e-06
Other quorum genes identified by KEGG
	MLA2C4_17970	DMT family transporter	4.64464	1.31904e-20		4.42395	3.20522e-19
	MLA2C4_23155	sporulation protein	2.26917	1.06725e-13		1.74735	8.24083e-07
	MLA2C4_23530	long-chain-fatty-acid--CoA ligase	1.5262	0.00489217		2.65272	3.61374e-12
	MLA2C4_05810	fatty acid--CoA ligase family protein	1.10117	0.464606		2.29672	9.09062e-14
spo0F	MLA2C4_27630	response regulator	-2.05176	3.35377e-13		-2.05785	3.01579e-13
	MLA2C4_06490	anthranilate synthase component I	-3.13518	0.000132709		-3.16729	0.000145473
	MLA2C4_26250	peptidase M4 family protein	-3.3006	3.10134e-30		-2.14742	6.6157e-13
	MLA2C4_09810	ABC transporter permease	-3.70978	0.000527721		-2.41047	0.0163181
Selected regulators
	MLA2C4_10045	DNA-binding response regulator	6.76526	2.73841e-33		2.86607	3.7893e-10
	MLA2C4_16535	ArsR family transcriptional regulator	4.19008	2.21002e-30		4.25776	4.91921e-31
	MLA2C4_12170	ArsR family transcriptional regulator	3.93914	3.87992e-29		5.17554	1.3124e-41
	MLA2C4_18265	TetR/AcrR family transcriptional regulator	3.07144	4.70376e-12		2.61257	6.53774e-09
YeiL	MLA2C4_17965	transcriptional regulator	2.92674	0.00023829		2.90033	0.000301672
	MLA2C4_19420	DeoR/GlpR transcriptional regulator	2.897	2.24128e-30		2.82101	6.9265e-29
	MLA2C4_18615	LytR family transcriptional regulator	2.74593	4.51222e-13		2.98226	4.18341e-15
	MLA2C4_08525	response regulator	2.72731	6.95282e-24		2.31349	7.30359e-17
	MLA2C4_13385	TetR/AcrR family transcriptional regulator	2.65841	1.19865e-16		4.33036	1.47211e-37
	MLA2C4_05570	transcriptional regulator	2.60459	2.8365e-22		2.92565	7.4478e-28
	MLA2C4_13645	YafY family transcriptional regulator	2.46849	2.26013e-05		2.44398	3.31961e-05
	MLA2C4_24160	LysR family transcriptional regulator	2.2582	0.00016497		2.06419	0.00106406
	MLA2C4_15375	GntR family transcriptional regulator	2.23891	0.0117044		2.46625	0.00451665
	MLA2C4_14435	DNA-binding response regulator	2.20902	0.002992		2.61661	0.000251816
	MLA2C4_14180	MerR family transcriptional regulator	2.04218	1.00252e-07		2.31431	2.78296e-10
	MLA2C4_20495	RsfA family transcriptional regulator	-2.018	4.53735e-06		-2.33143	6.13198e-08
spo0F	MLA2C4_27630	response regulator	-2.05176	3.35377e-13		-2.05785	3.01579e-13
	MLA2C4_25850	MerR family transcriptional regulator	-2.1447	5.65917e-05		-2.14168	7.30929e-05
	MLA2C4_06455	Crp/Fnr family transcriptional regulator	-2.41824	0.000243592		-2.0123	0.00376958
	MLA2C4_23405	DNA-binding response regulator	-2.60092	1.13029e-06		-2.77493	3.70844e-07
	MLA2C4_22000	PadR family transcriptional regulator	-2.644	2.12653e-13		-2.46195	1.31893e-11
spxA	MLA2C4_06255	transcriptional regulator Spx	-2.65989	2.82135e-18		-3.05488	1.61314e-23
	MLA2C4_27870	RsfA family transcriptional regulator	-4.14707	5.72666e-11		-4.80112	2.74426e-12
	MLA2C4_24170	TetR/AcrR family transcriptional regulator	-6.62846	1.77501e-57		-7.39553	1.09581e-62
	MLA2C4_25645	AraC family transcriptional regulator	-6.8518	1.13914e-117		-7.05666	4.06257e-120
lsrR	MLA2C4_15675	sugar-binding transcriptional regulator	-182.251	1.67848e-16		-125.981	2.1133e-18
FC = fold change
Light grey numbers indicate p-value > 0.05
* The nprX was manually annotated
