# Supplementary material for: Unique inducible filamentous motility identified in pathogenic Bacillus cereus group species
Source: ISME J. 2020 Aug 7;14(12):2997–3010. doi: 10.1038/s41396-020-0728-x (PMC7784679; doi:10.1038/s41396-020-0728-x)
Supplement: Supplementary file 8 — Supplemental Table S7 [file 41396_2020_728_MOESM8_ESM.xlsx]

## Sheet: Swarm vs. Filament
B. cereus ATCC 14579 swarm vs. non-swarm microarray						B. mobilisML-A2C4 filamentous surface motility vs. control RNA-Seq
								Milk/Control			PC/Control
Gene	Locus tag	B. cereus gene product	FC	p-value		Locus tag	B. mobilis gene product	FC	p-value		FC	p-value
De-novo IMP synthesis
purE	BC0323	Phosphoribosylaminoimidazole carboxylase catalytic subunit	-2.21176	0.0294502		MLA2C4_01745	5-(carboxyamino)imidazole ribonucleotide mutase	7.36651	3.62137e-53		7.29627	1.2946e-52
purB	BC0325	Adenylosuccinate lyase	-2.0069	0.0244215		MLA2C4_01755	Adenylosuccinate lyase	4.59426	2.10871e-51		4.63284	5.8506e-52
purS	BC0327	Phosphoribosylformylglycinamidine synthase	-2.00163	0.0240877		MLA2C4_01765	Phosphoribosylformylglycinamidine synthase subunit PurS	8.08087	1.59999e-49		8.35679	5.57563e-51
purL	BC0329	Phosphoribosylformylglycinamidine synthase subunit II	-2.04379	0.0297014		MLA2C4_01775	Phosphoribosylformylglycinamidine synthase subunit PurL	8.77584	7.15941e-74		8.01049	7.70357e-68
purN	BC0332	Phosphoribosylglycinamide formyltransferase	-2.07915	0.0360243		MLA2C4_01790	Phosphoribosylglycinamide formyltransferase	7.71884	4.17217e-45		6.41937	2.67846e-37
Fermentation/oxidative phosphorylation
pflB	BC0491	Formate acetyltransferase	-5.02356	0.0360243		MLA2C4_02645	Formate C-acetyltransferase	-4.94155	5.66698e-74		-8.28198	2.23281e-128
pflA	BC0492	Pyruvate formate-lyase-activating enzyme	-6.49989	0.0284734		MLA2C4_02650	Pyruvate formate lyase-activating protein	-4.16417	4.4281e-59		-6.94414	2.88904e-107
	BC2220	Alcohol dehydrogenase	-3.52942	0.0232651		MLA2C4_11330	Alcohol dehydrogenase AdhP	-3.28145	7.04002e-21		-4.8769	1.93374e-36
	BC0668	Alcohol dehydrogenase. zinc-containing	-2.62333	0.0320362		MLA2C4_03555	2,3-butanediol dehydrogenase	-4.653	1.51526e-51		-6.72337	2.33906e-78
	BC4792	Cytochrome d ubiquinol oxidase. subunit I	-4.42275	0.0310397		MLA2C4_24965	Cytochrome ubiquinol oxidase subunit I	-4.0422	1.94056e-24		-5.10967	4.19951e-32
Potassium uptake
kdpA	BC0753	Potassium-transporting ATPase subunit A	3.55183	0.0179453		MLA2C4_03990	Potassium-transporting ATPase subunit KdpA	-6.66943	1.32464e-11		-4.99556	3.92228e-09
kdpB	BC0754	Potassium-transporting ATPase subunit B	3.80428	0.0179453		MLA2C4_03995	K(+)-transporting ATPase subunit B	-6.21068	1.30942e-09		-5.1931	3.36174e-08
kdpC	BC0755	Potassium-transporting ATPase. C subunit	3.62	0.0179453		MLA2C4_04000	K(+)-transporting ATPase subunit C	-3.74582	1.01347e-07		-3.87407	8.41373e-08
kdpD	BC0756	Sensor histidine kinase KdpD	2.8457	0.0284734		MLA2C4_04005	Sensor histidine kinase KdpD	-2.88059	2.77107e-06		-2.30048	0.00020516
Histidine and lysine biosynthesis
hisH	BC1408	Imidazole glycerol phosphate synthase subunit HisH	2.18971	0.0252089		MLA2C4_07445	Imidazole glycerol phosphate synthase subunit HisH	-3.62012	1.14794e-06		-3.63335	1.509e-06
hisA	BC1409	1-(5-phosphoribosyl)-5-[(5- phosphoribosylamino)methylideneamino] imidazole-4-carboxamide isomerase	2.41123	0.0179453		MLA2C4_07450	1-(5-phosphoribosyl)-5-[(5- phosphoribosylamino)methylideneamino]imidazole-4- carboxamide isomerase	-3.46	4.23135e-05		-4.19354	4.4243e-06
hisF	BC1410	Imidazole glycerol phosphate synthase subunit HisF	2.02599	0.0284734		MLA2C4_07455	Imidazole glycerol phosphate synthase subunit HisF	-2.91139	0.00025303		-3.40075	4.37122e-05
hisI	BC1411	Phosphoribosyl-AMP cyclohydrolase	2.29356	0.0297014		MLA2C4_07460	Phosphoribosyl-AMP cyclohydrolase	-2.07446	0.0394849		-2.81504	0.00509939
lysA	BC1419	Diaminopimelate decarboxylase	2.31366	0.0284734		MLA2C4_07500	Diaminopimelate decarboxylase	-1.77497	6.84996e-08		-2.23437	3.26678e-14
Purine metabolism/amino acid catabolism
xpt	BC1569	Xanthine phosphoribosyltransferase	-2.66094	0.0284734		MLA2C4_08230	Xanthine phosphoribosyltransferase	7.24871	9.30819e-69		6.20856	2.1572e-58
	BC2778	TPP-dependent acetoin dehydrogenase E1 beta-subunit	-2.26249	0.0377999		MLA2C4_14695	Alpha-ketoacid dehydrogenase subunit beta	1.94685	0.281216		3.27288	0.0453819
Putative membrane transport
	BC2300	Oxalate:formate antiporter. putative	-2.93327	0.0382797		MLA2C4_12185	MFS transporter	-1.40962	0.00240624		-2.27169	6.10261e-14
	BC4242	Sodium:dicarboxylate symporter family protein	-2.51843	0.0425774		MLA2C4_22205	L-cystine uptake protein TcyP	2.26438	1.3839e-08		2.62619	1.44166e-11
	BC5228	L-lactate permease	-2.09703	0.0320362		MLA2C4_27035	L-lactate permease	-1.79382	1.2046e-06		-2.92629	2.24511e-18
	BC5380	Iron compound ABC transporter. iron compound-binding protein	2.00436	0.0252089		MLA2C4_27845	ABC transporter substrate-binding protein	2.74943	2.53965e-15		2.06353	3.39054e-08
	BC5435	Transporter. AcrB/AcrD/AcrF family	-2.49342	0.0284734		MLA2C4_28155	AcrB/AcrD/AcrF family protein	-1.68067	3.8083e-07		-2.34226	3.31026e-17
Resistance to daptomycin
	BC1435	Hypothetical protein	6.70031	0.0249029		MLA2C4_07580	Flagellar basal body rod protein	-18.0294	3.86868e-43		-15.6586	4.6499e-40
	BC1436	PspA/IM30 family protein	6.1015	0.0249029		MLA2C4_07585	PspA/IM30 family protein	-17.0723	4.0215e-126		-17.9918	1.26425e-125
Virulence
	BC3526	Collagen adhesion protein	-3.75544	0.035369		MLA2C4_26080	TQXA domain-containing protein	-1.26841	0.06185		2.09687	1.32028e-10
	BC3101	Hemolysin BL binding component precursor	1.94453	0.0179453		MLA2C4_16370	Hemolysin BL-binding component precursor	6.29659	1.48162e-70		4.06329	1.24267e-40
	BC3102	Hemolysin BL binding component precursor	1.47221	0.035369		MLA2C4_16375	Hemolysin	4.28773	6.28519e-59		2.88919	1.25902e-31
	BC3104	Hemolysin BL lytic component L2	1.61857	0.0249029		MLA2C4_16385	Hemolysin BL lytic component L2	4.58747	9.81825e-64		2.93264	3.54289e-32
Flagella
	BC1659	Flagellin	3.99149	0.0192591		MLA2C4_08675	Flagellin	-1.5898	3.64662e-05		-1.89552	7.48567e-09
Other unassigned overlapping genes
	BC0250	Hypothetical protein	-4.1775	0.0176765		MLA2C4_01345	DUF3948 family protein	-7.29604	4.77941e-43		-6.68524	1.90072e-39
	BC0251	Hypothetical protein	-2.35428	0.0390251		MLA2C4_01350	DUF3948 family protein	-8.78111	9.97565e-60		-7.72887	1.66832e-53
	BC0564	Lipoprotein. putative	-4.56249	0.0297014		MLA2C4_03015	Hypothetical protein	3.61633	2.72434e-10		4.0655	4.59687e-12
	BC0998	Hypothetical protein	-2.16292	0.035369		MLA2C4_05290	General stress protein	-4.75353	4.96606e-06		-6.71894	3.33538e-07
	BC1010	Hypothetical protein	-2.14017	0.0342028		MLA2C4_05350	General stress protein	-8.47299	2.21519e-06		-9.81214	2.10008e-06
	BC2003	Hypothetical protein	-1.9501	0.0486691		MLA2C4_10215	DUF4257 domain-containing protein	-4.12455	1.7504e-22		-3.00072	3.29937e-14
	BC3766	Hypothetical protein	-3.39306	0.0169774		MLA2C4_19680	GTP-binding protein	-4.47106	4.17217e-45		-5.33947	9.07786e-56
	BC3966	Hypothetical protein	-2.95971	0.0179453		MLA2C4_20715	GapA-binding peptide SR1P	-2.04696	4.21687e-07		-2.0537	4.22369e-07
	BC4088	Hypothetical protein	-2.80242	0.0210104		MLA2C4_21395	Hypothetical protein	3.41795	4.46197e-49		3.68376	4.30238e-55
	BC4625	Universal stress protein family	-2.29848	0.033527		MLA2C4_24035	Universal stress protein	-2.63286	3.82213e-20		-3.24464	2.83506e-29
	BC4751	Hypothetical protein	-5.60301	0.0254272		MLA2C4_24755	PepSY domain-containing protein	5.30713	6.63507e-33		5.68116	1.37457e-35
	BC5026	Hypothetical protein	-5.67966	0.0284734		MLA2C4_26195	DUF3978 domain-containing protein	3.88121	1.6929e-30		5.31792	1.98607e-46
	BC5027	Hypothetical protein	-5.76413	0.0360243		MLA2C4_26200	L,D-transpeptidase	3.6749	1.02405e-38		4.66511	4.50245e-54
lrgB	BC5438	Antiholin-like protein LrgB	-2.10885	0.0451386		MLA2C4_28170	Antiholin-like protein LrgB	-1.76443	8.68027e-12		-2.57652	3.60011e-30
Non-overlapping genes
oppA	BC0241	Oligopeptide-binding protein oppA	-2.03359	0.0382333		MLA2C4_01295	ABC transporter substrate-binding protein	1.53977	2.56408e-06		1.67915	1.29706e-08
	BC0422	Methyl-accepting chemotaxis protein	2.01472	0.0233901		MLA2C4_02295	HAMP domain-containing protein	1.87947	1.22757e-09		1.56042	3.4214e-05
	BC0752	Hypothetical protein	2.87332	0.0284734		MLA2C4_03975	Hypothetical protein	-1.50069	0.0664731		-1.71268	0.0152955
	BC0815	ABC transporter. ATP-binding protein	1.94435	0.046366		MLA2C4_04385	ABC transporter ATP-binding protein	-1.07388	0.780139		-1.79919	0.00981039
	BC0816	Hypothetical protein	1.98941	0.0492517		MLA2C4_04390	Efflux RND transporter periplasmic adaptor subunit	-1.1138	0.639679		-1.67586	0.0152779
	BC1278	Signal peptidase I	-1.94844	0.0169774		MLA2C4_06800	Signal peptidase I	-1.3942	0.00202892		-1.0098	0.939204
	BC1279	Spore coat-associated protein	-2.13421	0.0210322		MLA2C4_06805	Cell division protein FtsN	-1.21403	0.112492		1.07612	0.582891
	BC1281	Spore coat-associated protein. putative	-2.07757	0.0169774		MLA2C4_06815	Cell division protein FtsN	-1.47238	6.92164e-05		1.21515	0.0564658
hisZ	BC1404	ATP phosphoribosyltransferase regulatory subunit	2.17337	0.0362852		MLA2C4_07425	ATP phosphoribosyltransferase regulatory subunit	-1.48766	0.0425849		-1.6415	0.0112214
	BC1688	IG hypothetical 17894	-2.45393	0.0498673		MLA2C4_08865	Hypothetical protein	1.09656	0.56263		-1.69594	0.000272127
	BC2047	Branched-chain amino acid transport system II carrier protein	-2.03357	0.0342028		MLA2C4_10445	Branched-chain amino acid transport system II carrier protein	1.4125	0.000380363		1.07033	0.545372
	BC2978	RocB protein	-2.45134	0.0249029		MLA2C4_15750	M20/M25/M40 family metallo-hydrolase	1.93723	1.1842e-07		1.5774	0.000444511
	BC4831	ABC transporter. ATP-binding protein	2.43186	0.0416802		MLA2C4_25145	ABC transporter ATP-binding protein	1.56545	0.0917614		-1.06666	0.842308
	BC4870	L-lactate dehydrogenase	-3.02546	0.0409342		MLA2C4_25340	L-lactate dehydrogenase	-1.69887	5.84849e-05		-1.82166	5.34435e-06
Homolog present but B. mobilis signal too low in RNA Seq
	BC0999	Hypothetical protein	-2.67738	0.0297014		N/A
	BC1000	Hypothetical protein	-3.70924	0.0249029		N/A
	BC1851	Transcriptional regulator	3.46102	0.0394087		N/A
	BC1852	Exonuclease SbcC	3.07816	0.0320362		N/A
	BC1853	Hypothetical protein	4.44911	0.00865716		N/A
	BC1855	Chromosome segregation ATPase	2.58028	0.0477532		N/A
	BC1856	Phage protein	3.56474	0.0320362		N/A
	BC1857	Exonuclease SbcD	4.51896	0.0169774		N/A
	BC1858	Phage protein	2.8657	0.0284734		N/A
	BC1860	Phage protein	2.84596	0.0264398		N/A
	BC1861	DNA/RNA helicase (DEAD/DEAH box family)	3.39288	0.0249029		N/A
	BC1885	Phage protein	2.31326	0.0169774		N/A
	BC1892	Phage protein	3.80417	0.0284734		N/A
	BC1893	Scaffold protein	2.92597	0.0412961		N/A
	BC1895	Phage protein	4.61885	0.0179453		N/A
	BC1896	Phage protein	3.61099	0.0318249		N/A
	BC1897	Phage protein	3.51941	0.0192591		N/A
	BC1898	Phage protein	3.4329	0.0326831		N/A
	BC1899	Phage protein	3.22999	0.00865716		N/A
	BC1901	Phage protein	4.51253	0.0169774		N/A
	BC1904	Phage protein	4.42321	0.0218425		N/A
	BC1906	Phage protein	2.24086	0.0284734		N/A
	BC3541	Flavodoxin	-2.36533	0.0429413		N/A
	BC3701	Phage replication protein	-2.68483	0.0362825		N/A
	BC5243	Hypothetical protein	2.04347	0.0232651		N/A
No B. mobilis homolog
	BC0248	Hypothetical protein	-4.38243	0.0169774		N/A
	BC0406	Arginine deiminase	-3.94957	0.0179453		N/A
	BC0407	Ornithine carbamoyltransferase	-10.4377	0.0249029		N/A
	BC0408	Arginine/ornithine antiporter	-7.07781	0.0249029		N/A
	BC0409	Carbamate kinase	-3.3997	0.0320362		N/A
	BC0410	Transcription regulator. Crp family	-4.04476	0.0192591		N/A
	BC0411	Hypothetical protein	-2.72826	0.035369		N/A
	BC0863	Catalase	-2.02615	0.0284734		N/A
	BC1657	Flagellin	3.62672	0.0169774		N/A
	BC1658	Flagellin	3.36027	0.0235718		N/A
	BC1865	Phage protein	2.08011	0.0284734		N/A
	BC1872	Phage protein	1.99765	0.0284734		N/A
	BC1875	Phage protein	2.53073	0.0192591		N/A
	BC1902	Phage protein	4.6528	0.0249029		N/A
	BC2128	Nitrite extrusion protein	-3.11258	0.0297014		N/A
	BC2133	CbiX domain protein	-2.89819	0.0320362		N/A
	BC2134	Uroporphyrin-III C-methyltransferase	-3.51124	0.0169774		N/A
	BC2307	Nonribosomal peptide synthetase DhbF	-2.39082	0.03384		N/A
	BC2475	Hypothetical membrane spanning protein	3.23003	0.0240877		N/A
	BC2702	Hypothetical protein	-2.18576	0.0490501		N/A
	BC2952	Hypothetical protein	2.05482	0.0192591		N/A
	BC3317	Histidyl-tRNA synthetase	2.7092	0.0425774		N/A
	BC3698	Cell wall endopeptidase. family M23/M37	-2.60556	0.0284734		N/A
	BC3965	Hypothetical protein	-2.43946	0.0233901		N/A
	BC5117	ABC transporter permease protein	2.07066	0.0297014		N/A
	BC5118	ABC transporter ATP-binding protein	2.11321	0.0249029		N/A
	BC5119	Hypothetical protein	2.16082	0.0284734		N/A
	BC5120	Hypothetical cytosolic protein	2.74566	0.0179453		N/A
	BC5121	Hypothetical protein	2.22565	0.0249029		N/A
	BC5122	Hypothetical cytosolic protein	2.29531	0.0179453		N/A
	BC5123	Hypothetical protein	3.04171	0.0275205		N/A
	BC5124	Hypothetical protein	2.20701	0.0249029		N/A
	BC5125	Hypothetical protein	2.03205	0.0394087		N/A
FC = fold change
Light grey numbers indicate p-value > 0.05
